# Supplementary material for: rac-4H,5H,6H,7H,8H,9H,10H,11H-Cyclo­deca­[d][1,2,3]selena­diazol-4-ol
Source: IUCrdata. 2026 Feb 5;11(Pt 2):x260095. doi: 10.1107/S2414314626000957 (PMC12961648; doi:10.1107/S2414314626000957)
Supplement: Supplementary file 1 [file x-11-x260095-sup1.cif]

##############################################################################
#                                                                            #
# This CIF contains the data for a data article accepted for                 #
# publication in IUCrData. It conforms to the requirements of                #
# Notes for Authors for IUCrData, and has been                               #
# peer reviewed under the auspices of IUCrData.                              #
#                                                                            #
# Full details of the Crystallographic Information File format               #
# are given in the paper "The Crystallographic Information File (CIF):       #
# a New Standard Archive File for Crystallography" by S. R. Hall, F. H.      #
# Allen and I. D. Brown [Acta Cryst. (1991), A47, 655-685].                  #
#                                                                            #
# The current version of the core CIF dictionary is obtainable from          #
# ftp://ftp.iucr.org/pub/cif_core.dic.                                       #
#                                                                            #
# Software is freely available for graphical display of the structure(s)     #
# in this CIF. For information consult the CIF software page                 #
# http://www.iucr.org/resources/cif/software.                                #
#                                                                            #
# This file may be used for bona fide research purposes within the           #
# scientific community so long as proper attribution is given to the data    # 
# article from which it was obtained.                                        #
#                                                                            #
##############################################################################
data_I
_audit_creation_method     'SHELXL-2019/3'
_chemical_name_systematic
;\
<i>rac</i>-4<i>H</i>,5<i>H</i>,6<i>H</i>,7<i>H</i>,8<i>H</i>,9<i>H</i>,\
10<i>H</i>,11<i>H</i>-Cyclodeca[<i>d</i>][1,2,3]selenadiazol-4-ol
;
_chemical_name_common
;
<i>rac</i>-4,5,6,7,8,9,10,11-Octahydrocyclodeca[<i>d</i>][1,2,3]selenadiazol-\
4-ol
;
_chemical_formula_moiety     'C10 H16 N2 O Se'
_chemical_formula_sum     'C10 H16 N2 O Se'
_chemical_formula_iupac     'C10 H16 N2 O Se'
_chemical_formula_weight     259.21
_chemical_melting_point     418
_space_group_crystal_system     monoclinic
_space_group_name_H-M_alt     'P 21/c'
_space_group_name_Hall     '-P 2ybc'
loop_
    _space_group_symop_operation_xyz
    'x, y, z'
    '-x, y+1/2, -z+1/2'
    '-x, -y, -z'
    'x, -y-1/2, z-1/2'
_cell_length_a     11.3765(5)
_cell_length_b     12.3700(4)
_cell_length_c     7.6033(3)
_cell_angle_alpha     90
_cell_angle_beta     103.747(3)
_cell_angle_gamma     90
_cell_volume     1039.34(7)
_cell_formula_units_Z     4
_cell_measurement_reflns_used     15860
_cell_measurement_theta_min     2.47
_cell_measurement_theta_max     33.67
_cell_measurement_temperature     120(2)
_exptl_crystal_description     plate
_exptl_crystal_colour     brown
_exptl_crystal_size_max     0.350
_exptl_crystal_size_mid     0.320
_exptl_crystal_size_min     0.080
_exptl_crystal_density_diffrn     1.657
_exptl_crystal_density_meas     ?
_exptl_crystal_density_method     ?
_exptl_crystal_F_000     528
loop_
    _exptl_crystal_face_index_h
    _exptl_crystal_face_index_k
    _exptl_crystal_face_index_l
    _exptl_crystal_face_perp_dist
    0 -1 0 0.0168
    3 30 1 0.0217
    15 30 -17 0.0144
    -8 -11 15 0.0234
    -15 0 1 0.0560
    30 -1 -3 0.0637
_exptl_absorpt_coefficient_mu     3.582
_exptl_absorpt_correction_type     integration
_exptl_absorpt_process_details
;
[X-Red32 (Stoe & Cie, 2020), absorption correction by Gaussian
integration,
analogous
to
Coppens (1970)]
;
_exptl_absorpt_correction_T_min     0.6715
_exptl_absorpt_correction_T_max     0.9106
_diffrn_ambient_temperature     120(2)
_diffrn_source     'Axo Mo'
_diffrn_radiation_type     MoK\a
_diffrn_radiation_wavelength     0.71073
_diffrn_measurement_device_type     'Stoe Stadivari '
_diffrn_measurement_method     'rotation method, \w scans'
_diffrn_detector_area_resol_mean     13.33
_diffrn_reflns_number     9011
_diffrn_reflns_av_R_equivalents     0.0226
_diffrn_reflns_av_unetI/netI     0.0228
_diffrn_reflns_theta_min     2.471
_diffrn_reflns_theta_max     28.496
_diffrn_reflns_theta_full     25.242
_diffrn_measured_fraction_theta_max     0.998
_diffrn_measured_fraction_theta_full     0.998
_diffrn_reflns_limit_h_min     -15
_diffrn_reflns_limit_h_max     15
_diffrn_reflns_limit_k_min     -16
_diffrn_reflns_limit_k_max     16
_diffrn_reflns_limit_l_min     -10
_diffrn_reflns_limit_l_max     10
_refine_special_details
;
Hydrogen atoms attached to carbons were placed at calculated
positions and were refined in the riding-model approximation with
C~methylene~--H = 0.99 \%A, C~tertiary~--H = 1.00 \%A, and with
<i>U</i>~iso~(H) = 1.2 <i>U</i>~eq~(C). Hydrogen atom H14 attached to O14 was
refined isotropically.
;
_reflns_number_total     2636
_reflns_number_gt     2338
_reflns_threshold_expression     'I > 2\s(I)'
_refine_ls_structure_factor_coef     Fsqd
_refine_ls_matrix_type     full
_refine_ls_R_factor_all     0.0289
_refine_ls_R_factor_gt     0.0246
_refine_ls_wR_factor_gt     0.0670
_refine_ls_wR_factor_ref     0.0682
_refine_ls_goodness_of_fit_ref     1.076
_refine_ls_restrained_S_all     1.076
_refine_ls_number_reflns     2636
_refine_ls_number_parameters     131
_refine_ls_number_restraints     0
_refine_ls_hydrogen_treatment     mixed
_refine_ls_weighting_scheme     calc
_refine_ls_weighting_details
              'w=1/[\s^2^(Fo^2^)+(0.0454P)^2^+0.0208P] where P=(Fo^2^+2Fc^2^)/3'
_atom_sites_solution_hydrogens     mixed
_atom_sites_solution_primary     dual
_atom_sites_solution_secondary     ?
_refine_ls_shift/su_max     0.001
_refine_ls_shift/su_mean     0.000
_refine_diff_density_max     0.628
_refine_diff_density_min     -0.428
_refine_ls_extinction_method     none
_refine_ls_extinction_coef     .
loop_
    _atom_type_symbol
    _atom_type_description
    _atom_type_scat_dispersion_real
    _atom_type_scat_dispersion_imag
    _atom_type_scat_source
    'C' 'C' 0.0033 0.0016
                         'International Tables Vol C Tables 4.2.6.8 and 6.1.1.4'
    'H' 'H' 0.0000 0.0000
                         'International Tables Vol C Tables 4.2.6.8 and 6.1.1.4'
    'N' 'N' 0.0061 0.0033
                         'International Tables Vol C Tables 4.2.6.8 and 6.1.1.4'
    'O' 'O' 0.0106 0.0060
                         'International Tables Vol C Tables 4.2.6.8 and 6.1.1.4'
    'Se' 'Se' -0.0929 2.2259
                         'International Tables Vol C Tables 4.2.6.8 and 6.1.1.4'
_computing_data_collection
;
X-Area WinXpose 2.0.28 (Stoe & Cie, 2020)
;
_computing_cell_refinement
;
X-Area Recipe 2.0.2 (Stoe & Cie, 2020)
;
_computing_data_reduction
;
X-Area Integrate 2.5.18.0 (Stoe & Cie, 2020)
;
_computing_structure_solution
;
<i>SHELXT2014</i> (Sheldrick, 2015a)
;
_computing_structure_refinement
;
<i>SHELXL2019/2</i> (Sheldrick, 2015b)
;
_computing_molecular_graphics
;
Platon (Spek, 2009)
;
_computing_publication_material     ?
loop_
    _atom_site_type_symbol
    _atom_site_label
    _atom_site_fract_x
    _atom_site_fract_y
    _atom_site_fract_z
    _atom_site_U_iso_or_equiv
    _atom_site_adp_type
    _atom_site_calc_flag
    _atom_site_occupancy
    _atom_site_disorder_assembly
    _atom_site_disorder_group
    Se Se1 0.45006(2) 0.68523(2) 0.48407(2) 0.01632(7) Uani d 1 . .
    N N2 0.54559(12) 0.60029(12) 0.37125(19) 0.0175(3) Uani d 1 . .
    N N3 0.48019(12) 0.55443(11) 0.23022(18) 0.0148(3) Uani d 1 . .
    C C4 0.35750(14) 0.57504(12) 0.1901(2) 0.0128(3) Uani d 1 . .
    C C5 0.28163(15) 0.52610(13) 0.0178(2) 0.0143(3) Uani d 1 . .
    H H5 0.195907 0.548864 0.007480 0.017 Uiso calc 1 . .
    C C6 0.28386(16) 0.40234(13) 0.0134(2) 0.0179(3) Uani d 1 . .
    H H6A 0.365938 0.379757 0.005564 0.021 Uiso calc 1 . .
    H H6B 0.227068 0.378654 -0.099816 0.021 Uiso calc 1 . .
    C C7 0.25231(16) 0.34018(14) 0.1707(2) 0.0185(3) Uani d 1 . .
    H H7A 0.303042 0.369285 0.285035 0.022 Uiso calc 1 . .
    H H7B 0.276149 0.263773 0.161795 0.022 Uiso calc 1 . .
    C C8 0.12010(16) 0.34178(15) 0.1858(3) 0.0206(4) Uani d 1 . .
    H H8A 0.068247 0.320765 0.066855 0.025 Uiso calc 1 . .
    H H8B 0.110468 0.285582 0.274041 0.025 Uiso calc 1 . .
    C C9 0.07213(15) 0.44839(14) 0.2427(2) 0.0182(3) Uani d 1 . .
    H H9A -0.012947 0.437897 0.249508 0.022 Uiso calc 1 . .
    H H9B 0.072662 0.503203 0.148010 0.022 Uiso calc 1 . .
    C C10 0.14468(14) 0.49220(13) 0.4253(2) 0.0157(3) Uani d 1 . .
    H H10A 0.113867 0.458365 0.523539 0.019 Uiso calc 1 . .
    H H10B 0.230420 0.470593 0.442049 0.019 Uiso calc 1 . .
    C C11 0.13838(15) 0.61496(14) 0.4428(2) 0.0182(3) Uani d 1 . .
    H H11A 0.182414 0.635982 0.566559 0.022 Uiso calc 1 . .
    H H11B 0.052684 0.636301 0.427624 0.022 Uiso calc 1 . .
    C C12 0.19156(15) 0.67821(12) 0.3053(2) 0.0154(3) Uani d 1 . .
    H H12A 0.139014 0.667721 0.182503 0.018 Uiso calc 1 . .
    H H12B 0.191917 0.756274 0.334065 0.018 Uiso calc 1 . .
    C C13 0.31837(14) 0.64318(13) 0.3054(2) 0.0132(3) Uani d 1 . .
    O O14 0.31845(12) 0.56888(10) -0.13529(16) 0.0180(3) Uani d 1 . .
    H H14 0.379(2) 0.542(2) -0.143(3) 0.037(7) Uiso d 1 . .
loop_
    _atom_site_aniso_label
    _atom_site_aniso_U_11
    _atom_site_aniso_U_22
    _atom_site_aniso_U_33
    _atom_site_aniso_U_12
    _atom_site_aniso_U_13
    _atom_site_aniso_U_23
    Se1 0.01354(10) 0.01686(11) 0.01669(11) -0.00094(6) -0.00010(7) -0.00468(6)
    N2 0.0136(6) 0.0191(7) 0.0192(7) 0.0020(6) 0.0030(5) 0.0000(6)
    N3 0.0138(6) 0.0145(7) 0.0156(7) 0.0008(5) 0.0028(5) 0.0003(6)
    C4 0.0141(7) 0.0106(7) 0.0134(7) -0.0012(6) 0.0029(6) 0.0017(6)
    C5 0.0146(7) 0.0148(8) 0.0125(7) 0.0012(6) 0.0010(6) 0.0007(6)
    C6 0.0209(8) 0.0148(8) 0.0174(8) -0.0005(7) 0.0033(7) -0.0038(7)
    C7 0.0201(8) 0.0134(8) 0.0216(8) 0.0011(7) 0.0040(7) 0.0002(7)
    C8 0.0194(8) 0.0178(8) 0.0232(9) -0.0039(7) 0.0019(7) -0.0023(7)
    C9 0.0148(7) 0.0197(8) 0.0196(8) -0.0017(7) 0.0028(6) 0.0006(7)
    C10 0.0136(8) 0.0185(8) 0.0144(7) 0.0009(6) 0.0024(6) 0.0025(6)
    C11 0.0166(8) 0.0196(8) 0.0189(8) 0.0013(6) 0.0051(7) 0.0001(7)
    C12 0.0140(8) 0.0150(8) 0.0162(8) 0.0010(6) 0.0019(6) -0.0007(6)
    C13 0.0136(7) 0.0103(7) 0.0146(7) -0.0027(6) 0.0012(6) 0.0003(6)
    O14 0.0214(6) 0.0183(6) 0.0147(6) 0.0046(5) 0.0048(5) 0.0027(5)
_geom_special_details
;
 All esds (except the esd in the dihedral angle between two l.s. planes)
 are estimated using the full covariance matrix.  The cell esds are taken
 into account individually in the estimation of esds in distances, angles
 and torsion angles; correlations between esds in cell parameters are only
 used when they are defined by crystal symmetry.  An approximate (isotropic)
 treatment of cell esds is used for estimating esds involving l.s. planes.
;
loop_
    _geom_bond_atom_site_label_1
    _geom_bond_atom_site_label_2
    _geom_bond_site_symmetry_2
    _geom_bond_distance
    _geom_bond_publ_flag
    Se1 C13 . 1.8418(16) ?
    Se1 N2 . 1.8612(14) ?
    N2 N3 . 1.2830(19) ?
    N3 C4 . 1.380(2) ?
    C4 C13 . 1.365(2) ?
    C4 C5 . 1.513(2) ?
    C5 O14 . 1.4294(19) ?
    C5 C6 . 1.532(2) ?
    C5 H5 . 1.0000 ?
    C6 C7 . 1.534(2) ?
    C6 H6A . 0.9900 ?
    C6 H6B . 0.9900 ?
    C7 C8 . 1.536(2) ?
    C7 H7A . 0.9900 ?
    C7 H7B . 0.9900 ?
    C8 C9 . 1.528(2) ?
    C8 H8A . 0.9900 ?
    C8 H8B . 0.9900 ?
    C9 C10 . 1.536(2) ?
    C9 H9A . 0.9900 ?
    C9 H9B . 0.9900 ?
    C10 C11 . 1.527(2) ?
    C10 H10A . 0.9900 ?
    C10 H10B . 0.9900 ?
    C11 C12 . 1.540(2) ?
    C11 H11A . 0.9900 ?
    C11 H11B . 0.9900 ?
    C12 C13 . 1.506(2) ?
    C12 H12A . 0.9900 ?
    C12 H12B . 0.9900 ?
    O14 H14 . 0.78(3) ?
loop_
    _geom_angle_atom_site_label_1
    _geom_angle_atom_site_label_2
    _geom_angle_atom_site_label_3
    _geom_angle_site_symmetry_1
    _geom_angle_site_symmetry_3
    _geom_angle
    _geom_angle_publ_flag
    C13 Se1 N2 . . 87.85(7) ?
    N3 N2 Se1 . . 110.41(11) ?
    N2 N3 C4 . . 117.28(13) ?
    C13 C4 N3 . . 116.05(14) ?
    C13 C4 C5 . . 126.66(14) ?
    N3 C4 C5 . . 117.17(14) ?
    O14 C5 C4 . . 109.85(13) ?
    O14 C5 C6 . . 110.03(13) ?
    C4 C5 C6 . . 114.20(13) ?
    O14 C5 H5 . . 107.5 ?
    C4 C5 H5 . . 107.5 ?
    C6 C5 H5 . . 107.5 ?
    C5 C6 C7 . . 118.40(14) ?
    C5 C6 H6A . . 107.7 ?
    C7 C6 H6A . . 107.7 ?
    C5 C6 H6B . . 107.7 ?
    C7 C6 H6B . . 107.7 ?
    H6A C6 H6B . . 107.1 ?
    C6 C7 C8 . . 117.81(15) ?
    C6 C7 H7A . . 107.9 ?
    C8 C7 H7A . . 107.9 ?
    C6 C7 H7B . . 107.9 ?
    C8 C7 H7B . . 107.9 ?
    H7A C7 H7B . . 107.2 ?
    C9 C8 C7 . . 117.02(15) ?
    C9 C8 H8A . . 108.0 ?
    C7 C8 H8A . . 108.0 ?
    C9 C8 H8B . . 108.0 ?
    C7 C8 H8B . . 108.0 ?
    H8A C8 H8B . . 107.3 ?
    C8 C9 C10 . . 114.14(14) ?
    C8 C9 H9A . . 108.7 ?
    C10 C9 H9A . . 108.7 ?
    C8 C9 H9B . . 108.7 ?
    C10 C9 H9B . . 108.7 ?
    H9A C9 H9B . . 107.6 ?
    C11 C10 C9 . . 113.78(14) ?
    C11 C10 H10A . . 108.8 ?
    C9 C10 H10A . . 108.8 ?
    C11 C10 H10B . . 108.8 ?
    C9 C10 H10B . . 108.8 ?
    H10A C10 H10B . . 107.7 ?
    C10 C11 C12 . . 114.32(14) ?
    C10 C11 H11A . . 108.7 ?
    C12 C11 H11A . . 108.7 ?
    C10 C11 H11B . . 108.7 ?
    C12 C11 H11B . . 108.7 ?
    H11A C11 H11B . . 107.6 ?
    C13 C12 C11 . . 112.58(14) ?
    C13 C12 H12A . . 109.1 ?
    C11 C12 H12A . . 109.1 ?
    C13 C12 H12B . . 109.1 ?
    C11 C12 H12B . . 109.1 ?
    H12A C12 H12B . . 107.8 ?
    C4 C13 C12 . . 129.46(14) ?
    C4 C13 Se1 . . 108.42(11) ?
    C12 C13 Se1 . . 122.04(12) ?
    C5 O14 H14 . . 109.8(18) ?
loop_
    _geom_torsion_atom_site_label_1
    _geom_torsion_atom_site_label_2
    _geom_torsion_atom_site_label_3
    _geom_torsion_atom_site_label_4
    _geom_torsion_site_symmetry_1
    _geom_torsion_site_symmetry_2
    _geom_torsion_site_symmetry_3
    _geom_torsion_site_symmetry_4
    _geom_torsion
    _geom_torsion_publ_flag
    C13 Se1 N2 N3 . . . . -0.03(12) ?
    Se1 N2 N3 C4 . . . . -0.13(17) ?
    N2 N3 C4 C13 . . . . 0.3(2) ?
    N2 N3 C4 C5 . . . . 176.55(14) ?
    C13 C4 C5 O14 . . . . 113.06(17) ?
    N3 C4 C5 O14 . . . . -62.74(18) ?
    C13 C4 C5 C6 . . . . -122.78(18) ?
    N3 C4 C5 C6 . . . . 61.42(18) ?
    O14 C5 C6 C7 . . . . 177.50(14) ?
    C4 C5 C6 C7 . . . . 53.4(2) ?
    C5 C6 C7 C8 . . . . 70.6(2) ?
    C6 C7 C8 C9 . . . . -70.8(2) ?
    C7 C8 C9 C10 . . . . -57.3(2) ?
    C8 C9 C10 C11 . . . . 153.10(15) ?
    C9 C10 C11 C12 . . . . -62.33(19) ?
    C10 C11 C12 C13 . . . . -52.79(19) ?
    N3 C4 C13 C12 . . . . -177.09(15) ?
    C5 C4 C13 C12 . . . . 7.1(3) ?
    N3 C4 C13 Se1 . . . . -0.29(17) ?
    C5 C4 C13 Se1 . . . . -176.14(13) ?
    C11 C12 C13 C4 . . . . 99.6(2) ?
    C11 C12 C13 Se1 . . . . -76.78(16) ?
    N2 Se1 C13 C4 . . . . 0.18(12) ?
    N2 Se1 C13 C12 . . . . 177.26(14) ?
loop_
    _geom_hbond_atom_site_label_D
    _geom_hbond_atom_site_label_H
    _geom_hbond_atom_site_label_A
    _geom_hbond_site_symmetry_A
    _geom_hbond_distance_DH
    _geom_hbond_distance_HA
    _geom_hbond_distance_DA
    _geom_hbond_angle_DHA
    _geom_hbond_publ_flag
    C12 H12B O14 4_576 0.99 2.58 3.430(2) 144.2 yes
    O14 H14 N3 3_665 0.78(3) 2.22(3) 2.9801(18) 165(2) yes
    C11 H11A O14 1_556 0.99 2.56 3.419(2) 145 yes
_shelx_space_group_comment
;
The symmetry employed for this shelxl refinement is uniquely defined
by the following loop, which should always be used as a source of
symmetry information in preference to the above space-group names.
They are only intended as comments.
;
_shelx_estimated_absorpt_T_min     0.367
_shelx_estimated_absorpt_T_max     0.763
_shelx_hkl_file
;
  -2   6  -3  608.42   10.27   0
  -1   5  -1 1105.08   11.50   0
   0   5   0    0.51    2.18   0
   1   8   0 2366.23   20.97   0
   4  -7   0 2107.90   21.13   0
   4  -5   1    4.64    2.44   0
   5  -8   0    2.33    3.79   0
  -1  -5  -6   47.94    3.15   0
  -1   8  -2 1471.40   17.38   0
   0  -7  -6  231.13    6.74   0
   0  -6  -3    2.17    2.40   0
   0  -5  -2  338.71    5.85   0
   1  -8  -4  903.74   12.77   0
   1  -3   0   66.29    2.39   0
   2   7   1  200.98    6.09   0
   3  -6   0 1376.30   15.07   0
  -2   4  -2   99.92    3.80   0
  -2   7  -3    0.57    3.94   0
  -2   8  -4  259.54    8.72   0
  -1  -5  -5  816.72    8.28   0
  -1   6  -1    5.24    2.18   0
   0   9  -1   62.17    4.95   0
   1  -5  -1 3586.57   19.51   0
   1   9   0  167.68    7.28   0
   2  -9  -4   43.63    5.49   0
  -2   5  -2  214.01    5.71   0
  -1   7  -1  642.26   10.66   0
  -1   9  -2  107.19    5.95   0
   0  -3  -1 4785.24   16.20   0
   1  -8  -6  350.76    9.19   0
   1   4   1  737.61    7.34   0
   2  -6  -1  264.91    6.79   0
   3  -3   1 1124.14   10.55   0
   5  -5   1   97.80    5.41   0
  -3   4  -6    2.19    4.56   0
  -3   4  -5 1243.62   13.50   0
  -3   5  -5   34.74    4.70   0
  -2   6  -2 1038.32   12.57   0
  -2   8  -3   17.16    3.74   0
   0   7   0    1.67    2.24   0
   1   2   1 4444.91   11.14   0
   1  10   0  466.21   11.35   0
   2  -8  -3    8.49    4.00   0
   2  -4   0   39.74    2.81   0
   3  -9  -3   21.58    4.17   0
  -3   2  -6  166.31    5.23   0
  -3   2  -5  637.33    7.95   0
  -3   3  -4   42.78    3.18   0
  -3   4  -4   15.60    2.96   0
  -3   5  -6  114.73    6.47   0
  -3   5  -4  282.23    7.05   0
  -3   6  -6   63.59    6.62   0
  -3   6  -5  404.98    9.66   0
  -2   7  -2  795.85   11.99   0
  -1   8  -1   -0.19    3.89   0
   0  -6  -7  289.64    7.27   0
   0   8   0 2772.37   22.33   0
   1   6   1    7.64    2.54   0
   2  -1   1 4348.90   13.60   0
   3  -5   0  731.17   10.42   0
   4  -6   0   66.40    4.25   0
   5  -8  -1   25.67    5.47   0
  -3   6  -4   17.75    3.89   0
  -3   7  -5   21.71    5.24   0
   1  -7  -4   15.79    3.70   0
   1   7   1  676.64   10.02   0
  -3   1  -5   59.65    2.76   0
  -3   3  -7    4.95    4.31   0
  -2   8  -2  349.43    8.58   0
  -1  -4  -7  911.76    8.53   0
  -1  -4  -4    7.73    1.64   0
  -1   9  -1  134.71    6.23   0
   0  -6  -6  519.07    8.69   0
   0  -6  -5  204.02    5.42   0
   0   9   0    4.32    4.25   0
   2  -8  -4 3064.49   24.04   0
  -3   1  -6 1226.41    9.88   0
  -3   2  -7  183.17    5.97   0
  -3   6  -3  263.89    7.06   0
  -2   9  -2  582.32   12.07   0
   1  -7  -7    9.38    4.34   0
   1  -7  -5   42.54    4.39   0
   1  -2   0 1037.45    7.15   0
   1   8   1   -1.62    3.31   0
   2  -8  -7    1.48    5.99   0
   3  -6  -1  332.84    7.97   0
   5  -6   0   31.30    4.51   0
  -3   3  -3  160.85    4.16   0
  -3   7  -3   21.83    4.28   0
  -2   5  -1  968.86   10.67   0
  -2   6  -1  611.63    9.42   0
  -1   6   0  206.96    5.73   0
   0  10   0  215.48    8.29   0
   1  -7  -6    2.44    3.63   0
   1  -6  -3   25.54    3.20   0
   2  -8  -6  341.35    9.63   0
   2  -8  -5    2.58    3.99   0
   2  -7  -3   95.47    5.19   0
   2  -5  -1  509.41    8.21   0
   3  -2   1 1879.37   11.90   0
   4  -3   1  446.67    7.37   0
  -3   1  -4 1448.55    8.83   0
  -3   8  -3    2.57    4.33   0
  -2   4  -1  968.35    9.51   0
  -2   7  -1  203.11    6.51   0
  -1  -4  -6    2.95    2.20   0
  -1  -4  -5  850.35    7.60   0
  -1  -2  -2 3074.24    8.64   0
  -1   4   0  204.93    4.27   0
  -1   7   0  436.25    8.62   0
   2  -6  -2 2530.38   19.04   0
   4  -5   0  576.69    9.70   0
   5  -8  -2   75.27    6.64   0
   6  -6   0  213.06    8.24   0
  -2  -2  -6   40.34    1.35   0
  -2   3  -1 2026.37   12.12   0
  -2   8  -1    3.01    3.92   0
  -1   3   0   64.03    2.38   0
  -1   8   0 2326.22   20.35   0
   2  -3   0   34.11    2.30   0
   3  -8  -4 1521.87   18.19   0
   3  -4   0    8.72    2.60   0
  -3   1  -7   71.98    3.61   0
  -2   9  -1  240.15    8.21   0
  -1   9   0  172.89    7.15   0
   0   5   1 2692.84   16.04   0
   0   6   1   16.10    2.74   0
   0   7   1    1.39    2.84   0
   4  -8  -3  116.07    6.85   0
   4  -6  -1  834.01   12.76   0
  -4   6  -5  900.89   13.76   0
  -4   7  -5    1.71    5.30   0
  -3   4  -2  131.74    4.23   0
  -3   8  -2  159.93    6.66   0
  -2  -2  -5  442.45    2.97   0
  -1  10   0  459.92   11.10   0
   0  -5  -7  249.29    6.42   0
   0   8   1   61.84    4.64   0
   3  -8  -5   23.23    5.22   0
   4  -7  -2  447.89   10.08   0
  -4   5  -6  283.52    8.78   0
  -4   5  -5   20.72    3.92   0
  -4   6  -6   19.86    5.57   0
  -4   6  -4    4.76    3.73   0
   0  -2  -1  271.91    3.20   0
   0   4   1    3.30    1.53   0
   0   9   1   63.05    5.25   0
   2  -7  -5  122.42    5.74   0
   3  -7  -3  173.71    6.26   0
   3  -5  -1  516.24    8.91   0
  -4   4  -5 1266.90   13.46   0
  -3   0  -5   -0.15    1.18   0
  -2   0  -2  762.94    3.78   0
  -2   2  -1  421.01    4.82   0
   0  -5  -6  527.04    8.08   0
   2  -7  -6    8.32    4.38   0
   2  -6  -3  288.50    7.09   0
   4  -4   0    3.68    2.81   0
   5  -7  -2 2282.64   23.50   0
   5  -6  -1 1488.25   17.88   0
  -4   4  -4   25.25    3.10   0
  -4   6  -3  382.57    8.24   0
  -4   7  -3   16.61    4.05   0
  -4   8  -3   60.48    5.52   0
  -3   0  -6  138.63    2.51   0
  -2   7   0 2172.62   18.25   0
  -2   8   0 1508.23   16.48   0
  -1   2   0  953.81    6.56   0
   1  -5  -3 2762.74   17.16   0
   2  -4  -1 2736.62   16.71   0
  -4   3  -6  329.61    7.34   0
  -4   5  -3   39.28    3.57   0
  -3   6  -1 1794.57   15.80   0
  -3   7  -1    4.47    2.41   0
  -3   8  -1   39.10    4.52   0
  -3   9  -1    4.89    4.28   0
  -2   6   0  315.94    6.63   0
  -2   9   0  243.72    8.04   0
   0  -3  -2  221.19    3.63   0
   0   3   1 4711.07   15.93   0
   4  -7  -3   22.46    4.91   0
   6  -7  -2 1513.59   20.58   0
  -3   5  -1  267.69    6.04   0
  -2   5   0   42.89    2.69   0
  -1   7   1    1.06    2.88   0
  -1   8   1   39.85    4.17   0
   1  -4  -2    6.94    1.94   0
   3  -3   0  391.46    6.43   0
   3  -1   1 1248.31    8.38   0
   4  -6  -2  750.64   12.33   0
  -4   4  -3 2127.49   15.32   0
  -4   7  -2  552.60   10.21   0
  -4   8  -2   48.44    5.07   0
  -1   6   1  619.36    8.97   0
  -1   9   1  792.90   12.53   0
  -1  10   1   29.60    5.15   0
   2  -6  -4  357.34    7.87   0
   3  -7  -5  219.97    7.77   0
  -3   0  -4   10.98    1.02   0
  -3   4  -1 1032.63   10.12   0
  -1  -3  -4  246.32    3.59   0
  -1   5   1 3649.04   19.16   0
   1  -5  -4  119.95    4.50   0
   2   0   1    0.78    0.56   0
   3  -7  -6   47.27    5.60   0
   3  -6  -3  953.18   13.00   0
   4  -7  -4  414.88   10.48   0
   5  -7  -3  109.26    6.22   0
  -5   7  -4  730.97   12.57   0
  -4   2  -5  520.05    6.78   0
   0  -4  -4   10.99    2.30   0
   1   5   2   48.30    2.63   0
   2  -6  -7   10.26    4.62   0
   2  -2   0  932.48    7.65   0
   3  -5  -2  170.95    5.68   0
   3  -4  -1 3575.80   20.82   0
   5  -6  -2   38.33    5.25   0
  -5   6  -6   14.62    6.23   0
  -5   6  -5  276.44    8.53   0
  -5   6  -4  120.94    5.86   0
  -4   2  -6   16.87    2.87   0
  -3   7   0  643.09   10.35   0
  -3   8   0  374.46    8.84   0
  -3   9   0  956.33   14.36   0
   2  -6  -6  832.29   12.40   0
   2  -5  -3 3062.82   19.77   0
   4  -7  -5    3.45    5.09   0
   6  -5  -1    9.00    4.30   0
  -5   5  -5  225.55    7.39   0
  -5   7  -3    5.60    4.05   0
  -4   2  -4   21.27    2.16   0
  -4   4  -2  182.55    4.86   0
  -4   7  -1    3.79    3.56   0
  -2   8   1   63.53    4.85   0
  -2   9   1  140.82    6.52   0
  -2  10   1   86.47    6.43   0
  -1  -3  -6  381.31    5.33   0
  -1   4   1 3255.73   16.27   0
   0   7   2   24.36    3.28   0
   3  -6  -4  438.37    9.39   0
   4  -6  -3  274.06    8.26   0
   5  -7  -4  917.35   15.49   0
   6  -6  -2   13.77    4.02   0
  -5   5  -4  145.72    5.54   0
  -5   6  -3  277.81    7.33   0
  -4   6  -1 1856.67   16.32   0
  -2   3   0   33.41    1.79   0
  -2   7   1  345.19    7.72   0
  -1  -3  -5 1424.33    8.94   0
   0  -4  -5  310.50    5.64   0
  -3   5   0  690.66    9.15   0
  -2   6   1  265.72    6.36   0
   1  -4  -3 1685.48   12.54   0
   1   4   2   28.77    1.87   0
   2  -4  -2  287.96    5.93   0
   2  -3  -1 2191.89   13.66   0
   3  -6  -5  134.43    6.36   0
   4  -5  -2  872.77   12.51   0
   4  -1   1   22.36    1.96   0
   5  -6  -3  374.03   10.21   0
  -5   7  -2 1391.61   15.69   0
  -1   9   2   58.55    4.86   0
   0   2   1  264.38    3.12   0
   2  -5  -8    7.68    5.55   0
   2  -5  -4   -1.51    2.92   0
   3  -6  -7  102.41    6.91   0
   4  -6  -4  312.86    9.03   0
  -5   4  -6   -0.24    3.83   0
  -4   3  -2  234.78    4.78   0
  -4   8   0  284.69    8.03   0
  -1   8   2 1764.79   17.08   0
   3  -5  -3 1683.84   16.22   0
   5  -5  -2  261.15    8.10   0
   7  -3   0   17.65    4.00   0
  -5   8  -1   28.31    4.57   0
  -4   7   0 2011.09   18.16   0
  -3   8   1  240.57    7.35   0
  -3   9   1  105.35    5.94   0
  -2   5   1  513.53    7.61   0
  -1   7   2  310.89    7.17   0
   0  -3  -3 2070.81   11.19   0
   0   5   2  333.68    5.80   0
   1  -4  -8   24.40    4.64   0
   2  -5  -7  357.38    9.24   0
   4  -6  -5   95.61    6.32   0
  -6   7  -4  617.00   12.23   0
  -5   4  -3 2178.33   15.74   0
  -5   5  -2  272.78    6.50   0
  -5   7  -1   99.25    5.34   0
  -3   4   0   11.03    1.77   0
  -1   3   1 9999.99   25.12   0
   2  -5  -6  133.64    5.70   0
   2  -5  -5 1131.75   13.06   0
   3  -4  -2   -1.86    2.66   0
  -6   6  -5   79.06    6.10   0
  -6   6  -4  335.73    8.73   0
  -5   3  -5  183.73    5.24   0
  -4   1  -5   -1.52    1.61   0
  -4   6   0   67.56    4.28   0
  -3   2  -1 1795.71   10.44   0
  -2   9   2  138.65    6.38   0
  -2  10   2   67.16    5.98   0
   1  -4  -4    3.38    2.26   0
   1  -2  -1    8.09    0.96   0
   3  -5  -8   82.28    7.74   0
   6  -6  -4  167.13    8.82   0
  -5   3  -6  116.10    4.74   0
  -5   6  -1  825.57   11.43   0
  -3   6   1  329.88    7.24   0
  -2   2   0  913.78    7.08   0
  -2   8   2 1769.53   17.51   0
   1  -4  -7  227.41    6.51   0
   2  -4  -3   34.22    3.12   0
  -6   5  -5  220.90    7.38   0
  -6   6  -3   86.87    5.07   0
  -6   7  -2  893.74   13.11   0
  -5   4  -2    4.82    2.51   0
  -4   1  -6  613.28    5.28   0
  -4   1  -4 1789.79    9.13   0
  -4   9   1  364.28    9.61   0
  -2   4   1 2792.84   15.90   0
   1  -4  -6   27.11    3.68   0
   1  -4  -5   57.65    3.44   0
   3  -5  -7  225.69    8.78   0
   3  -5  -5  841.89   12.44   0
   4  -4  -2  144.05    5.65   0
   5  -5  -3  286.82    8.31   0
  -6   5  -4   55.75    4.33   0
  -5   3  -3  187.95    4.57   0
  -5   8   0    3.47    3.02   0
  -4   5   0  583.04    8.60   0
  -4   8   1   27.56    4.43   0
  -3   0  -3    0.44    0.74   0
  -2   7   2 1053.53   12.82   0
   0   4   2   25.16    1.97   0
   2  -4  -8    5.36    5.31   0
   4  -5  -4   26.91    4.69   0
   6  -5  -3   10.15    4.91   0
  -6   5  -3  800.52   10.97   0
  -6   6  -2   76.65    4.85   0
  -5   7   0 2498.52   20.74   0
  -3   3   0  401.53    5.89   0
  -3   5   1  550.83    8.39   0
  -3   9   2  433.33   10.08   0
  -1   5   2   53.66    3.11   0
   0  -3  -4    1.20    1.53   0
   0  -2  -2 1001.23    6.54   0
   1   3   2   77.74    2.11   0
   3   0   1    0.23    0.82   0
   5  -4  -2   57.36    4.81   0
  -4   7   1  343.54    7.89   0
  -2  -1  -7  143.32    3.18   0
  -2   6   2 2515.56   18.18   0
  -1  -2  -7  129.47    3.99   0
   2  -4  -4   57.07    3.78   0
   2  -3  -2 1273.22   11.04   0
   3  -4  -3 1114.12   12.78   0
   4  -5  -5  621.75   11.99   0
   5  -5  -4  239.85    8.63   0
   5  -3  -1   10.23    3.08   0
   6  -3  -1    8.57    3.60   0
   7  -4  -2   21.53    5.26   0
   8  -4  -2   11.25    4.22   0
  -6   4  -4    3.57    3.53   0
  -5   6   0   31.24    3.75   0
  -4   4   0    2.66    2.22   0
  -3   8   2  286.36    7.65   0
   0  -3  -5 1782.40   12.15   0
   1  -3  -8    2.16    4.32   0
   2  -4  -7    8.69    4.08   0
   2  -1   0 2011.52    9.82   0
   6  -5  -4  272.94    9.86   0
  -6   5  -2  359.72    7.55   0
  -6   6  -1  302.74    7.55   0
  -5   2  -5  831.88    8.00   0
  -5   3  -2    9.92    2.21   0
  -5   4  -1 1856.86   14.48   0
  -4   6   1  874.41   11.63   0
  -3   7   2  792.42   11.63   0
   2  -4  -6    4.03    3.90   0
   2  -4  -5    5.37    3.00   0
   5  -5  -5   73.85    6.22   0
  -7   6  -4  168.89    7.05   0
  -7   7  -2  403.88    9.51   0
  -6   4  -3 1211.21   12.23   0
  -5   2  -4  441.02    5.90   0
  -5   8   1   20.36    4.35   0
  -2   3   1 2254.57   13.09   0
   4   0   1    1.37    1.24   0
  -7   6  -3  228.10    7.37   0
  -6   7   0 1685.49   17.56   0
  -3   4   1 3510.90   18.91   0
  -2   5   2  172.98    5.01   0
  -1  -2  -6    6.59    2.17   0
  -1  -2  -4  941.00    6.48   0
  -1   4   2    4.88    1.77   0
   3  -4  -7    2.12    5.11   0
   3  -4  -4    1.08    2.35   0
   8  -4  -3  240.32    9.80   0
   9  -3  -2   25.97    6.40   0
  -6   5  -1  237.37    6.32   0
  -5   2  -6  141.39    3.77   0
  -5   7   1    5.32    2.90   0
  -4   5   1  573.09    8.97   0
  -3   6   2  988.41   12.10   0
  -1   2   1    8.07    0.92   0
   0  -2  -8   17.76    3.85   0
   3  -4  -6   18.13    4.78   0
   3  -4  -5  204.48    6.83   0
   8  -3  -2   31.85    5.58   0
  -7   5  -4   23.18    4.20   0
  -7   6  -2  421.84    9.13   0
  -7   7  -1   15.85    4.41   0
  -6   4  -2    3.82    2.68   0
  -4   2  -1 1507.73   10.45   0
  -1  -2  -5 1085.29    7.90   0
   1  -3  -4   72.07    3.30   0
   2  -3  -8    5.12    5.33   0
   4  -4  -4    6.12    3.00   0
   7  -3  -2   76.19    5.95   0
  -7   5  -3 1117.04   13.34   0
  -6   3  -5  159.57    4.98   0
  -4   7   2  452.65    9.12   0
   1  -3  -6  306.09    6.89   0
   4  -4  -6    0.54    4.43   0
   6  -4  -4    8.85    5.16   0
   7  -4  -4  126.33    7.98   0
  -6   3  -3  790.80    9.17   0
  -5   3  -1   39.98    2.91   0
  -5   4   0   39.80    3.30   0
  -2   7   3   95.12    4.97   0
   5  -4  -5 1051.51   16.28   0
  -7   5  -2   74.04    4.65   0
  -7   6  -1  427.04    8.76   0
  -6   7   1  544.73   10.68   0
  -5   8   2   75.63    4.94   0
  -3   5   2  167.04    5.27   0
  -3   8   3  321.01    8.18   0
   1  -2  -2 2063.56   11.49   0
   2  -3  -7  562.92   10.87   0
   3  -3  -8   38.83    6.92   0
   3  -3  -3 2575.06   18.56   0
   5  -4  -6   25.22    5.54   0
   6  -4  -5 1676.99   21.53   0
   8  -3  -3   24.38    5.71   0
  -8   6  -4  479.41   11.03   0
  -7   7   0 1602.36   17.50   0
  -6   4  -1 2030.77   15.82   0
  -6   5   0   99.61    4.87   0
  -5   2  -2  173.44    3.98   0
  -4   6   2  791.03   11.17   0
  -3   3   1  219.90    4.82   0
  -2  -1  -6  791.57    6.19   0
   2  -3  -4   34.71    3.32   0
   7  -3  -3  489.82   11.71   0
   9  -2  -2  750.61   14.64   0
  -8   6  -3   33.22    5.09   0
  -7   4  -3  244.65    6.45   0
  -6   3  -2  183.69    4.81   0
  -3   7   3  167.88    6.31   0
  -2   6   3  297.49    6.95   0
   2  -3  -6   29.80    3.98   0
   2  -3  -5 1224.61   13.29   0
   4  -3  -3  497.22    9.40   0
   6  -3  -3  286.53    8.82   0
  -8   6  -2  482.73   10.18   0
  -7   4  -5  175.17    6.05   0
  -7   5  -1  658.39   10.35   0
  -6   6   1  245.54    7.36   0
  -4   8   3  125.33    6.48   0
   3  -3  -7  875.61   14.33   0
  -7   4  -2    5.31    3.00   0
  -4   5   2  948.90   11.80   0
  -2   2   1   94.34    2.75   0
  -1   3   2  223.24    4.20   0
   2  -2  -2 6051.42   22.79   0
   3  -3  -6   13.86    4.16   0
   3  -3  -4   26.06    2.97   0
   7  -3  -4  193.44    8.79   0
   8  -1  -1   34.75    3.80   0
  -8   5  -4   14.96    4.84   0
  -8   5  -3  803.02   12.04   0
  -8   6  -1  616.80   11.17   0
  -6   4   0    9.72    2.93   0
  -5   3   0 1920.98   14.31   0
  -4   7   3   23.19    4.29   0
  -3   4   2    0.62    2.44   0
  -3   6   3  891.73   11.89   0
   2  -2  -8  321.63    9.82   0
   3  -3  -5 1408.58   15.63   0
   4  -3  -4  216.20    7.06   0
   5  -3  -4   12.44    4.45   0
   6  -3  -4  213.14    8.33   0
   6  -2  -2   95.69    5.51   0
  -8   5  -2  278.23    7.72   0
  -6   5   1   13.79    3.35   0
  -6   7   2 1708.50   18.51   0
  -5   2  -1  801.29    8.39   0
  -5   8   3   -1.91    3.97   0
  -3   0  -2 1103.03    5.25   0
  -2  -1  -5   34.91    1.68   0
  -2   0  -1    2.24    0.51   0
   0  -2  -5  383.47    6.08   0
   1  -2  -7  130.59    5.50   0
   4  -3  -6   95.01    6.44   0
   4  -3  -5  927.89   14.03   0
   5  -3  -5  205.23    8.33   0
   6  -3  -5  119.95    7.86   0
   7  -1  -1  289.17    7.41   0
   8  -2  -3  460.84   11.54   0
  -7   4  -1 1358.32   13.68   0
  -7   5   0  312.32    7.39   0
  -6   2  -4  214.57    4.52   0
  -5   1  -4 1423.20    8.10   0
  -2  -1  -4 2425.99    7.78   0
  -2   5   3 2926.45   19.04   0
   1  -2  -3  247.96    4.68   0
   3  -2  -8  316.68   10.63   0
  -8   6   0  246.51    7.82   0
  -7   3  -4    2.25    2.91   0
  -7   6   1  394.99    8.88   0
  -2   3   2 1243.74   10.53   0
   0   1   1  208.97    2.20   0
   1  -1  -1 1953.71    9.14   0
   6  -1  -1    1.50    2.20   0
   6   0   0    2.07    2.62   0
  -8   5  -1  793.87   11.85   0
  -6   2  -5  705.39    7.16   0
  -6   6   2   13.92    3.23   0
  -5   1  -3   21.03    1.75   0
  -4   1  -1   19.28    1.91   0
  -4   6   3  280.91    7.21   0
   1  -2  -6  706.87   10.03   0
   2  -2  -7   16.24    4.25   0
   5  -1  -1  181.07    5.45   0
  -8   4  -3  135.17    5.42   0
  -7   3  -5  603.69    8.35   0
  -7   3  -2  427.57    7.33   0
  -6   2  -2   63.78    3.01   0
  -5   1  -5  175.32    2.67   0
  -3   5   3 1688.05   15.45   0
   1  -2  -5   62.61    3.89   0
   2  -2  -3  504.48    7.47   0
   3  -2  -7   65.97    6.34   0
   5  -2  -3 1042.75   13.79   0
   7  -2  -4  227.75    8.86   0
  -8   4  -2    3.78    3.18   0
  -7   4   0   16.91    3.53   0
  -7   5   1  122.23    5.82   0
  -6   3   0  212.98    5.63   0
  -6   4   1 2129.16   17.59   0
  -3   0  -6  145.78    2.63   0
  -3   1   0 2123.53   11.10   0
   2  -2  -6 1285.30   14.73   0
   2  -1  -1  745.02    6.97   0
   3  -2  -3  590.91    8.99   0
   4  -2  -7  356.81   10.89   0
  -9   5  -3  859.66   13.13   0
  -7   6   2   -0.05    3.93   0
  -6   5   2  797.41   12.05   0
  -5   3   1    5.79    2.68   0
  -5   6   3  391.23    9.11   0
  -3   3   2   22.66    2.65   0
   0  -1  -7    1.67    3.46   0
   2  -2  -4 1258.83   12.49   0
   6  -2  -4  207.91    7.50   0
   9   0  -2 1515.01   18.42   0
  -9   5  -4    4.80    4.53   0
  -9   5  -2  249.02    7.74   0
  -8   4  -1   31.37    3.94   0
  -7   3  -1  572.19    8.67   0
  -4   5   3  915.21   12.20   0
  -2   4   3   33.59    3.03   0
   2  -2  -5  130.79    5.22   0
   2  -1  -8   19.44    5.51   0
   3  -2  -6  866.29   13.36   0
   4  -2  -4   12.69    3.89   0
   5  -2  -6  164.05    8.20   0
   5  -2  -5  457.45   11.03   0
   5  -2  -4  214.33    6.98   0
   6  -2  -5  909.74   15.28   0
   6  -1  -2 2644.46   20.97   0
   8  -1  -3  303.18    8.87   0
  -9   5  -1  586.00   10.88   0
  -2   0  -7   -0.99    2.55   0
   3  -1  -8    3.08    6.26   0
  -8   5   1  626.98   11.25   0
  -6   6   3  933.76   14.05   0
  -4   2   1 1243.65   11.08   0
   5  -1  -2 1943.38   16.81   0
   8   0  -2 1065.76   14.69   0
  -7   5   2  165.40    6.70   0
  -5   5   3  300.64    7.91   0
  -5   7   4  964.13   14.68   0
  -4   3   2  119.25    4.55   0
  -3   4   3 1062.73   11.91   0
   3   0   0 1990.39   10.87   0
   9   0  -3    4.53    4.53   0
  -9   4  -3   11.25    4.35   0
  -9   4  -2   50.14    4.83   0
  -8   3  -2  209.10    5.80   0
  -7   3   0   18.67    2.57   0
  -6   3   1    6.43    2.23   0
  -5   1  -1  120.42    3.52   0
  -4   0  -3    0.79    0.83   0
  -4   6   4  308.43    8.34   0
  -1  -1  -5   21.40    2.18   0
   0   0  -8  250.94    7.89   0
   2  -1  -7  992.15   14.48   0
   4  -1  -2 1912.82   15.38   0
   6  -1  -3   43.26    4.62   0
   6   0  -1    1.25    2.11   0
   7  -1  -5  162.04    8.43   0
  -8   3  -4   49.10    3.92   0
  -7   2  -4  270.33    5.31   0
  -7   2  -2   95.06    3.68   0
  -6   2   0  332.49    6.44   0
   0  -1  -2 2636.39   10.17   0
   3  -1  -7  136.15    7.33   0
   4  -1  -7  101.96    7.48   0
   6   1   0 1271.24   12.00   0
   9   1  -2  744.23   12.78   0
  -9   4  -1   70.93    5.03   0
  -8   3  -1 1447.87   14.19   0
  -6   5   3   17.11    3.41   0
  -5   6   4  178.60    7.21   0
  -1  -1  -3  349.80    3.69   0
   1  -1  -6   11.97    3.64   0
   1   0  -8  616.37   12.40   0
   5  -1  -3   15.37    3.64   0
   6  -1  -5  359.13   10.30   0
   6  -1  -4 1646.37   18.36   0
   7   0  -2 1010.08   13.20   0
   8   0  -3    5.45    3.29   0
  -8   4   1 2590.06   21.24   0
  -8   5   2   50.80    4.37   0
  -7   2  -1  417.57    7.14   0
  -7   4   2   23.17    4.07   0
  -6   1  -3   35.48    2.20   0
  -3   5   4  160.49    5.83   0
  -2   1   1  790.21    6.84   0
  -1  -1  -4  913.54    7.09   0
  -1   0  -7   -1.85    3.01   0
   2  -1  -6   72.53    5.39   0
   5  -1  -5   11.20    4.54   0
   5  -1  -4 1899.03   18.84   0
   5   0  -1    0.78    2.44   0
   8   0  -4  207.15    8.19   0
  -9   4   0  118.92    5.93   0
  -7   3   1  534.10    9.42   0
  -7   5   3  113.70    6.18   0
  -6   6   4  174.97    7.67   0
  -5   4   3 1722.94   16.92   0
  -4   0  -2  213.44    3.03   0
   0  -1  -5   13.97    2.59   0
   3  -1  -6   72.66    5.46   0
   4  -1  -3   -1.42    2.88   0
   7   1  -1  268.60    6.79   0
   9   1  -3  136.59    6.89   0
  -6   1  -4  774.01    6.39   0
  -4   5   4   23.68    3.22   0
   4  -1  -5   48.53    4.79   0
   6   0  -2  272.37    6.92   0
   7   0  -3    0.61    2.86   0
   8   1  -2  933.17   13.22   0
  -9   3  -2  118.92    5.15   0
  -7   2  -5  115.50    3.50   0
  -7   2   0  262.95    6.30   0
  -6   3   2  582.01    9.64   0
  -6   4   3  816.95   12.58   0
  -5   1   0  666.65    7.95   0
  -5   5   4  231.70    7.64   0
   0  -1  -4   45.39    2.73   0
   0   0  -7    0.11    3.91   0
   1  -1  -5  655.86    9.24   0
   2  -1  -5  242.60    6.63   0
   4   0  -1    0.32    1.87   0
   7   0  -5    0.01    4.88   0
   7   0  -4  404.20   10.03   0
 -10   4  -3   39.10    4.99   0
 -10   4  -1    6.75    4.45   0
  -9   4   1  162.03    6.63   0
  -8   2  -2  782.96    9.84   0
  -8   4   2    6.23    4.00   0
  -6   1  -1   11.08    2.16   0
  -6   2   1  396.27    7.34   0
  -4   2   2  757.59    9.62   0
  -3   1  -7   69.81    3.60   0
  -2   0  -6   11.17    2.46   0
   1  -1  -3  137.25    3.64   0
   2  -1  -4   10.95    2.88   0
   4   0  -7    1.28    5.14   0
   6   0  -3   -0.29    3.17   0
  -8   3   1 1537.89   16.13   0
  -4   3   3  509.40    8.80   0
   1   0  -7   -0.45    3.82   0
   2   0  -7    1.42    4.38   0
   3   0  -7    2.71    5.02   0
   5   0  -2  503.79    8.40   0
   6   0  -5   -0.98    4.67   0
   8   1  -3  272.53    7.70   0
  -9   3  -4  126.18    5.50   0
  -9   3   0    1.57    3.65   0
  -7   3   2   77.65    4.48   0
  -4   1   1  216.04    4.89   0
  -3   4   4   -0.25    2.96   0
   5   0  -6  509.33   12.05   0
   6   0  -4   37.83    3.78   0
   6   1  -1    4.93    2.70   0
   7   1  -2 1029.42   12.90   0
   9   2  -3  425.38   10.14   0
  -7   2   1  230.21    6.51   0
  -5   2   2  300.53    6.60   0
  -5   3   3  563.63    9.63   0
  -4   4   4   10.05    3.52   0
  -3   0  -5    1.30    1.39   0
   1   1  -8  261.48    9.54   0
   2   1  -8   15.54    6.84   0
   2   1   1 4330.26    8.55   0
   4   0  -6 2039.18   21.48   0
   5   0  -5    2.28    4.20   0
   5   0  -3    2.40    2.93   0
  -9   3   1 1171.33   14.85   0
  -8   2   0  542.70    9.17   0
  -6   1   0 1259.64   11.68   0
  -5   4   4    0.54    3.86   0
   3   0  -1    0.59    1.13   0
   5   0  -4  398.81    8.92   0
   7   1  -3   58.39    4.81   0
   8   2  -2  226.21    7.08   0
 -10   3  -2    3.01    3.85   0
 -10   3  -1  329.59    8.40   0
  -8   3   2   38.88    4.01   0
  -7   1  -3   20.41    2.38   0
  -7   1  -1  106.37    4.01   0
   0   0  -6 1522.51   14.49   0
   2   0  -6  145.31    6.48   0
   4   0  -5    1.54    3.74   0
   4   0  -2  374.09    6.53   0
   7   2  -1  230.02    6.18   0
 -10   3   0   36.03    4.80   0
  -9   2  -2  483.44    8.67   0
  -6   4   4   11.94    3.46   0
  -5   0  -2  123.26    2.89   0
   1   0  -6 1365.63   14.85   0
   6   1  -2 2641.23   18.87   0
   8   2  -3  437.61    9.70   0
  -9   2  -1   39.06    3.87   0
  -8   2   1  261.31    7.22   0
  -7   4   4  138.28    7.05   0
  -3   0   0 2107.18   10.74   0
   3   0  -5   -3.70    3.53   0
   4   0  -4 2129.87   18.21   0
   4   0  -3   -2.24    1.85   0
   4   1  -7  112.36    7.39   0
   5   1  -1  201.50    4.99   0
  -9   3   2   31.89    4.05   0
  -7   1   0 2870.18   18.70   0
  -7   2   2   81.59    4.37   0
  -6   1   1    3.33    2.75   0
  -5   0  -3    0.40    1.12   0
  -4   2   3 1089.77   12.41   0
  -2   2   3  483.68    7.15   0
  -1   1  -7    4.03    3.84   0
   3   1  -7  137.08    7.69   0
   6   1  -4 1653.41   17.59   0
   6   1  -3   44.56    4.06   0
  -5   2   3 1060.10   13.09   0
  -4   0   0  252.23    4.46   0
  -3   3   4   26.82    3.45   0
  -2   0  -5    1.68    1.93   0
   0   1  -7    4.86    4.43   0
   1   1  -7  723.86   12.76   0
   2   0  -5   -3.85    3.13   0
   2   0  -1   -0.27    0.76   0
   2   1  -7 1027.25   15.53   0
   3   0  -4 3783.64   22.74   0
   3   0  -2 1085.87    9.87   0
   7   2  -2   75.30    4.49   0
 -11   3  -2   22.64    5.34   0
  -8   1  -1  238.36    5.88   0
  -5   3   4   13.40    3.99   0
  -2   1   2  299.62    4.90   0
   0   2  -8   17.22    5.93   0
   1   0  -5    2.02    3.27   0
   1   2  -8  196.45    9.30   0
   3   0  -3    1.20    2.34   0
   5   1  -5   10.46    4.53   0
   7   2  -3 2106.36   18.91   0
   8   3  -2   29.31    4.17   0
 -10   2  -1   20.93    4.01   0
  -8   1   0  614.91    9.56   0
  -7   1   1  296.59    7.14   0
  -1   0  -5   -2.31    2.27   0
  -1   1   2    2.34    1.11   0
   0   0  -5    0.20    2.69   0
   5   1  -2 1914.56   14.81   0
   6   2  -1  398.92    7.06   0
 -10   2  -2  817.47   11.57   0
 -10   2   0  405.51    9.19   0
  -6   0  -2  668.72    6.93   0
  -6   0  -1   -0.84    2.26   0
  -6   4   5 1708.93   19.94   0
  -5   0   0 1947.33   13.21   0
   2   0  -4 1369.21   12.96   0
   3   1  -6   93.15    6.02   0
   5   1  -3   13.69    3.04   0
   8   3  -3   18.72    3.43   0
  -9   2   2  724.25   12.60   0
  -8   1   1   31.77    3.93   0
   2   0  -2  947.68    8.31   0
   4   1  -1  216.33    4.47   0
   7   3  -1  499.25    8.41   0
 -10   2  -3   56.39    4.62   0
  -9   1  -1  620.26    9.63   0
  -8   2   3  454.63   10.56   0
  -7   1   2 1116.33   13.91   0
  -6   0   0    3.86    2.26   0
  -3   1  -6 1260.74   10.46   0
   0   2   3  124.06    2.90   0
   2   1  -6   77.41    5.42   0
   6   2  -4  211.51    7.29   0
   6   2  -2   97.53    4.39   0
  -9   1   0   23.12    3.93   0
  -4   0   1    1.73    1.87   0
   1   1  -6    9.57    3.71   0
   2   2  -7   18.96    5.71   0
   6   2  -3 2712.46   20.34   0
   7   3  -2   80.34    4.62   0
 -11   2  -1  107.89    6.17   0
  -8   1   2 1003.95   13.94   0
  -7   0  -1    2.94    2.29   0
  -6   0  -3    0.93    1.56   0
  -5   0   1    2.84    2.36   0
  -4   2   4    8.21    3.35   0
  -3   2  -7  188.00    6.05   0
  -2   1  -6  746.59    9.40   0
   0   1  -6  485.49    9.11   0
   1   0  -1   -0.13    0.70   0
   1   3  -8    4.01    6.81   0
   4   1  -3    4.01    2.68   0
   4   1  -2 1986.11   13.90   0
   7   3  -4  198.01    7.61   0
   8   4  -2    5.26    3.51   0
 -11   2  -2  362.69    8.95   0
  -7   0  -2 4035.32   18.52   0
  -7   2   4  227.16    8.26   0
  -6   0   1   -0.88    2.76   0
  -5   1   3   11.58    3.51   0
  -4   1   3    3.64    2.89   0
  -3   2   4  350.76    7.40   0
  -2   0   1    0.37    1.07   0
  -1   1  -6  305.85    6.77   0
  -1   3  -8   53.19    6.63   0
   0   3  -8    7.91    5.59   0
   1   0  -3    0.93    1.60   0
   1   2  -7  116.97    6.64   0
   5   2  -1 1964.75   13.64   0
   8   4  -3  237.28    7.44   0
 -10   1  -1  724.64   11.35   0
  -9   1   2  739.34   12.64   0
  -8   2   4  387.88   10.58   0
  -6   1   3   48.99    3.83   0
  -3   1   3   67.87    3.68   0
  -1   2  -7  109.67    6.05   0
   0   2  -7  239.01    7.87   0
   5   2  -4  227.03    7.01   0
 -10   1   1  228.18    7.79   0
  -7   0   1    1.34    3.19   0
  -1   0  -4  696.78    7.03   0
   5   2  -2  283.66    6.10   0
   6   3  -1    7.15    2.61   0
  -8   0   0 1444.80   14.35   0
  -8   1  -4  160.62    3.91   0
  -8   1   3  304.60    9.10   0
  -3   0  -4   11.59    1.31   0
  -2   0  -4 1505.40    8.94   0
   3   1  -1 4962.90   17.68   0
 -11   1   0   44.22    4.86   0
  -9   1   3  151.03    7.65   0
  -8   0   1   -0.32    3.47   0
  -6   0   2  280.41    7.19   0
  -4   0   2  383.00    6.98   0
   1   1  -5  788.02   10.57   0
   2   2  -6 1366.10   16.29   0
   2   3  -7  532.27   12.39   0
   3   1  -3   69.62    3.12   0
   6   3  -2  578.24    9.13   0
   7   4  -2   23.63    3.85   0
 -11   1  -1   28.60    4.69   0
  -9   0   0 1410.07   15.08   0
  -7   0  -3    1.42    2.13   0
  -7   0   2 1022.07   13.50   0
  -3   0   2 1059.09   10.07   0
   0   0  -3   -0.55    1.25   0
   2   1  -4   14.05    2.82   0
   3   1  -2 1853.28   12.36   0
  -9   0  -1   -1.04    3.02   0
  -9   0   1    0.71    3.78   0
  -8   0   2 1068.19   14.54   0
  -7   1   4 1343.19   17.61   0
  -5   1   4 1861.20   18.42   0
   0   1  -5    8.05    3.14   0
   1   3  -7 1094.92   16.16   0
   5   3   0 1874.28   12.33   0
 -10   1  -3  132.73    5.50   0
  -4   1   4 2512.12   19.90   0
  -4   2   5  337.90    8.48   0
  -1   4  -8   24.11    6.24   0
   5   3  -4   16.05    4.06   0
 -10   0   0 1506.21   16.53   0
 -10   0   1   -1.44    4.26   0
  -9   0   2 1482.81   17.64   0
  -7   0   3    1.57    4.13   0
  -6   0   3    3.06    3.70   0
  -5   0   3   -1.63    3.18   0
  -1   1   3  144.69    3.49   0
   0   2  -6  674.08   10.99   0
   0   3  -7  435.52   10.41   0
   4   2  -2  765.76    8.98   0
   4   2  -1 1175.85    9.76   0
   6   4  -4    8.86    4.29   0
 -12   1  -1  108.13    6.68   0
  -5  -1   0  654.99    7.89   0
  -3   1   4  711.54   10.07   0
  -2   0   2  931.49    8.21   0
  -1   1  -5   20.77    2.61   0
  -1   3  -7   33.20    4.89   0
   5   3  -1    5.19    2.29   0
   6   4  -1 2139.61   16.16   0
   7   5  -2  155.79    6.17   0
  -9   0   3   -1.09    4.83   0
  -7  -1   0 2896.36   19.20   0
  -4  -1   0 3187.43   15.13   0
  -4   0   3    1.57    2.05   0
  -3   3  -7    3.29    4.37   0
  -2   3  -7  133.52    6.17   0
  -1   0  -3   -0.25    1.20   0
  -1   2  -6   10.58    3.69   0
   2   1   0 2036.59    8.00   0
   2   3  -6   32.65    4.85   0
   5   3  -2  843.74   10.40   0
   6   4  -2   57.78    4.14   0
 -11   0   0  956.67   14.29   0
  -8   0  -3   -1.41    2.39   0
  -7  -1   1  276.61    7.17   0
  -6  -1   1   -0.43    2.04   0
  -6   1   5  357.22    9.98   0
  -5  -1   1  195.10    5.19   0
  -5   1  -5  165.97    3.08   0
  -5   2  -6  140.46    4.24   0
  -2   1  -5   29.47    2.84   0
  -2   2  -6   33.81    3.94   0
 -11   0  -1    0.77    4.70   0
  -8  -1   0  607.71    9.84   0
  -8  -1   1   34.34    4.27   0
  -8   0   4  200.65    8.56   0
  -7   0   4  381.55   10.26   0
  -6   0   4   39.48    5.11   0
  -5   1   5   12.65    4.51   0
  -4  -1   1  214.42    4.74   0
  -4   2  -6   13.35    3.15   0
  -3   0   3    0.30    2.35   0
  -3   1  -5   60.43    3.07   0
  -3   2  -6  142.80    5.24   0
  -2   1   4   11.60    2.59   0
   1   4  -7  216.42    8.78   0
   3   3  -5 1505.50   16.37   0
   3   4  -6   18.05    5.00   0
   5   4  -4   -2.08    3.63   0
  -9  -1   1  182.98    6.94   0
  -8  -1  -1  245.50    6.29   0
  -8  -1   2  936.87   13.92   0
  -7  -1   2 1061.74   13.94   0
  -6  -1   2 2512.88   19.82   0
  -5  -1   2 1951.76   16.31   0
  -5   0   4  419.39    9.32   0
  -4   1  -5    0.68    2.00   0
  -3  -1   0 1944.80   10.09   0
   1   2  -5   66.00    4.11   0
   1   3  -6  304.02    8.37   0
   2   1  -1  813.83    6.39   0
   7   6  -3  471.23   10.42   0
   7   6  -2   -0.36    3.53   0
  -9  -1   0   23.26    3.91   0
  -9  -1   2  725.89   13.04   0
  -4   1   5   48.91    3.84   0
   0   4  -7  205.13    8.38   0
   6   5  -3   14.15    4.07   0
 -10  -1   1  226.76    8.07   0
 -10  -1   2   16.68    5.29   0
  -9  -1  -1  618.99    9.97   0
  -9   0  -3   -0.89    2.84   0
  -8  -1   3  285.39    9.09   0
  -7  -1   3   54.36    5.35   0
  -6  -1  -2 1655.42   10.41   0
  -4  -1   2 1925.53   14.81   0
  -4   0   4 2165.64   18.46   0
  -3  -1  -1 1271.08    6.40   0
  -3  -1   1 4753.62   18.36   0
  -1   4  -7  791.22   14.02   0
   1   1  -3  142.16    3.74   0
   2   4  -6    5.81    4.23   0
   6   5  -2  762.56   11.21   0
 -12   0  -1   -0.57    4.70   0
 -10  -1   0    5.78    4.06   0
  -9  -1   3  148.88    7.72   0
  -7  -1  -2  137.62    3.95   0
  -7   0   5    3.33    5.35   0
  -6  -1   3   41.44    3.75   0
  -2   0   3    0.66    1.76   0
  -1   0   2 4590.60   15.11   0
   0   2  -5  383.14    7.50   0
   2   3  -5 1231.33   14.33   0
   3   2  -2  846.86    8.82   0
   3   2   0 1189.89    7.73   0
   3   3  -4   23.25    3.40   0
   5   4  -2   61.88    3.85   0
   5   4   0   37.07    2.70   0
 -11  -1   1   62.65    6.12   0
  -6   0   5    0.21    4.68   0
  -5  -1   3   17.89    3.61   0
  -2   4  -7  865.80   13.94   0
   0   1   3  836.21    6.39   0
   3   2  -1  174.97    3.75   0
   3   4  -5  214.15    7.38   0
   4   3  -2  120.90    4.36   0
   4   3   0 1078.42    8.76   0
   5   4  -1 2935.85   18.06   0
 -10  -1  -1  725.53   11.42   0
  -8  -1  -2   90.65    4.00   0
  -8  -1   4  724.96   14.32   0
  -7  -1   4 1389.94   18.28   0
  -5   0   5    2.19    4.19   0
  -3   0   4 3743.72   22.08   0
  -3   4  -7  857.01   13.47   0
  -2   0  -3    1.15    1.06   0
   4   3  -1  474.24    6.78   0
   6   6  -3  964.53   13.91   0
  -6  -1   4 1643.36   18.69   0
  -3  -1   2 1819.27   12.75   0
  -1   1  -4  947.46    8.85   0
   1   2  -4  913.67   10.35   0
 -11  -1  -1   28.90    5.29   0
 -10   0  -3   -0.32    3.21   0
  -9  -1  -2   17.60    3.43   0
  -7  -2   1  224.73    6.77   0
  -2   3  -6  114.23    5.62   0
  -1   5  -7  151.51    8.59   0
   1   3  -5  897.19   11.96   0
   5   5  -3  292.61    7.39   0
   6   6  -2   11.23    2.88   0
  -9  -2   2  676.67   12.97   0
  -8  -2   2  217.13    7.29   0
  -7  -2   2   75.63    5.14   0
  -6  -2   1  386.04    7.73   0
  -5  -1   4 1924.71   18.63   0
  -4   0   5    0.04    2.57   0
   1   1  -2    2.31    1.18   0
   2   4  -5    4.93    3.83   0
 -10  -2   2  305.73    9.19   0
  -9  -2   0  865.14   12.67   0
  -9  -2   3  443.90   11.75   0
  -8  -2   3  413.52   10.66   0
  -7  -2   3 2019.82   20.74   0
  -7  -1   5  162.85    7.51   0
  -6  -2   0  333.36    6.59   0
  -6  -2   2   93.84    4.47   0
  -2  -1   1  788.49    6.40   0
   0   1  -3  869.26    7.81   0
   2   3  -4   37.12    3.08   0
   3   4  -4    4.84    3.29   0
   5   5  -2  269.03    6.79   0
 -12  -1  -1  108.58    7.33   0
 -11  -2   1   -0.95    5.20   0
 -10  -2   0  398.84    9.82   0
  -6  -1   5  380.06   10.39   0
  -5  -2   1 1965.20   15.03   0
  -4  -1   4 2540.12   19.82   0
  -3  -1   3   66.98    3.13   0
  -3   5  -7   17.69    6.10   0
  -2   0   4 1276.53   11.63   0
  -2   2  -5  409.37    7.26   0
   1   5  -6  243.71    8.55   0
   5   5  -1   87.50    4.15   0
   6   7  -2 1612.79   17.17   0
  -5  -2   0  468.48    6.89   0
  -2   1  -4 2222.48   12.65   0
  -1   4  -6    4.54    3.89   0
   0   3  -5 1718.53   15.84   0
   4   4  -2  143.21    4.52   0
 -11  -2   0  407.11   10.51   0
  -5  -2   3 1055.63   13.20   0
  -5  -1   5   14.58    4.22   0
   0   2  -4  514.81    7.55   0
   3   3  -2   24.62    2.18   0
   4   5  -3  919.36   12.33   0
 -11  -1  -2  204.12    7.10   0
  -9  -2  -1   36.81    3.97   0
  -6  -2   4  209.97    7.75   0
  -4  -2   1 1172.42   10.57   0
  -4  -2   2  734.92    9.32   0
   0   5  -6  520.48   11.39   0
   1   2  -3  251.62    5.12   0
   2   5  -5 1163.21   15.22   0
   4   4  -1 2787.52   16.79   0
   4   4   0    3.62    2.07   0
   5   6  -2   38.59    3.98   0
   6   8  -2   67.75    5.22   0
 -10  -2  -1   17.75    4.17   0
  -4  -1   5   49.18    4.44   0
  -3  -1   4  684.07    9.66   0
  -2   4  -6    3.45    3.81   0
   1   3  -4   70.85    3.99   0
   2   4  -4   55.20    4.23   0
   5   7  -3  110.68    5.50   0
 -10  -3   2    4.48    5.29   0
  -9  -3   1 1133.05   15.86   0
  -8  -3   1 1513.00   17.14   0
  -8  -3   2   38.99    5.38   0
  -8  -3   3   21.62    5.52   0
  -5  -2   4  206.92    7.05   0
  -4  -2   0  147.82    3.57   0
  -4  -2   3 1076.80   12.17   0
  -2  -1   3   74.28    3.08   0
  -1   3  -5 1416.92   14.11   0
   1   1  -1 1994.93    8.93   0
   3   3  -1  206.49    4.38   0
   5   6  -1 1480.87   14.25   0
 -11  -2  -1  116.36    6.43   0
 -10  -3   1 1190.42   17.13   0
  -7  -3   1  514.30    9.85   0
  -7  -3   2   75.10    4.69   0
  -7  -3   3  502.57   11.22   0
  -6  -2   5  961.58   15.56   0
  -5  -1   6  511.40   11.85   0
  -3   4  -6    1.37    4.37   0
  -1   5  -6   51.54    5.62   0
   0   4  -5  319.67    7.79   0
   2   2  -1   93.38    2.65   0
   2   6  -5   21.73    5.02   0
   4   5  -2  896.74   11.23   0
   5   7  -2 2369.23   20.33   0
  -8  -1  -3   64.17    2.96   0
  -3   1  -4 1517.98   10.04   0
  -1   2  -4  931.99    9.72   0
   0   6  -6  501.65   11.69   0
   3   3   0  395.84    5.10   0
   3   3   1 1111.03    7.10   0
 -12  -2  -1  251.07    8.96   0
 -10  -3   0   40.59    5.33   0
  -7  -1  -3   19.62    1.79   0
  -6  -3   1    3.86    3.17   0
  -6  -3   3  296.89    8.25   0
  -5  -2   5  463.80   10.54   0
  -4  -2   4   12.64    3.38   0
  -4   4  -6    5.40    4.61   0
  -3  -1   5  228.72    6.54   0
  -1   1  -3  336.74    4.72   0
   3   4  -2   -1.11    2.40   0
   5   7  -1    2.91    3.15   0
 -11  -3   0   23.92    5.72   0
  -9  -1  -3  423.92    6.31   0
  -7  -3   0   19.64    3.43   0
  -6  -3   4  211.26    7.95   0
  -3  -2   3  613.23    8.47   0
  -2  -1   4   14.22    2.53   0
  -2   3  -5   88.28    4.40   0
  -2   5  -6  112.12    6.46   0
  -1   6  -6   46.04    5.74   0
   0   3  -4    0.47    2.61   0
   4   5  -1  573.06    8.22   0
   4   7  -3   27.63    4.68   0
   5   8  -2   79.68    5.43   0
  -7  -2  -2   82.68    3.42   0
  -5  -3   2  814.94   10.89   0
  -5  -3   3  552.14    9.97   0
  -5   4  -6    4.49    4.31   0
  -1   4  -5  806.82   11.80   0
   0   1  -2 2718.51   11.59   0
   1   4  -4    3.94    2.35   0
   1   6  -5  560.63   11.61   0
   2   2   0  902.73    6.27   0
   2   3  -2 1266.94   10.98   0
   4   5   0  577.74    7.67   0
   4   6  -2  715.07   10.76   0
 -12  -3   0  114.72    8.04   0
  -9  -4   2   37.26    6.12   0
  -4  -2   5  354.10    8.67   0
  -3   5  -6   98.48    6.41   0
  -1  -1   2    2.09    1.10   0
   0   2  -3  130.28    3.69   0
   0   5  -5 1087.27   14.51   0
   1   2  -2 2018.43   12.05   0
   1   3  -3  897.60    9.95   0
   4   8  -3  119.89    6.78   0
  -8  -4   3  238.03    8.64   0
  -6  -3   5  121.63    6.46   0
  -5  -3   4   15.46    4.04   0
  -5  -2   6  156.19    7.54   0
  -3  -2   0 1176.68    8.29   0
  -3   3  -5    2.46    3.22   0
  -2   6  -6   17.05    5.71   0
  -1  -1   1 1918.57    8.64   0
   0   0   3   -0.20    1.09   0
   3   4  -1 3430.62   18.09   0
   3   6  -3  975.74   13.33   0
 -10  -4   1   28.38    6.03   0
  -9  -4   1  165.81    7.77   0
  -8  -4   1 2596.14   23.26   0
  -7  -4   2   20.76    4.71   0
  -7  -4   3  878.33   14.81   0
  -6  -2  -2   63.78    2.59   0
  -2   2  -4   93.92    3.77   0
  -1  -1   3  134.45    3.46   0
   2   2   1  415.82    3.34   0
   3   5  -2  162.70    5.38   0
   4   6  -1  851.42   10.79   0
   4   7  -2  451.45    9.19   0
  -7  -4   4  134.96    6.92   0
  -5  -3   0 1782.96   13.64   0
  -5  -3   5  211.20    7.88   0
  -4   1  -4 1786.97   10.67   0
  -3   6  -6   69.29    7.32   0
  -2   4  -5 1165.11   13.99   0
   0   6  -5  202.34    7.80   0
  -7  -4   1 1823.56   18.42   0
  -6  -4   2   54.38    4.86   0
  -6  -4   3  775.42   13.03   0
  -5   5  -6  205.46    8.46   0
  -4  -3   1  458.92    7.08   0
  -4  -3   4  226.62    6.80   0
  -3  -2   5   44.93    4.18   0
  -2  -2   2 6134.97   22.15   0
  -1   3  -4  250.12    5.95   0
  -1   5  -5  900.90   13.38   0
   2   5  -3 3060.07   21.35   0
   2   7  -4    4.82    3.31   0
   4   6   0   68.65    3.63   0
   4   8  -2  329.14    8.90   0
 -11  -4   0   -0.72    6.10   0
 -10  -4   0   19.62    5.26   0
  -9  -4   0  115.28    6.39   0
  -6  -4   4   13.70    3.75   0
  -2  -2   3  490.79    7.03   0
   0   7  -5   36.07    5.83   0
   2   3  -1 2207.17   13.00   0
   2   4  -2  302.92    6.21   0
   3   4   0   10.43    1.80   0
   3   8  -3  328.48    9.54   0
   4   7  -1  349.37    7.84   0
  -8  -4   0    8.39    3.99   0
  -6  -4   1 2103.13   18.48   0
  -4  -3   5  940.01   13.63   0
  -4   6  -6   15.18    5.91   0
  -1  -1   4   57.25    3.05   0
   1   6  -4 1485.44   17.09   0
   3   6  -2  987.33   12.46   0
  -9  -5   2  462.23   11.91   0
  -8  -5   3  222.51    8.87   0
  -7  -4   0   17.23    3.62   0
  -5  -4   2   59.92    4.40   0
  -5  -4   3 1642.13   17.08   0
  -5  -4   4    0.09    3.82   0
  -5   6  -6   15.00    6.25   0
  -3  -3   2   22.52    2.62   0
  -3  -3   3 2517.08   17.84   0
  -3   4  -5 1167.01   14.04   0
  -2  -2   4 1250.74   12.30   0
  -2   5  -5  291.08    8.54   0
  -1   6  -5  581.19   11.85   0
   2   6  -3  300.20    7.96   0
   3   4   1 1060.10    8.18   0
   4   8  -1   29.04    4.13   0
 -10  -5   1  646.89   14.47   0
  -7  -5   3  114.31    7.35   0
  -4  -3   0 1104.77    9.86   0
   0   3  -3 2062.36   14.69   0
   1   7  -4   16.48    5.11   0
   3   7  -2  810.07   12.41   0
   4   9  -1  352.28    9.42   0
  -9  -5   1  810.12   15.09   0
  -7  -5   2  156.76    7.44   0
  -5  -4   1 2935.37   20.32   0
  -5  -4   5 1122.85   16.27   0
  -3  -3   4   29.56    2.89   0
  -3   2  -4  101.27    3.60   0
  -1   2  -3   83.80    3.11   0
   2   7  -3  104.59    6.11   0
  -8  -5   1  660.66   12.92   0
  -6  -5   3   12.78    4.75   0
  -6  -4   0    5.85    2.98   0
  -4  -4   3 1680.25   16.51   0
  -3  -3   1  209.04    4.74   0
  -2   3  -4  154.67    4.92   0
  -2   6  -5  193.46    7.96   0
   2   5  -2  172.54    5.43   0
   3   5   0  689.86    8.31   0
   3   6  -1  347.80    7.33   0
   3   8  -2  291.75    8.64   0
 -10  -3  -2    3.21    4.06   0
  -9  -3  -2  113.17    5.11   0
  -7  -5   1  119.44    6.18   0
  -6  -5   2  759.15   12.87   0
  -6  -5   4  269.66    8.78   0
  -4  -4   2  143.15    5.32   0
  -4  -4   4    8.08    3.68   0
  -3   5  -5   27.39    4.68   0
   0   6  -4  986.39   14.14   0
   2   8  -3    8.08    3.69   0
 -11  -5   0   71.97    7.85   0
 -10  -5   0   -3.93    6.01   0
  -4  -4   5  933.44   14.12   0
  -2   7  -5   14.51    5.80   0
   0   2  -2 1014.06    8.41   0
   0   7  -4    0.91    4.44   0
   2   3   0   36.75    1.83   0
   2   4  -1 2850.17   16.50   0
   3   7  -1  467.16    9.16   0
  -9  -5   0   35.02    5.31   0
  -5  -5   3  293.91    8.59   0
  -3  -2  -1 1798.85    8.26   0
  -3   6  -5  389.54   10.72   0
  -2  -2   0  905.69    6.55   0
  -1   5  -4  192.50    6.62   0
   0   4  -3  333.80    6.97   0
   1   6  -3   23.19    3.85   0
   2   6  -2 2634.02   20.30   0
  -6  -5   1   10.51    3.93   0
  -5  -4   0   39.92    3.28   0
  -4  -4   1 2690.19   18.26   0
  -2  -3   3 2066.33   15.59   0
  -2  -3   4   31.58    3.35   0
  -1  -2   2 2054.98   12.39   0
  -1  -2   4  900.16   10.13   0
   0   8  -4 1302.19   18.54   0
   1   4  -2    7.44    2.51   0
   3   6   0 1390.75   12.89   0
   3   8  -1  239.74    7.54   0
  -9  -6   1   11.33    5.97   0
  -7  -3  -2  411.08    6.31   0
  -5  -5   2  287.13    7.55   0
  -4   2  -4   22.28    2.74   0
  -3  -4   3 1115.16   13.02   0
  -3   3  -4   43.25    3.68   0
  -3   7  -5   18.49    6.11   0
  -2  -3   2 1234.69   11.21   0
  -2   4  -4   11.31    3.23   0
  -1   6  -4  940.85   14.09   0
   0  -1   3  838.16    7.57   0
   2   7  -2 1097.26   14.33   0
  -7  -6   2    2.50    3.77   0
  -7  -5   0  325.51    8.30   0
  -6  -6   3  946.23   15.70   0
  -3  -3   0  394.16    5.54   0
   0  -1   2 2793.13   11.70   0
   3   7   0  665.26   10.05   0
  -8  -6   1  159.33    7.88   0
  -4  -5   3  898.76   13.14   0
  -4  -5   4   21.57    4.48   0
  -3  -4   5  205.84    7.25   0
  -1   7  -4 1178.25   16.78   0
  -5  -5   1   87.05    4.37   0
  -1   8  -4  721.67   14.03   0
   1   5  -2   55.00    3.38   0
  -3  -8  -5   48.60    6.02   0
  -3  -8  -4  313.97    8.97   0
  -3  -7  -5   18.14    5.06   0
  -3  -7  -4  438.99   10.25   0
  -3  -5  -6  119.46    8.11   0
  -3  -4  -6   -1.12    4.09   0
  -3  -4  -5 1344.11   18.30   0
  -3  -3  -5    1.44    2.95   0
  -2 -12  -6   26.34    6.69   0
  -2 -12  -5  407.99   12.39   0
  -2  -2  -8   20.63    7.38   0
  -2   0  -3    0.26    2.19   0
  -1   0  -9   -2.22    6.23   0
  -3  -6  -4   21.64    4.04   0
  -3  -5  -5   31.93    5.05   0
  -2 -11  -6    9.51    6.40   0
  -2 -10  -7  345.43   14.10   0
  -2  -8  -8    3.38    8.08   0
  -2  -7  -8  617.14   18.00   0
  -2  -4  -8   52.84    8.88   0
  -2  -3  -8   68.88    8.22   0
  -2  -1  -7  137.19    8.49   0
  -2   0  -6   10.45    4.82   0
  -1 -14  -5  101.52    7.89   0
  -1  -1  -9   73.62    9.17   0
  -1   1  -8  349.22   11.85   0
  -1   2  -7  112.77    7.11   0
  -2 -11  -5  155.82    8.56   0
  -2 -11  -4   18.19    4.62   0
  -2  -9  -7   53.31    8.59   0
  -2  -6  -8   35.82    6.64   0
  -2  -5  -8   20.76    6.26   0
  -2  -2  -7  392.96   12.56   0
  -2   0  -5   -0.59    2.52   0
  -2   0  -4 1513.66   15.62   0
  -1  -2  -9  114.37   10.18   0
  -1   0  -8  514.10   14.44   0
  -1   2  -6    7.42    4.23   0
  -1   2  -3   84.05    3.33   0
   0  -4   1    2.90    0.66   0
  -2 -10  -6  123.58    9.03   0
  -2 -10  -3 1226.35   14.94   0
  -2  -8  -7    2.94    7.03   0
  -2  -1  -6  792.00   14.60   0
  -2  -1  -3 1093.21   11.77   0
  -1 -12  -2   64.30    3.75   0
  -1  -5  -9   18.81    8.11   0
  -1  -4  -9  250.80   13.09   0
  -1  -4   0  208.36    2.01   0
  -1  -3  -9  146.33   10.60   0
  -1   1  -7    0.87    5.00   0
  -1   2  -4  964.50   12.05   0
   0   1  -9   -0.70    4.81   0
  -2 -10  -5  209.26    9.20   0
  -2  -9  -6  413.20   13.24   0
  -2  -8  -2  372.78    6.89   0
  -2  -7  -7   10.30    6.61   0
  -2  -6  -7  195.75   10.74   0
  -2  -5  -7   41.15    7.35   0
  -2  -4  -7  999.38   18.80   0
  -2  -3  -2 1288.19   11.01   0
  -2  -2  -6   36.24    5.75   0
  -2  -1  -5   30.37    3.64   0
  -2  -1  -4 2442.81   20.24   0
  -1 -13  -5   28.04    6.18   0
  -1  -6  -9  195.52   11.24   0
  -1  -1  -8  349.45   12.36   0
   0   0  -9   -3.66    6.92   0
   0   2  -8   17.53    4.59   0
   1   1 -10  106.10    8.44   0
   1   2   0 1044.18    4.45   0
  -2  -9  -5    1.96    4.82   0
  -2  -9  -3   16.45    3.93   0
  -2  -8  -6   59.96    7.24   0
  -2  -2  -5  458.82   10.71   0
  -2  -2  -3 3315.82   20.66   0
  -1 -12  -6   54.18    7.94   0
  -1 -11  -7  109.11   10.22   0
  -1  -9  -8  206.40   12.48   0
  -1  -2  -8   30.88    7.11   0
  -1   0  -7    3.22    5.04   0
  -1   1  -6  313.15    9.38   0
   0  -1  -9    2.18    6.46   0
   1   0 -10  152.92   10.93   0
  -2  -9  -4  294.08    8.87   0
  -2  -8  -5   12.37    4.83   0
  -2  -7  -6  736.12   15.73   0
  -2  -7  -2  808.05    9.58   0
  -2  -6  -6   21.71    6.05   0
  -2  -5  -6  138.05    8.35   0
  -2  -5  -2  216.83    5.02   0
  -2  -4  -2  102.03    3.52   0
  -2  -3  -5   96.78    6.14   0
  -2  -2  -4   97.30    4.64   0
  -1 -10  -7  233.22   11.85   0
  -1 -10  -1  192.45    3.96   0
  -1  -7  -8  635.22   18.23   0
  -1  -5  -8    6.55    6.64   0
  -1  -5   0   30.36    0.96   0
  -1  -4  -8   25.40    7.67   0
  -1  -1  -7   -0.46    5.40   0
  -1  -1  -1  452.49    4.61   0
  -1   1  -3  349.13    6.50   0
   0 -11   0    0.74    0.78   0
   0  -2  -9   40.41    7.96   0
   0   1  -8  399.63   11.83   0
   0   2  -7  255.39    9.30   0
   0   3  -6  267.32    7.92   0
   1  -1 -10  105.81   10.24   0
  -2  -6  -5  201.30    8.33   0
  -2  -5  -5  312.65    9.71   0
  -2  -4  -5 1280.65   17.75   0
  -1 -12  -5  136.01    8.38   0
  -1 -12  -4    0.65    4.94   0
  -1 -11  -6   75.47    8.18   0
  -1  -2  -7  129.14    8.19   0
  -1   0  -6  989.16   15.92   0
  -1   1  -4  962.96   12.21   0
   0 -14  -5   65.91    7.72   0
   0  -3  -9  310.72   13.55   0
   0   0  -8  232.07   10.36   0
   1   1  -9   10.72    6.72   0
  -2  -5  -3  552.36    9.32   0
  -2  -4  -3  766.23   10.61   0
  -1  -9  -7    6.28    6.74   0
  -1  -8  -7    2.18    6.34   0
  -1  -3  -7   39.47    6.81   0
  -1   0  -2 1368.57   10.33   0
   0 -14  -4  475.38   12.14   0
   0  -6  -9   99.94   10.43   0
   0  -5  -9  132.67   10.96   0
   0  -4  -9  329.36   13.75   0
   0   1  -7    5.30    4.66   0
   0   3  -4   -0.23    2.32   0
   1   2  -8  206.50    9.27   0
  -1 -11  -5  229.34    9.61   0
  -1 -10  -6   57.70    7.18   0
  -1  -7  -7   26.67    7.49   0
  -1  -6  -7  145.70    9.54   0
  -1  -5  -7  171.38    9.71   0
  -1  -4  -7  902.13   18.15   0
  -1  -1  -6  329.72    9.53   0
   0 -13  -6   23.58    7.22   0
   0  -1  -8  408.04   12.44   0
   0   2  -6  640.11   12.04   0
   1   0  -9    2.42    5.13   0
   1   4  -2    5.80    1.15   0
   2   0 -10  167.46   11.19   0
  -1 -11  -4   30.32    4.91   0
  -1  -9  -6  188.76    9.74   0
  -1  -2  -6   11.77    4.96   0
  -1   0  -4  712.94   10.84   0
  -1   0  -3    0.26    2.03   0
   0 -13  -2   16.32    3.26   0
   0 -11  -7  161.09   11.12   0
   0  -9  -8  248.19   12.78   0
   0  -3  -8    9.26    6.48   0
   0  -2  -8   16.79    6.55   0
   0   0  -7    4.09    5.05   0
   1  -1  -9    0.33    7.06   0
   2  -1 -10   25.98    8.38   0
  -1 -10  -5  504.21   12.84   0
  -1  -9  -1  135.29    3.48   0
  -1  -8  -6  435.59   13.15   0
  -1  -3  -6  394.90   11.36   0
   0 -12  -6  132.71    9.41   0
   0  -6  -8   -4.01    7.33   0
   0  -5  -8   24.53    7.74   0
   0  -4  -8    6.58    6.83   0
   0   1  -6  476.82   11.00   0
   0   2  -2  984.59    7.98   0
   1  -2  -9  117.45    9.72   0
   1   1  -8  272.85    9.97   0
   2  -2 -10   88.68   10.22   0
   2   1  -9   39.77    7.11   0
  -1 -10  -4   94.86    6.16   0
  -1  -9  -5  306.24   10.45   0
  -1  -7  -6  781.72   16.13   0
  -1  -5  -6   50.40    6.52   0
  -1  -4  -6    0.91    3.72   0
  -1  -2  -5 1096.27   15.76   0
  -1  -2  -1 4090.13   14.04   0
  -1  -1  -4  947.05   12.71   0
  -1  -1  -2  508.26    6.54   0
   0 -13  -4    6.67    4.60   0
   0 -12  -1   52.41    2.76   0
   0  -1  -7    2.94    4.96   0
   0   2  -4  524.10    8.82   0
   1  -7  -9    4.81    8.05   0
   1  -6  -9   82.49    9.92   0
   1  -5  -9  153.84   11.20   0
   1  -4  -9  130.29   10.39   0
   1  -3  -9  144.57    9.26   0
   1   0  -8  592.32   14.86   0
   1   2  -7  114.46    6.93   0
   1   3  -6  296.97    8.62   0
  -1 -10  -3  264.26    7.58   0
  -1  -8  -5   80.83    6.57   0
  -1  -3  -5 1507.36   18.69   0
  -1  -1  -3  350.28    6.85   0
   0 -12  -5   55.84    6.88   0
   0 -11  -6   41.94    7.39   0
   0  -9  -7  184.48   11.01   0
   0  -2  -7  253.34   10.16   0
   0   0  -6 1574.59   19.56   0
   0   2  -3  122.06    3.92   0
   1 -10  -8  134.34   11.32   0
   2   0  -9    2.62    6.85   0
   3   0 -10  160.48   11.14   0
  -1  -9  -4  220.87    8.04   0
  -1  -8  -1    0.40    1.43   0
  -1  -7  -5   51.40    5.97   0
  -1  -6  -5  646.15   13.50   0
  -1  -4  -5  894.81   14.88   0
  -1  -2  -4  952.17   13.06   0
   0 -10  -6   89.21    8.49   0
   0  -7  -7  103.85    8.95   0
   0  -4  -7  213.68    9.85   0
   0  -3  -7  457.43   13.09   0
   1 -14  -5  123.29    8.44   0
   1 -13  -6    8.65    6.30   0
   1  -9  -8  204.13   11.73   0
   1  -1  -8  266.73   10.25   0
   1   1  -7  716.91   14.46   0
   2  -1  -9   41.91    8.10   0
   2   4   0   38.26    1.42   0
   3  -1 -10    2.26    7.93   0
  -1  -3  -4  265.24    7.46   0
   0 -12  -4    8.63    4.45   0
   0 -11  -5  355.81   11.41   0
   0  -6  -7  288.65   10.92   0
   0  -5  -7  250.69   10.07   0
   0  -1  -6  483.38   11.59   0
   1 -11  -7  543.01   16.43   0
   1  -3  -8   -0.76    6.18   0
   1  -2  -8  200.74    9.31   0
   1   2  -6  680.26   12.55   0
   1   3  -5  857.44   12.21   0
   2  -2  -9   60.79    8.47   0
   2   1  -8   15.31    5.62   0
   3  -2 -10  187.16   12.00   0
  -1  -4  -4    5.99    3.34   0
  -1  -3  -1 1404.42    8.66   0
  -1  -2  -3   77.81    3.52   0
  -1  -2  -2 3095.79   16.42   0
   0 -12  -2    5.26    2.85   0
   0  -9  -6   86.54    7.74   0
   0  -2  -6  661.21   13.62   0
   0   1  -4   48.09    3.60   0
   0   1  -1  221.97    2.69   0
   1 -14  -4  171.64    8.22   0
   1  -7  -8   29.32    7.58   0
   1  -6  -8  125.12    9.70   0
   1  -5  -8    7.47    6.95   0
   1  -4  -8   16.80    7.25   0
   1   0  -7   -2.72    4.83   0
   2  -7  -9    6.93    8.01   0
   2  -6  -9   26.10    8.00   0
   2  -4  -9   15.51    7.37   0
   3  -3 -10   45.60    8.85   0
   3   1  -9   19.03    6.93   0
  -1  -8  -2 1483.52   13.60   0
   0 -10  -5  107.30    7.47   0
   0  -8  -6  653.79   15.56   0
   0  -3  -6  266.42    9.59   0
   1 -12  -6    9.29    6.17   0
   1 -10  -7   36.54    8.03   0
   1  -1  -7  743.73   15.25   0
   2   0  -8 1033.97   18.98   0
   2   2  -7   14.66    4.71   0
   3   0  -9   -3.49    6.21   0
   4   0 -10  181.40   11.08   0
  -1  -7  -3  747.10   11.38   0
  -1  -7  -2  434.14    7.48   0
  -1  -6  -3   73.38    4.35   0
  -1  -4  -3  342.93    7.37   0
   0 -11  -4  106.86    6.66   0
   0  -6  -6  567.50   13.93   0
   0  -5  -6  550.47   13.47   0
   0  -4  -6  116.41    7.21   0
   0   1  -3  859.51    9.72   0
   1  -9  -7  123.68    9.67   0
   1   1  -6    9.74    3.72   0
   1   3  -4   67.97    3.65   0
   2 -12  -7    4.53    8.01   0
   2 -10  -8   51.78    9.33   0
   2  -1  -8   22.77    6.09   0
   4  -1 -10   24.63    8.34   0
  -1  -6  -2 1648.29   13.72   0
  -1  -5  -3 1025.53   12.47   0
  -1  -4  -2   23.99    2.32   0
   0  -9  -5  273.95    9.96   0
   0   0  -4 2672.48   20.34   0
   0   1  -2 2703.26   13.63   0
   1 -13  -4    5.42    5.00   0
   1 -11  -6   25.19    6.38   0
   1  -8  -7   15.36    6.86   0
   1  -3  -7 1125.48   19.17   0
   1  -2  -7  123.67    7.11   0
   1   2  -5   61.16    3.83   0
   2  -9  -8   -0.93    7.42   0
   2  -2  -8  304.64   11.56   0
   3  -1  -9   19.69    5.82   0
   4  -3 -10    1.05    7.45   0
   4  -2 -10  133.19   10.65   0
  -1  -5  -2   47.88    2.89   0
   0 -10  -4  137.49    7.02   0
   0  -8  -5   18.53    5.15   0
   1 -12  -5    2.87    5.39   0
   1  -7  -7    9.20    4.89   0
   1  -6  -7   43.84    6.97   0
   1  -5  -7  392.33   12.60   0
   1  -4  -7  215.86    9.88   0
   1   0  -6 1389.86   18.18   0
   1   3  -3  878.52    9.04   0
   2 -14  -5    6.18    5.96   0
   2 -13  -6   11.15    6.90   0
   2 -11  -7  354.55   14.24   0
   2  -8  -8  521.68   16.43   0
   2  -3  -8    7.87    6.56   0
   3  -7  -9   40.91    8.34   0
   3  -3  -9  452.11   15.28   0
   3   1  -8    0.29    5.28   0
   5   0 -10   86.57    9.41   0
   0  -7  -5   38.78    5.59   0
   0  -4  -5  312.50    9.28   0
   0  -1  -4   45.53    3.84   0
   1  -1  -6    7.80    4.08   0
   1   3  -1 9828.85   12.84   0
   2  -6  -8  432.46   14.25   0
   2  -5  -8    7.56    6.72   0
   2  -4  -8    3.19    6.00   0
   3  -6  -9    1.42    7.23   0
   3  -4  -9   82.62    7.94   0
   0 -10  -3    0.98    3.83   0
   0 -10   0  216.09    3.31   0
   0  -5  -5 1130.15   16.62   0
   0   0  -3   -1.43    1.89   0
   1 -13  -1  327.24    6.41   0
   1 -12  -4   70.40    6.58   0
   1 -11  -5  521.76   13.67   0
   1  -9  -6   41.54    6.35   0
   1   2  -4  875.11   11.08   0
   1   3  -2  217.37    3.58   0
   2 -12  -6    5.53    6.42   0
   2 -10  -7    3.99    7.21   0
   2   0  -7    0.69    3.59   0
   2   2  -6 1226.08   16.43   0
   3 -10  -8   42.02    8.98   0
   3   0  -8  686.89   16.01   0
   4   0  -9   -1.66    4.73   0
   5  -2 -10  174.32   11.68   0
   5  -1 -10   79.21    9.32   0
   0  -2  -4  525.22    9.82   0
   1 -13  -2   -1.73    3.02   0
   2 -14  -4  141.58    7.87   0
   2 -13  -5  223.84   10.22   0
   2  -1  -7 1026.56   17.70   0
   3 -12  -7   23.25    8.18   0
   3  -1  -8    8.80    5.96   0
   3   2  -7   70.33    6.30   0
   4  -1  -9   33.51    7.39   0
   0  -3  -4    2.99    3.08   0
   1  -7  -6    2.89    4.09   0
   1  -6  -6  802.37   16.02   0
   1  -5  -6  242.80    9.53   0
   1  -4  -6   27.83    5.40   0
   2 -11  -6   18.37    6.69   0
   2  -8  -7    1.97    6.45   0
   2  -2  -7   14.16    5.41   0
   2   1  -6   72.87    5.49   0
   3  -2  -8  288.41   11.55   0
   4  -7  -9    3.33    8.05   0
   4  -3  -9  490.38   15.84   0
   4  -2  -9   -1.86    6.62   0
   0 -10  -1    6.38    2.06   0
   0  -9  -3  996.19   13.81   0
   0  -5  -4   46.38    4.44   0
   0  -4  -4   14.50    3.49   0
   0  -1  -3  864.01   10.41   0
   0   0  -2 1591.18   11.01   0
   1 -11  -4   44.61    5.45   0
   2  -7  -7  185.19    9.73   0
   2  -6  -7    6.06    5.85   0
   2  -4  -7    8.88    5.64   0
   2  -3  -7  493.14   13.12   0
   3 -13  -6   19.49    7.22   0
   3 -11  -7  276.76   13.10   0
   3  -7  -8   12.23    7.19   0
   3  -6  -8  201.97   11.02   0
   3  -4  -8   13.91    6.87   0
   3  -3  -8   33.63    6.98   0
   3   1  -7  131.43    7.57   0
   4  -6  -9    2.83    7.27   0
   4  -4  -9  188.39   11.16   0
   4   1  -8   47.73    6.92   0
   6  -1 -10   54.22    9.32   0
   0  -8  -3   10.64    3.51   0
   1  -9  -5  100.97    6.96   0
   1   1  -4   56.09    3.67   0
   1   2  -3  246.05    5.16   0
   2 -12  -5    3.91    5.64   0
   2 -10  -6  287.35   11.61   0
   3 -14  -5   -0.84    5.94   0
   4 -10  -8  162.37   11.27   0
   5   0  -9   -2.60    6.12   0
   0  -2  -3  126.58    4.57   0
   1  -8  -5    1.03    4.64   0
   2 -13  -4   11.58    5.05   0
   2  -9  -6   -0.20    5.20   0
   2   2  -5  124.63    5.33   0
   3 -12  -6   -2.96    6.70   0
   3 -10  -7   54.32    7.97   0
   3   0  -7   -0.78    4.83   0
   4   0  -8 1159.53   20.53   0
   5  -1  -9   98.19    9.56   0
   1 -10  -4  307.56    9.49   0
   1  -7  -5   43.88    5.50   0
   1  -6  -5  557.55   12.29   0
   2 -11  -5  765.18   16.14   0
   2  -1  -6   71.38    5.70   0
   2   3  -4   35.34    2.98   0
   3  -9  -7  116.77    9.51   0
   3  -1  -7  134.83    7.84   0
   3   2  -6  867.98   14.15   0
   4  -9  -8   -2.75    6.76   0
   4  -1  -8   46.77    7.04   0
   5  -7  -9    6.10    8.44   0
   5  -6  -9    0.70    7.35   0
   5  -3  -9  171.75   11.37   0
   5  -2  -9   96.25    9.15   0
   0  -6  -3    4.32    2.85   0
   0  -5  -3 1751.81   16.53   0
   0  -4  -3  331.28    7.30   0
   0  -3  -3 2046.99   16.73   0
   0  -1  -2 2758.50   15.12   0
   1  -5  -5 1085.29   16.27   0
   1  -4  -5   56.46    4.42   0
   1   0  -4 2387.31   19.00   0
   2  -8  -6  318.66   10.70   0
   2  -7  -6    9.80    5.16   0
   2  -2  -6 1228.57   17.83   0
   3 -13  -5  413.13   13.03   0
   3  -8  -7   89.89    8.52   0
   3  -2  -7   71.01    6.67   0
   4  -2  -8  103.01    8.34   0
   5  -5  -9  284.01   13.26   0
   5  -4  -9   75.16    7.94   0
   0  -9  -1   71.22    3.19   0
   0  -8  -2  451.49    8.04   0
   1 -12  -1  146.34    4.77   0
   1  -9  -4  190.88    7.72   0
   2 -12  -4   11.53    4.95   0
   2 -10  -5    3.25    4.96   0
   2  -6  -6  847.40   16.27   0
   2  -5  -6  130.77    7.58   0
   2  -4  -6    1.40    4.58   0
   2  -3  -6   27.72    4.95   0
   2   1  -5  248.04    7.02   0
   3 -14  -4   96.18    7.29   0
   3 -11  -6    0.11    5.71   0
   3  -7  -7  153.27    9.16   0
   3  -6  -7   95.18    7.98   0
   3  -4  -7   -3.48    5.01   0
   3  -3  -7  811.53   16.48   0
   4 -13  -6  166.63   10.57   0
   4 -11  -7  255.50   12.51   0
   4  -6  -8  160.78   10.12   0
   4  -5  -8   13.54    7.08   0
   4  -4  -8    8.64    6.78   0
   4  -3  -8   13.71    4.94   0
   5 -10  -8   87.74    9.66   0
   5   1  -8  231.46   10.62   0
   6   0  -9    5.05    5.39   0
   1 -12   0   28.69    2.22   0
   1  -1  -4   57.73    3.98   0
   1   1  -3  136.44    4.17   0
   3 -10  -6  345.62   12.57   0
   3   1  -6   78.67    5.67   0
   4 -10  -7  124.95   10.09   0
   4   1  -7  103.56    7.21   0
   5   0  -8  471.67   14.08   0
   6  -2  -9  150.14   10.60   0
   6  -1  -9    1.50    6.78   0
   0  -9   0    0.25    1.15   0
   0  -7  -2   25.73    2.76   0
   0  -2  -2  980.31    9.46   0
   1 -10  -3   53.47    4.72   0
   2  -9  -5  194.92    8.87   0
   3 -12  -5  174.40    9.34   0
   4 -14  -5   17.65    6.67   0
   4 -12  -6   35.55    7.18   0
   4   0  -7    2.23    4.83   0
   5  -9  -8   29.33    6.56   0
   5  -1  -8  215.39   10.47   0
   6  -7  -9   71.82    8.34   0
   6  -6  -9   44.05    9.47   0
   6  -5  -9   94.49   10.42   0
   6  -3  -9   48.77    8.91   0
   0   0   1    0.19    0.55   0
   1  -2  -4  856.44   12.03   0
   2 -11  -4   31.11    5.24   0
   2   2  -4 1236.30   12.94   0
   3 -13  -4  271.05   10.22   0
   3  -9  -6   16.76    6.11   0
   3   0  -6  564.66   12.10   0
   5  -7  -8  234.79   12.18   0
   5  -2  -8   34.79    7.26   0
   7   0  -9    2.24    7.47   0
   1  -9  -3  187.51    6.70   0
   1  -4  -4    0.87    3.01   0
   1  -3  -4   69.60    4.01   0
   3 -14  -3   31.74    5.06   0
   3 -11  -5  603.35   14.71   0
   3  -8  -6  502.89   13.75   0
   3  -1  -6   74.81    5.79   0
   4  -8  -7   32.77    6.75   0
   4  -1  -7   99.80    7.27   0
   5 -11  -7  173.01   11.52   0
   5  -5  -8  134.23    9.96   0
   5  -4  -8   36.45    7.68   0
   5  -3  -8   65.64    8.17   0
   7  -1  -9   -3.90    7.44   0
   0  -1  -1  231.18    3.28   0
   1   0  -3    0.52    1.88   0
   2 -10  -4   62.03    5.58   0
   2  -7  -5  125.64    6.53   0
   2  -6  -5   21.39    4.64   0
   2   3  -3 2001.72   13.46   0
   3  -7  -6   50.11    6.40   0
   3  -2  -6  889.59   15.46   0
   3   2  -5   48.07    4.15   0
   4 -13  -5   85.88    8.13   0
   4 -11  -6   29.80    6.65   0
   4  -7  -7   53.09    6.19   0
   4  -6  -7  144.76    9.00   0
   4  -5  -7  464.46   13.46   0
   4  -4  -7   29.16    6.09   0
   4  -3  -7  451.05   12.97   0
   4  -2  -7  348.28   10.91   0
   4   2  -6  146.68    6.95   0
   5 -13  -6   63.95    8.29   0
   5 -10  -7  353.66   13.87   0
   6  -9  -8  153.99   11.40   0
   7  -6  -9  143.47   11.37   0
   7  -3  -9   -0.17    7.32   0
   7  -2  -9  263.48   13.30   0
   1  -8  -3  290.17    8.00   0
   2  -4  -5    5.21    3.76   0
   2   1  -4   10.57    2.64   0
   3 -10  -5   47.20    6.04   0
   3  -6  -6  445.25   12.19   0
   3  -5  -6   56.58    6.11   0
   3  -4  -6   13.04    4.91   0
   3  -3  -6   15.15    4.85   0
   4 -14  -4   47.11    6.57   0
   4 -10  -6  486.18   14.46   0
   5   1  -7    0.20    5.06   0
   6  -8  -8  218.77   12.44   0
   6   0  -8   14.30    5.13   0
   7  -5  -9   32.39    7.10   0
   7  -4  -9  347.71   14.68   0
   1 -11  -1 1022.59   11.16   0
   2  -9  -4   43.86    5.12   0
   3 -12  -4   10.15    4.88   0
   3   1  -5  214.05    6.99   0
   4 -12  -5  599.28   15.17   0
   4   1  -6  441.48   11.00   0
   5 -14  -5   41.44    7.66   0
   5 -12  -6   36.83    7.89   0
   5  -9  -7   23.69    7.57   0
   6  -7  -8  643.49   18.12   0
   6  -2  -8  133.32    9.30   0
   6  -1  -8  438.09   14.01   0
   0  -9   2   95.00    2.08   0
   1  -7  -3  232.37    7.00   0
   2 -13  -1  307.66    7.17   0
   3 -13  -3  294.48    9.64   0
   3  -9  -5  173.47    8.55   0
   4  -9  -6  110.35    8.36   0
   5  -8  -7    7.19    6.80   0
   5   0  -7   -0.90    3.81   0
   6 -11  -7   13.39    8.14   0
   6  -6  -8   13.13    7.19   0
   6  -5  -8  112.13    9.93   0
   6  -4  -8    2.41    6.95   0
   6  -3  -8  115.68    9.59   0
   8  -2  -9   41.16    9.08   0
   8  -1  -9   19.13    6.38   0
   1  -6  -3   29.32    3.36   0
   1  -2  -3  247.79    5.96   0
   1   1  -2    1.39    1.10   0
   2   0  -4 1203.03   13.55   0
   3 -11  -4    2.37    5.00   0
   4  -8  -6  387.09   12.43   0
   4   0  -6 2039.15   22.75   0
   5 -11  -6   34.70    7.81   0
   5  -7  -7    5.92    6.51   0
   5  -2  -7  451.30   13.05   0
   5  -1  -7    3.79    5.10   0
   6 -10  -7  173.66   10.97   0
   8  -5  -9   32.88    8.73   0
   8  -4  -9  285.04   14.00   0
   8  -3  -9   -0.61    5.88   0
   0  -8   0 2964.44   12.61   0
   0  -2  -1  276.12    3.86   0
   1  -9  -2   60.44    3.91   0
   1  -5  -3 2739.52   20.49   0
   1  -3  -3  876.83   11.05   0
   2  -1  -4   13.96    2.90   0
   3  -8  -5   23.28    5.15   0
   4 -13  -4   88.46    7.39   0
   4 -11  -5  416.73   12.91   0
   4  -7  -6  193.03    9.30   0
   4  -1  -6  433.72   11.27   0
   5 -13  -5   67.08    7.98   0
   5  -6  -7   82.01    6.95   0
   5  -5  -7  502.34   14.33   0
   5  -4  -7  589.54   15.14   0
   5  -3  -7  334.12   11.80   0
   7  -8  -8   10.47    7.63   0
   7  -1  -8  277.75   12.14   0
   7   0  -8   56.56    6.57   0
   9  -1  -9   85.02    9.80   0
   1  -4  -3 1619.75   15.25   0
   3  -7  -5  220.24    8.63   0
   4 -14  -3  157.60    7.96   0
   4  -6  -6  248.93   10.06   0
   4  -2  -6  137.44    7.32   0
   5 -10  -6  135.76    9.58   0
   5   2  -6  163.69    7.60   0
   6 -12  -6   17.65    7.75   0
   6  -9  -7   -0.75    7.19   0
   6   1  -7   22.42    5.97   0
   7  -7  -8  183.13   10.81   0
   7  -6  -8   15.48    8.31   0
   7  -2  -8    7.34    7.32   0
   9  -3  -9   -3.19    7.81   0
   9  -2  -9   42.55    9.61   0
   0  -3  -1 4834.74   16.88   0
   1 -11   0   -0.13    1.74   0
   1 -10  -1   34.77    3.13   0
   2  -3  -4   33.69    3.77   0
   2  -2  -4 1272.83   14.62   0
   3 -12  -3  326.93    9.58   0
   3 -10  -4  103.35    6.93   0
   3  -6  -5  133.47    7.11   0
   3  -5  -5  867.85   14.75   0
   4 -10  -5  183.72    9.33   0
   4  -5  -6  266.98    9.42   0
   4  -4  -6   -3.59    4.41   0
   4  -3  -6   90.68    6.00   0
   4   2  -5  347.11    8.74   0
   5 -14  -4   82.79    7.81   0
   5 -12  -5  401.36   13.24   0
   6  -8  -7   13.35    7.26   0
   6   0  -7    1.74    5.47   0
   7  -5  -8   12.30    5.99   0
   7  -4  -8   11.94    7.07   0
   7  -3  -8   25.14    6.20   0
   9  -4  -9  292.12   13.74   0
   1  -8  -2 1860.54   16.49   0
   2 -13   0    2.61    2.37   0
   2 -11  -2    2.30    3.59   0
   2  -4  -4   55.39    3.82   0
   3   2  -4  350.52    7.48   0
   4 -12  -4    6.44    5.24   0
   5   1  -6  526.48   12.36   0
   6 -11  -6   10.04    7.38   0
   6  -7  -7    1.25    6.70   0
   6  -1  -7   21.75    6.28   0
   7 -10  -7   41.14    8.70   0
   8  -8  -8    3.02    8.36   0
   8   0  -8   26.93    7.76   0
  10  -1  -9    6.61    8.61   0
   1   0  -2 4676.38   18.86   0
   3  -9  -4  710.43   13.92   0
   4  -9  -5    5.25    5.19   0
   5  -8  -6  212.44   10.38   0
   6 -13  -5   22.49    7.55   0
   6  -6  -7  440.63   14.09   0
   6  -5  -7   44.60    7.38   0
   6  -4  -7  487.78   14.37   0
   6  -3  -7  120.19    8.75   0
   6  -2  -7   74.98    7.57   0
   7  -9  -7   38.05    8.01   0
   8  -7  -8  132.03   11.02   0
   8  -6  -8    9.05    7.77   0
   1  -7  -2  310.68    6.86   0
   2 -12  -1  308.10    7.20   0
   2   1  -3   71.14    3.32   0
   4 -13  -3   70.79    6.34   0
   4  -8  -5    3.30    4.71   0
   5 -13  -4  102.58    8.15   0
   5 -11  -5   16.29    6.41   0
   5  -7  -6  701.57   16.07   0
   5   0  -6  489.26   11.73   0
   6 -10  -6   51.39    8.09   0
   7 -12  -6    9.60    7.81   0
   7   1  -7  118.19    8.58   0
   8  -5  -8   74.52    9.26   0
   8  -4  -8   36.98    8.73   0
   8  -3  -8   68.74    9.47   0
   8  -2  -8    3.33    5.50   0
   2  -8  -3    5.75    3.28   0
   3   1  -4  694.69   10.58   0
   4 -11  -4   -0.09    4.76   0
   5  -6  -6   43.57    6.43   0
   5  -2  -6  155.64    8.00   0
   5  -1  -6  505.19   12.40   0
   6 -14  -4   27.77    7.49   0
   7  -8  -7   32.87    7.87   0
   7   0  -7   -0.28    5.61   0
   8 -10  -7  202.89   12.89   0
   9  -7  -8  520.29   18.12   0
   9   0  -8   34.51    8.47   0
   0  -7   0    1.44    1.00   0
   1  -6  -2 1637.57   14.46   0
   1  -1  -2    2.49    1.37   0
   1   2  -1    8.92    0.67   0
   2 -10  -2   65.96    4.77   0
   2   3  -2 1175.04    8.31   0
   4  -7  -5    0.36    4.43   0
   5 -10  -5  391.18   12.70   0
   5  -5  -6   26.54    4.80   0
   5  -3  -6  103.94    7.33   0
   6 -12  -5  361.36   13.50   0
   6  -9  -6  320.49   12.70   0
   7 -11  -6    2.70    7.45   0
   7  -7  -7   17.70    7.24   0
   7  -6  -7  242.84   11.86   0
   7  -1  -7  110.90    8.40   0
   9  -6  -8   38.58    9.60   0
   2  -7  -3   99.90    5.15   0
   2   0  -3    0.14    1.93   0
   4 -10  -4  116.61    7.43   0
   4  -6  -5   91.53    6.40   0
   5 -12  -4   32.76    6.29   0
   6  -8  -6   29.56    6.88   0
   6   1  -6  521.84   12.84   0
   7 -13  -5    1.30    7.59   0
   7  -5  -7    4.32    6.82   0
   7  -4  -7  671.73   17.18   0
   7  -3  -7    7.22    6.39   0
   8  -9  -7   16.88    7.78   0
   9  -5  -8   80.30    8.73   0
   9  -4  -8    1.98    8.44   0
   9  -3  -8   95.71   10.47   0
   9  -2  -8   36.34    6.75   0
   1  -5  -2   51.72    3.12   0
   3  -1  -4  703.58   11.21   0
   3   3  -3 2598.40   16.44   0
   4 -12  -3  318.56   10.10   0
   4  -5  -5  606.65   12.60   0
   4  -4  -5  941.42   15.56   0
   4  -3  -5  962.93   15.44   0
   5  -9  -5   53.38    6.73   0
   6 -11  -5   40.44    7.34   0
   6  -7  -6  751.65   17.08   0
   7 -10  -6   58.75    8.72   0
   8  -8  -7  183.61   12.02   0
   1  -4  -2    4.54    1.90   0
   1  -3  -2  219.27    4.86   0
   2  -5  -3 2962.12   21.59   0
   2  -1  -3   72.50    3.54   0
   3 -13  -1  226.31    7.05   0
   3  -2  -4  350.03    8.36   0
   6 -13  -4  134.77    9.39   0
   6  -6  -6   16.71    5.92   0
   6   0  -6   49.12    5.98   0
   8 -11  -6   -5.07    7.81   0
   8  -7  -7   12.57    7.85   0
   8   0  -7   -2.84    6.12   0
   9  -9  -7    1.91    7.81   0
  10  -6  -8  112.14   10.13   0
  10  -5  -8   96.63   11.27   0
  10  -4  -8   10.00    8.19   0
  10  -3  -8   66.13    9.67   0
   1 -10   0  475.39    6.58   0
   2  -9  -2  159.40    5.84   0
   2  -4  -3   28.96    3.16   0
   2  -3  -3 2105.28   17.17   0
   2  -2  -3  516.25    8.47   0
   3  -4  -4    1.21    2.29   0
   4 -13  -2   66.82    5.93   0
   4  -9  -4  900.04   15.93   0
   5 -13  -3    1.37    5.12   0
   5 -11  -4    2.45    5.16   0
   5  -8  -5   31.08    5.73   0
   6 -10  -5  420.61   13.32   0
   6  -5  -6   27.83    6.47   0
   6  -4  -6   29.04    5.86   0
   6  -2  -6   64.31    6.69   0
   6  -1  -6  517.52   13.11   0
   7 -12  -5  383.93   14.52   0
   7  -9  -6  375.20   13.83   0
   8  -6  -7  339.60   13.74   0
   8  -5  -7   29.18    8.06   0
   8  -1  -7    5.30    6.77   0
   1 -11   1  892.03    7.12   0
   2 -12   0   11.02    2.60   0
   3 -11  -2    2.34    3.85   0
   4 -11  -3   46.35    5.95   0
   4   2  -4    9.18    2.98   0
   5  -7  -5  130.16    7.84   0
   6 -14  -3  217.18   10.82   0
   6  -3  -6  110.52    6.93   0
   7  -8  -6   57.07    8.19   0
   8 -10  -6   22.19    8.17   0
   8  -4  -7  697.50   18.02   0
   8  -3  -7   -2.13    6.19   0
   9  -8  -7   11.98    7.93   0
  11  -1  -8   55.36    9.79   0
   0  -6   0 1591.73    8.61   0
   4  -8  -4  317.63    9.61   0
   5 -14  -2   61.02    6.58   0
   5  -6  -5  123.93    7.31   0
   6 -12  -4    1.80    5.95   0
   7 -11  -5    5.20    6.81   0
   7  -7  -6  467.87   14.49   0
   7   1  -6 1410.73   21.05   0
   9 -11  -6   46.38    9.73   0
   9  -7  -7   -3.28    7.43   0
  11  -4  -8   18.65    7.15   0
  11  -3  -8    9.53    8.34   0
  11  -2  -8   77.19    8.74   0
   2  -8  -2 1774.41   16.60   0
   3   2  -3  648.70    8.68   0
   4  -7  -4  409.31   10.44   0
   5 -10  -4    0.45    4.78   0
   7 -13  -4  123.54    9.72   0
   7  -6  -6   41.39    7.08   0
   7   0  -6    0.16    5.19   0
   8 -12  -5  279.03   13.44   0
   8  -9  -6  416.12   15.21   0
   9  -6  -7  257.18   12.03   0
   9  -5  -7  158.71   11.16   0
   9  -1  -7   33.67    7.79   0
   9   0  -7   -1.53    4.78   0
  10  -8  -7   22.30    9.56   0
  12  -1  -8   17.80    9.39   0
   2   2  -2 6271.39   20.46   0
   4 -10  -3  111.63    6.65   0
   4   1  -4 2504.54   20.47   0
   5 -12  -3  476.37   12.52   0
   5  -4  -5 1088.89   16.89   0
   5  -3  -5  209.26    8.24   0
   5  -2  -5  451.33   10.73   0
   6  -8  -5    7.11    5.54   0
   7  -5  -6  377.66   12.79   0
   7  -1  -6 1349.58   21.09   0
   8  -8  -6   53.59    8.13   0
   9 -10  -6   16.87    8.38   0
   9  -4  -7  249.88   11.49   0
  10  -7  -7   46.64    9.70   0
   3 -10  -2  261.27    7.87   0
   3  -7  -3  160.63    6.25   0
   4   0  -4 2127.34   19.35   0
   5  -9  -4  405.10   11.51   0
   6 -13  -3   10.00    6.01   0
   6 -11  -4  118.17    8.20   0
   7  -3  -6   39.00    6.27   0
   7  -2  -6   51.37    5.63   0
   8 -11  -5  122.91    9.74   0
  10  -6  -7   46.39    9.33   0
  10   0  -7   -3.59    6.63   0
   3 -13   0  110.96    5.11   0
   3   1  -3   68.12    3.46   0
   4  -1  -4 2509.83   21.39   0
   7 -12  -4   57.45    7.89   0
   7  -9  -5    9.50    6.42   0
   8  -7  -6  409.53   13.50   0
   9 -12  -5  165.91   12.00   0
   9  -9  -6   95.04    9.72   0
  10 -10  -6    4.70    7.90   0
  10  -5  -7   75.99    9.18   0
  10  -4  -7   35.43    8.82   0
  10  -3  -7  376.59   14.72   0
  10  -2  -7  213.60   12.11   0
  10  -1  -7  124.79   10.45   0
   0  -8   1   64.00    1.58   0
   1   4   0  199.19    2.16   0
   3  -6  -3  890.50   12.67   0
   4  -3  -4  226.15    7.39   0
   4  -2  -4   10.83    3.43   0
   5  -8  -4  222.92    8.78   0
   6 -14  -2   60.87    7.31   0
   6 -10  -4   10.74    5.16   0
   8  -6  -6   13.78    6.35   0
   8  -5  -6  166.76    9.80   0
   8   0  -6  141.83    8.76   0
  11  -6  -7  110.37   11.46   0
   0  -5   0    1.46    0.80   0
   2  -6  -2 2423.97   17.73   0
   3   0  -3   -0.35    2.03   0
   6  -5  -5    5.75    4.92   0
   6  -4  -5 1710.83   22.00   0
   6  -1  -5  349.99   10.11   0
   6   0  -5   -0.32    3.66   0
   7  -8  -5    6.10    6.25   0
   8 -10  -5  184.38   10.76   0
   8  -4  -6   -3.44    5.95   0
   8  -2  -6    9.93    6.08   0
   8  -1  -6  788.57   17.08   0
   9 -11  -5   90.98   10.01   0
   9  -7  -6  260.79   12.51   0
  11  -5  -7   80.75   10.00   0
  11  -4  -7    7.86    8.58   0
  11  -3  -7  272.26   13.61   0
  11  -2  -7   19.35    7.92   0
   1   1  -1 1903.59    7.93   0
   2 -11   0   63.48    3.56   0
   2   1  -2  307.18    4.83   0
   3  -9  -2  446.79    9.29   0
   5  -7  -4  939.13   15.80   0
   5   2  -4  224.23    6.92   0
   6 -12  -3  570.60   14.27   0
   6  -3  -5  116.29    7.02   0
   6  -2  -5  927.21   15.96   0
   7 -13  -3   33.64    7.12   0
   8 -12  -4   -2.07    7.08   0
  12  -5  -7  210.63   13.47   0
   3  -4  -3 1048.86   12.79   0
   3  -2  -3  650.26    9.74   0
   3  -1  -3   66.47    3.32   0
   5 -10  -3  490.44   11.98   0
   5  -6  -4  167.19    7.24   0
   7  -7  -5    7.48    4.40   0
   8  -9  -5   64.49    7.85   0
   9 -10  -5   85.95    9.04   0
   9  -6  -6  275.93   11.68   0
   9  -5  -6   75.86    8.76   0
  10  -8  -6  228.96   11.89   0
  11  -9  -6   42.08    9.84   0
  12  -4  -7   25.50    9.35   0
  12  -3  -7  257.02   14.24   0
  12  -1  -7  145.53   11.47   0
   5 -12  -2   -0.46    4.19   0
   5   1  -4 1957.54   19.06   0
   7 -10  -4   -0.34    5.54   0
   7  -6  -5  383.48   12.18   0
   7   1  -5  171.48    7.84   0
   8  -8  -5    0.82    5.91   0
   9  -4  -6   10.71    6.65   0
   9  -3  -6  219.79   10.92   0
   9  -2  -6  199.19   10.51   0
   9  -1  -6  162.41    9.57   0
   9   0  -6  400.52   12.59   0
  10 -11  -5  198.65   12.46   0
  10  -7  -6  219.87   12.54   0
  11  -8  -6  164.31   11.97   0
  13  -1  -7   81.00   10.04   0
   1  -5  -1 3545.83   16.62   0
   2 -12   1  317.09    5.88   0
   2  -4  -2  284.51    5.87   0
   3  -8  -2  285.08    7.44   0
   5  -5  -4  238.22    8.13   0
   5   0  -4  406.91    9.27   0
   6 -13  -2  341.68   11.32   0
   6 -11  -3   18.79    5.46   0
   6  -8  -4    3.35    5.01   0
   7 -14  -2  193.95   10.15   0
   7  -5  -5    3.33    5.16   0
   7   0  -5   -0.94    4.23   0
   9 -12  -4    0.73    7.61   0
   9  -9  -5  200.13   11.41   0
  13  -2  -7   -3.28    7.68   0
   0  -4   0 1334.02    6.36   0
   2  -3  -2 1183.84   11.09   0
   2  -1  -2  315.25    5.39   0
   5  -9  -3  288.15    9.24   0
   5  -1  -4 1917.72   19.54   0
   7 -12  -3  369.86   12.67   0
   7  -3  -5    5.96    5.06   0
   7  -2  -5 1084.62   17.89   0
   7  -1  -5  164.25    8.07   0
   8 -13  -3  131.40   10.01   0
   8  -7  -5   52.09    7.28   0
  10  -5  -6    5.73    6.85   0
  10  -4  -6   17.89    7.02   0
  10   0  -6  430.22   14.14   0
  11  -7  -6   72.81    9.67   0
   1  -4  -1 3165.61   14.80   0
   2  -8  -1   77.15    3.81   0
   2  -2  -2 6193.15   24.15   0
   3 -12   0    7.75    3.09   0
   4  -6  -3  275.80    7.81   0
   5 -13  -1   14.91    4.96   0
   6 -14  -1  122.79    7.81   0
   6  -7  -4 1174.04   18.29   0
   9  -8  -5    2.80    7.06   0
  10  -3  -6   54.49    7.82   0
  10  -2  -6  164.73   10.36   0
  10  -1  -6   96.85    8.55   0
  11 -10  -5    1.27    7.68   0
  12  -7  -6    0.63    8.78   0
   1  -8   0 2435.52   13.77   0
   1   0  -1    0.72    0.47   0
   3 -10  -1  147.39    5.68   0
   5 -11  -2   61.98    5.55   0
   6 -10  -3  796.03   15.53   0
   6  -6  -4  175.00    7.86   0
   8 -10  -4   50.15    6.10   0
   8  -5  -5  264.06   10.87   0
   8   1  -5  248.82    9.47   0
   9 -13  -3   97.55    9.47   0
   9 -11  -4   11.75    6.94   0
  10  -9  -5   20.79    6.34   0
  11  -5  -6   18.09    7.82   0
  11  -4  -6   -0.06    7.38   0
  11   0  -6  851.44   19.57   0
  12  -6  -6   97.22   11.09   0
   1 -10   1  190.88    3.74   0
   1  -3  -1 9513.31   24.11   0
   3 -13   1  128.10    5.04   0
   3  -7  -2  758.98   10.94   0
   4  -5  -3  867.45   12.69   0
   5  -8  -3    2.70    3.97   0
   6 -12  -2    6.75    5.05   0
   6   2  -4  212.69    7.16   0
   7 -13  -2   90.54    8.04   0
   7 -11  -3   49.24    6.66   0
   7  -8  -4    6.94    5.13   0
   8 -12  -3  243.70   11.55   0
   8  -4  -5  854.80   17.31   0
   8   0  -5    1.38    4.78   0
   9  -7  -5   47.82    6.34   0
  11  -3  -6  118.00    9.70   0
  11  -2  -6   70.36    9.19   0
  11  -1  -6    5.77    6.84   0
  12  -5  -6    1.13    8.40   0
  -1  -7   2  312.71    2.49   0
   1  -2  -1    9.36    1.10   0
   1  -1  -1 1941.15    9.51   0
   2 -10   0  322.69    6.32   0
   2   4  -1 2858.26    7.84   0
   3   3  -2   21.28    1.67   0
   4  -4  -3 1693.22   17.08   0
   4   1  -3    2.10    1.66   0
   6  -5  -4  258.39    8.43   0
   6   1  -4 1664.96   18.57   0
   8  -3  -5  404.47   11.78   0
   8  -2  -5  173.22    8.78   0
   8  -1  -5  237.82    9.55   0
   9  -6  -5  125.52    9.18   0
  10 -11  -4    0.88    7.86   0
  12  -4  -6    7.32    7.79   0
  12  -3  -6   -4.32    7.70   0
  12  -2  -6  119.66   10.16   0
  12  -1  -6   -4.51    7.00   0
  13  -5  -6   -2.17    8.92   0
  -1  -2   1   10.47    0.66   0
   3  -6  -2  938.89   11.72   0
   4 -11  -1  246.19    7.80   0
   4  -3  -3  526.89    9.56   0
   4   0  -3   -0.99    2.27   0
   6  -4  -4   14.56    3.32   0
   7 -14  -1  165.30    9.81   0
   7  -7  -4  467.61   12.28   0
   9  -5  -5  272.45   11.56   0
  10  -7  -5   31.20    7.69   0
  11  -8  -5    4.44    8.16   0
  13  -4  -6    4.57    8.83   0
  13  -3  -6    1.72    7.88   0
  -1  -1   1 1937.48    7.81   0
   0  -3   0    0.44    0.41   0
   2  -7  -1  337.57    6.32   0
   4  -2  -3 1089.84   13.00   0
   4  -1  -3    0.88    1.73   0
   5 -12  -1  530.07   11.84   0
   6 -13  -1   25.16    5.72   0
   7 -10  -3  624.98   14.74   0
   8 -13  -2   70.27    8.25   0
   8  -8  -4   44.79    6.91   0
   9  -4  -5  546.66   14.90   0
   9   0  -5   -0.52    5.27   0
   9   1  -5  180.95    8.89   0
  10 -10  -4  141.50   10.80   0
  10  -6  -5    3.28    6.97   0
  11  -7  -5    4.85    7.39   0
  12  -8  -5   14.19    8.76   0
  13  -1  -6   52.09    7.63   0
  14  -2  -6   46.50    9.26   0
  14  -1  -6   89.20   10.74   0
  -1  -9   3  185.26    2.67   0
   3  -9  -1  103.70    4.60   0
   4  -8  -2  325.29    8.26   0
   6 -11  -2   57.12    5.93   0
   6  -8  -3    5.52    4.20   0
   7 -12  -2   10.00    5.76   0
   9  -2  -5   91.01    7.56   0
  10 -12  -3   11.39    7.53   0
  -1   0   1    0.11    0.57   0
  10  -9  -4   99.93    9.86   0
  10   1  -5    2.26    5.75   0
  11  -6  -5    5.58    6.93   0
  12  -7  -5   16.77    8.20   0
  -1  -3   1 9596.63   12.45   0
   1  -7   0  446.36    5.70   0
   6 -14   0  110.58    7.25   0
   7  -9  -3   86.91    6.87   0
   7  -4  -4  127.82    6.51   0
   7  -3  -4  182.27    7.82   0
   8 -14  -1    5.25    6.64   0
   9 -13  -2   95.22    9.10   0
  10  -3  -5  411.19   13.06   0
  10  -2  -5   28.61    6.79   0
  10  -1  -5    1.38    5.84   0
  10   0  -5    4.36    5.87   0
  11  -5  -5  718.12   18.89   0
  13  -7  -5    3.59    6.82   0
   2 -11   1  891.10    9.54   0
   2  -6  -1  274.44    5.47   0
   3  -4  -2   -0.05    2.09   0
   4 -10  -1  784.89   12.23   0
   4  -7  -2  451.33    9.22   0
   5 -13   0  170.86    7.25   0
   5  -4  -3 1695.65   17.99   0
   6 -10  -2    5.27    4.62   0
   7 -13  -1   21.11    6.20   0
   7 -11  -2   74.56    7.22   0
   7  -2  -4  222.27    8.38   0
   7  -1  -4 1364.62   18.34   0
   8 -12  -2   51.79    7.48   0
   9  -7  -4  332.06   12.30   0
  11  -9  -4   -6.39    7.69   0
  11  -4  -5  161.63   10.40   0
  11  -3  -5  445.98   15.01   0
  13  -6  -5   32.54    9.59   0
   1 -11   2  111.47    2.82   0
   3  -3  -2   21.60    2.49   0
   3   1  -2 1891.29   12.87   0
   6 -12  -1  725.41   14.59   0
   7  -8  -3   -0.43    4.89   0
   8  -9  -3   19.49    5.69   0
   9 -10  -3   93.00    8.67   0
  11  -2  -5   13.54    5.22   0
  11  -1  -5   10.56    6.31   0
  11   0  -5    4.56    4.74   0
  12  -9  -4    1.62    8.44   0
  12  -4  -5   40.04    8.83   0
  12  -3  -5  456.83   15.74   0
   5  -3  -3  558.43   10.17   0
   5  -2  -3 1048.43   13.65   0
   5   0  -3    1.29    2.66   0
   5   1  -3   14.79    2.34   0
   6  -6  -3  892.32   14.71   0
   8  -4  -4   -2.38    4.85   0
   9 -12  -2   28.00    7.40   0
   9  -6  -4  331.82   11.87   0
  10  -7  -4  124.40    9.59   0
  12  -1  -5   30.72    7.93   0
  12   0  -5    1.18    6.92   0
  13  -4  -5   43.42    8.92   0
  13  -3  -5  353.41   15.26   0
   0  -7   1    2.71    0.87   0
   3 -12   1  633.49    9.57   0
   3  -2  -2  838.79    9.56   0
   3  -1  -2 1850.00   13.71   0
   3   0  -2 1095.23   10.17   0
   4 -13   1    1.47    3.54   0
   4  -6  -2  721.63   11.04   0
   5  -1  -3   13.39    2.43   0
   7  -7  -3    2.67    4.53   0
   8 -13  -1  129.67    9.20   0
   8 -11  -2   14.03    6.24   0
   8  -3  -4  158.91    7.49   0
   8  -2  -4  369.32   10.84   0
   8  -1  -4  726.42   14.28   0
   8   0  -4  200.81    8.21   0
   8   1  -4  731.93   14.05   0
   9  -5  -4   10.82    5.91   0
  10 -10  -3   41.23    8.20   0
  11  -7  -4   35.24    7.59   0
  13  -8  -4  156.19   12.16   0
  13  -2  -5   30.15    8.11   0
  13  -1  -5  114.06   10.37   0
  13   0  -5   -1.61    6.96   0
  14  -2  -5   33.76    9.45   0
  14  -1  -5  127.53   11.21   0
   2  -5  -1  499.85    6.86   0
   4  -9  -1  347.77    8.24   0
   6 -13   0    4.21    5.28   0
   6  -9  -2  612.38   12.75   0
   7 -12  -1  495.39   13.38   0
   7 -10  -2  281.55   10.17   0
   8  -8  -3   11.20    5.72   0
   9  -4  -4   56.55    6.77   0
  10 -12  -2    0.23    7.59   0
  10  -6  -4  458.58   13.76   0
  11 -10  -3    3.71    7.67   0
  12  -7  -4   73.03    9.44   0
   1  -9   1  133.52    3.26   0
   2 -12   2  110.57    3.81   0
   4  -5  -2  888.13   11.76   0
   9 -11  -2   12.00    6.23   0
   9  -3  -4    6.24    5.25   0
  11  -6  -4  374.63   14.23   0
  12 -10  -3   24.41    9.01   0
   4 -11   0   50.91    4.18   0
   6   2  -3 2778.64   21.50   0
   8 -10  -2  128.80    8.05   0
   9  -8  -3    4.29    6.27   0
   9  -1  -4  476.57   12.62   0
   9   0  -4  151.54    7.97   0
   9   1  -4  466.53   11.78   0
  10  -4  -4   -0.19    5.87   0
  13  -6  -4  153.63   12.05   0
   2  -4  -1 2694.40   14.89   0
   6  -2  -3 2668.77   22.72   0
   6   1  -3   48.18    4.07   0
   7 -13   0   30.52    6.43   0
   7  -9  -2  839.43   15.69   0
   7  -5  -3  113.33    6.55   0
  10 -11  -2   36.96    8.33   0
  10  -3  -4   -0.94    5.66   0
  11  -4  -4   11.49    6.75   0
  12  -5  -4   -0.44    7.28   0
  13  -5  -4    4.85    7.59   0
   4  -4  -2  140.10    4.72   0
   4   3  -2  121.10    3.62   0
   5  -6  -2   37.51    4.03   0
   6   0  -3   -1.46    2.91   0
   7 -11  -1  268.59   10.20   0
   8  -6  -3  807.62   15.77   0
   9 -10  -2   17.73    6.28   0
  10  -8  -3    2.99    4.85   0
  10  -2  -4  478.61   13.07   0
  10   0  -4  450.13   12.87   0
  10   1  -4  267.01    9.74   0
  11  -3  -4   22.16    6.79   0
   4  -8  -1   29.91    3.47   0
   4  -3  -2  120.15    4.50   0
   6 -12   0    3.02    4.78   0
   6 -10  -1  486.30   11.53   0
   7 -14   1   33.03    6.68   0
   7  -4  -3  855.35   14.49   0
   9 -12  -1   68.02    8.25   0
  11  -8  -3   -3.78    5.30   0
  11  -1  -4    3.54    6.16   0
  11   0  -4 1266.64   21.55   0
  11   1  -4    8.35    5.95   0
  12  -8  -3    2.22    8.05   0
  12  -3  -4   12.89    7.25   0
  13  -8  -3   -2.94    7.72   0
  13  -4  -4    2.47    5.84   0
  13  -3  -4    5.83    7.92   0
  14  -4  -4   16.55    6.74   0
  14  -3  -4   -3.17    7.43   0
   2 -10   1  310.39    5.87   0
   3  -9   0  945.47   11.31   0
   3  -6  -1  332.43    6.57   0
   4   2  -2  801.80    8.97   0
   7  -8  -2  116.21    6.99   0
   8 -13   0   26.51    7.04   0
   8  -5  -3  205.05    8.57   0
  10 -12  -1   -1.74    7.49   0
  10  -7  -3   60.55    6.56   0
  11 -10  -2   97.43    9.54   0
  11  -7  -3   15.50    7.16   0
  12  -1  -4   20.23    7.14   0
  12   0  -4  412.35   13.83   0
  13   0  -4  312.81   13.27   0
   0  -9   2   96.68    1.97   0
   2  -3  -1 2176.25   12.70   0
   3 -11   1  726.85   10.20   0
   4 -10   0    8.22    3.56   0
   4  -2  -2  784.98   10.09   0
   5  -5  -2  280.81    7.46   0
   7   1  -3   56.39    4.55   0
   7   2  -3 2099.97   20.04   0
   8 -11  -1  460.01   13.32   0
   9 -13   0    8.26    7.47   0
   9  -9  -2  114.16    8.43   0
  10  -6  -3    8.93    5.87   0
  12  -7  -3   64.21    9.37   0
  13  -7  -3   23.84    9.03   0
   4  -1  -2 1953.65   15.23   0
   4   0  -2  395.77    6.89   0
   4   1  -2 2010.77   14.56   0
   6 -13   1   32.81    5.95   0
   7 -12   0   11.59    5.46   0
   7 -10  -1  105.75    7.03   0
   9 -11  -1  385.83   13.45   0
  10  -9  -2    5.35    6.77   0
  11  -6  -3    3.47    6.83   0
  14  -6  -3   99.07   10.69   0
   2  -2  -1   90.63    2.68   0
   4  -7  -1  349.48    7.69   0
   5  -4  -2   56.28    4.07   0
   6  -9  -1   52.38    4.84   0
   8  -3  -3   17.42    3.58   0
   9  -4  -3  304.48   10.59   0
  12  -6  -3   13.70    5.65   0
  13  -6  -3    4.77    7.29   0
   2   2  -1   95.99    2.07   0
   3  -5  -1  535.18    7.84   0
   5  -8  -1   22.07    3.72   0
   6 -11   0   63.15    5.77   0
   8 -12   0    5.38    6.16   0
   8 -10  -1   88.69    7.32   0
   8  -1  -3  270.00    8.82   0
  10  -4  -3   81.36    7.62   0
  -2  -5   2  173.27    2.57   0
   2  -1  -1  855.56    7.19   0
   3 -12   2   16.52    3.37   0
   5  -3  -2  840.94   11.61   0
   7  -6  -2    4.96    4.01   0
   9 -12   0   41.59    7.69   0
  10  -3  -3  707.64   15.66   0
  12  -4  -3   43.26    8.07   0
   1  -8   1    0.87    1.44   0
   3  -8   0  383.26    7.19   0
   7  -9  -1    5.88    4.59   0
   8 -13   1  132.32    9.54   0
   9 -10  -1   12.13    5.68   0
   9  -1  -3  140.69    7.47   0
   9   0  -3   -3.90    4.10   0
   9   1  -3  136.40    7.32   0
   9   2  -3  411.87   10.82   0
  10 -10  -1   33.09    7.32   0
  10  -2  -3  257.93   10.09   0
  11  -3  -3  672.82   16.32   0
  15  -2  -3   22.40    8.90   0
  15  -1  -3    2.59    7.97   0
   1 -10   2  260.08    4.50   0
   2 -11   2  394.40    6.72   0
   2   0  -1    0.56    0.64   0
   3  -4  -1 3521.43   18.86   0
   4  -9   0 1063.53   13.15   0
   5  -7  -1    9.39    3.18   0
   5  -2  -2  287.19    6.69   0
   6  -4  -2   59.32    4.62   0
   7 -11   0   62.47    6.38   0
   8  -6  -2  208.55    8.60   0
  10  -7  -2   15.96    6.77   0
  10  -1  -3  464.90   12.71   0
  10   0  -3   -0.62    4.97   0
  10   1  -3  466.79   12.36   0
  11 -10  -1   19.67    7.38   0
  11  -7  -2   18.13    7.00   0
  11  -2  -3    0.13    5.78   0
  12 -10  -1   65.18    9.36   0
  12  -2  -3    4.17    6.30   0
  14  -1  -3   32.37    8.22   0
  14   0  -3    2.27    7.40   0
   5  -1  -2 1966.26   16.60   0
   5   0  -2  492.56    8.35   0
   5   1  -2 1995.42   15.92   0
   6 -12   1  208.37    8.44   0
   8 -11   0   13.26    5.86   0
   8  -9  -1   41.16    5.78   0
  11  -1  -3   32.31    5.28   0
  11   0  -3    1.81    5.51   0
  11   1  -3   34.17    6.18   0
  12  -1  -3   25.64    6.45   0
  12   0  -3   -6.10    5.83   0
  12   1  -3   25.44    6.70   0
  13   0  -3    5.08    6.80   0
  14  -6  -2   20.99    9.17   0
  -2  -8   3    6.24    0.93   0
   2  -9   1  251.42    5.25   0
   6 -10   0   30.44    4.80   0
   6  -3  -2  571.55   10.49   0
   8  -5  -2   52.01    5.60   0
   9 -11   0   16.04    6.87   0
   9  -9  -1   25.77    6.27   0
  10 -11   0   -1.63    6.56   0
  11 -11   0   13.30    7.66   0
  12  -9  -1   82.07   10.05   0
   4  -5  -1  584.41    9.03   0
   6 -13   2  146.38    8.39   0
   6  -2  -2  100.54    5.06   0
   7 -12   1  237.59    9.94   0
  13  -5  -2   63.87    8.98   0
  14  -5  -2   26.06    8.60   0
   3  -3  -1  210.46    4.68   0
   5  -6  -1 1517.70   16.04   0
   6   3  -2  590.35    9.32   0
   7 -10   0  365.78   10.88   0
   8 -12   1   57.82    7.57   0
   8  -4  -2    4.75    4.22   0
   9 -12   1   -5.80    7.43   0
  10  -5  -2   16.64    6.06   0
  12  -5  -2    4.05    7.38   0
  13  -8  -1   10.71    8.66   0
  14  -4  -2   11.01    8.50   0
   0  -6   1   15.83    0.98   0
   3  -7   0  678.78    8.96   0
   4  -8   0  291.15    7.02   0
   6  -1  -2 2537.58   20.31   0
   6   0  -2  273.96    7.05   0
   6   2  -2   97.59    4.49   0
   7 -13   2  112.31    8.44   0
   7  -7  -1   33.87    4.78   0
   8 -13   2   70.77    8.73   0
   8 -10   0  162.18    8.82   0
   9  -8  -1   -1.03    5.11   0
  10  -8  -1  119.83    8.92   0
  12  -8  -1    5.85    5.86   0
  12  -4  -2    4.39    6.68   0
  13  -4  -2   -0.37    7.02   0
  15  -2  -2    4.90    7.76   0
  15  -1  -2  196.32   11.94   0
   4 -10   1  685.43   11.12   0
   6 -11   1   17.19    4.77   0
   6  -9   0  325.27    9.17   0
   6   1  -2 2561.46   19.58   0
   8  -3  -2   32.97    4.87   0
   9 -10   0  153.86    9.16   0
  10 -10   0  291.76   12.71   0
  10  -4  -2   14.98    4.50   0
  11 -10   0  211.07   11.97   0
  11  -4  -2   -0.14    5.69   0
  13  -7  -1    8.61    8.39   0
  13  -3  -2   64.01    8.77   0
  14  -2  -2   42.67    8.91   0
  15   0  -2    7.25    7.29   0
   3  -2  -1  178.31    4.02   0
   4  -4  -1 2698.00   18.20   0
   5 -12   2   27.89    5.10   0
   5  -5  -1   87.92    4.56   0
   7 -11   1  167.74    8.83   0
   7  -1  -2  980.87   13.99   0
   8  -7  -1    0.06    4.38   0
   8  -2  -2  204.22    7.79   0
   9  -7  -1   19.30    5.88   0
  10  -3  -2    8.48    5.56   0
  11  -7  -1  128.17    9.78   0
  11  -3  -2   57.37    7.25   0
  12  -3  -2   35.90    5.92   0
  14   0  -2   14.24    7.76   0
   5  -8   0    4.11    3.20   0
   7  -9   0  337.21   10.26   0
   7  -6  -1  356.63    9.67   0
   7   1  -2  969.15   13.37   0
   7   2  -2   77.39    4.65   0
   8 -11   1  224.80   10.42   0
   9 -11   1  435.98   14.57   0
  10 -11   1  396.81   14.92   0
  10  -2  -2  264.17   10.02   0
  11  -9   0   88.10    8.96   0
  13  -6  -1  208.57   12.41   0
   1 -11   3  487.95    6.51   0
   6 -12   2    0.24    4.91   0
   8  -9   0  374.68   11.43   0
   8  -6  -1  149.11    7.48   0
   9  -9   0   92.63    7.81   0
  10  -9   0    8.64    6.77   0
  10  -1  -2   15.19    5.26   0
  11  -6  -1   -2.23    6.06   0
  11  -1  -2   51.46    6.73   0
  12   1  -2   67.61    7.34   0
  13  -8   0   68.52   10.18   0
   4  -3  -1  477.91    7.53   0
   5  -4  -1 2910.35   20.81   0
   6 -13   3  128.22    8.77   0
   7 -12   2   23.49    6.38   0
   8 -12   2   18.26    7.09   0
   9 -12   2   14.44    7.74   0
   9  -6  -1   12.20    5.54   0
   9   2  -2  607.38   12.35   0
  10  -6  -1   -2.63    5.41   0
  10   0  -2 1931.88   23.26   0
  10   1  -2   15.67    5.10   0
  10   2  -2  266.25    9.39   0
  11   0  -2  815.77   16.13   0
  11   1  -2   54.54    6.50   0
  12  -8   0  192.08   12.07   0
  15  -2  -1  169.03   12.25   0
   2 -10   2  540.60    7.83   0
   6 -10   1  663.48   13.20   0
   7 -13   3  174.64   10.02   0
  11 -10   1   98.63   10.44   0
  11  -8   0  694.42   17.92   0
  11  -5  -1  470.75   14.18   0
  12  -5  -1  294.87   11.72   0
  13  -7   0  246.47   13.45   0
  13  -4  -1  143.79   10.93   0
  14  -3  -1   43.15    9.22   0
  15  -1  -1    0.14    8.04   0
  15   0  -1   -2.85    7.08   0
   4  -9   1   40.41    4.17   0
   7  -8   0   22.58    3.77   0
   8 -10   1   55.90    6.78   0
   8  -8   0  791.75   15.50   0
   8  -5  -1  601.09   12.77   0
   9 -10   1   40.37    7.41   0
  10 -10   1   13.15    7.15   0
  10  -8   0  427.45   13.54   0
  10  -5  -1  625.93   15.01   0
  12  -4  -1  301.83   12.66   0
  13  -3  -1  126.43   10.34   0
  14  -2  -1  139.83   11.00   0
   4  -2  -1 1248.64   11.66   0
   5 -11   2    8.09    4.57   0
   5  -7   0 2563.92   20.98   0
   5  -3  -1    8.18    2.71   0
   6  -4  -1 2054.60   19.07   0
  10 -11   2   13.16    8.80   0
  11  -4  -1   84.50    7.98   0
  12  -9   1   34.89    8.53   0
  12  -7   0  324.66   12.89   0
  12  -3  -1  778.33   17.75   0
  13  -6   0   51.14    9.49   0
  14  -5   0  132.02   11.15   0
  14  -1  -1    1.88    7.06   0
  14   0  -1   -5.32    7.35   0
  14   1  -1    0.19    6.65   0
   0 -10   3    1.06    1.39   0
   9 -11   2   -1.52    7.24   0
   9  -4  -1  169.38    8.22   0
  10  -7   0   80.89    7.78   0
  10  -4  -1   30.14    5.96   0
  11  -9   1  245.87   12.69   0
  11  -7   0    4.82    5.38   0
  13  -1  -1  144.62   10.25   0
   3  -8   1   43.85    3.42   0
   4  -1  -1  219.03    5.06   0
   6  -3  -1    5.93    3.20   0
   7 -11   2   91.76    7.48   0
   7  -7   0 1579.71   19.49   0
   8 -11   2   -1.81    6.17   0
   8  -7   0  361.44   10.91   0
  10  -3  -1 1194.51   19.12   0
  11  -3  -1  799.62   16.55   0
  12  -6   0  180.59   10.01   0
  13   0  -1    3.26    6.83   0
  13   1  -1  149.40    9.84   0
  14  -4   0   46.14    9.70   0
   2  -4   0   39.36    1.98   0
   3  -5   0  755.97    8.87   0
   5  -2  -1 1978.53   16.31   0
   6 -12   3  717.79   15.52   0
   6  -9   1   84.04    5.91   0
   7 -12   3   98.79    8.44   0
   7  -9   1   39.21    5.56   0
   8 -12   3   37.74    8.07   0
   9  -9   1  129.86    8.53   0
   9  -3  -1 1129.47   17.50   0
  11  -6   0  254.99   11.81   0
  11  -2  -1   -1.59    5.73   0
  12  -1  -1   57.12    6.27   0
  12   0  -1   -2.66    5.97   0
  13  -7   1   10.76    8.97   0
  14  -3   0  121.23   11.01   0
   4   0  -1    0.90    1.69   0
   5  -6   0   30.06    3.70   0
   6  -2  -1  379.83    8.28   0
  10 -10   2  156.73   11.12   0
  10  -6   0  423.74   13.11   0
  10  -2  -1   18.50    5.60   0
  11  -1  -1   62.04    7.10   0
  12   1  -1   52.36    7.16   0
  13  -4   0   -0.88    5.44   0
  14  -2   0  158.34   11.54   0
   4 -10   2    0.39    3.23   0
   4  -8   1  153.17    5.51   0
   4   1  -1  222.94    4.71   0
   5  -1  -1  196.33    5.43   0
   7  -6   0  500.20   11.24   0
   8  -6   0  259.56    9.29   0
   8  -2  -1  247.75    8.23   0
   9 -10   2  283.50   12.35   0
   9  -6   0  466.05   12.62   0
   9  -2  -1  187.25    7.43   0
  10  -8   1   24.77    7.33   0
  10  -1  -1  239.24    9.43   0
  11  -5   0   74.82    8.11   0
  11   0  -1    2.72    5.25   0
  11   1  -1   59.11    6.69   0
  11   2  -1    2.98    4.97   0
  12  -7   1   12.41    7.56   0
  12  -4   0   14.16    7.77   0
  13  -6   1   15.67    8.70   0
  13  -3   0  122.25   10.13   0
  14  -1   0  305.96   13.63   0
   6 -10   2   63.26    6.41   0
   7 -10   2   49.06    6.10   0
   8 -10   2  100.18    8.35   0
   9 -11   3  506.60   16.44   0
   9  -8   1   27.68    6.53   0
   9  -1  -1  172.76    7.66   0
  10  -5   0    0.77    5.80   0
  10   0  -1    0.43    4.88   0
  10   1  -1  228.58    8.88   0
  11  -9   2  148.03   11.37   0
  11  -7   1  137.87   10.43   0
  13  -2   0   12.83    7.96   0
  14   0   0   27.41    7.93   0
  14   1   0  292.49   12.95   0
   5   0  -1    0.95    1.55   0
   6  -8   1   57.95    5.20   0
   7  -8   1   60.03    5.93   0
   7  -1  -1  238.62    6.92   0
   8 -11   3  313.55   12.81   0
   8  -8   1   28.01    5.58   0
   9  -5   0   32.75    6.01   0
   9   0  -1   -3.77    3.95   0
  10  -9   2   86.56    9.43   0
  10   2  -1   18.25    5.10   0
  11  -4   0    3.59    6.05   0
  12  -6   1  211.36   11.94   0
  12  -3   0  116.30    9.29   0
  13  -5   1   90.36   10.46   0
  13  -1   0  279.35   12.57   0
   1  -6   1    7.82    1.32   0
   5  -5   0  319.33    7.55   0
   5   1  -1  191.12    5.12   0
   5   2  -1 2027.27   14.97   0
   5   3  -1    9.71    2.37   0
   6   0  -1    0.96    1.87   0
   7 -12   4   -0.49    7.34   0
   7 -11   3  330.89   12.07   0
   7  -5   0  336.34    9.14   0
   7   0  -1   -1.06    3.06   0
   8  -5   0   43.50    5.37   0
   9   1  -1  177.97    6.95   0
   9   2  -1  187.81    7.53   0
  10  -7   1  314.20   11.94   0
  10  -4   0   23.24    6.18   0
  12  -2   0  202.88   10.76   0
  13   0   0  291.20   12.39   0
  13   1   0  271.29   11.74   0
  14  -3   1   50.31    9.73   0
   3  -7   1    4.11    2.17   0
   5 -11   3   42.56    5.64   0
   6 -12   4    2.54    6.95   0
   6 -11   3  215.59    9.43   0
   6  -5   0   97.73    4.82   0
   6   1  -1    1.61    2.52   0
   6   2  -1  373.34    7.52   0
   7   1  -1  246.21    7.06   0
   7   2  -1  216.09    6.60   0
   7   3  -1  485.79    9.11   0
   9  -9   2    5.77    6.23   0
   9  -7   1  137.26    8.63   0
   9  -4   0  122.32    7.42   0
  11  -6   1  164.73   10.12   0
  12  -5   1  204.39   11.66   0
  12  -1   0  154.94    9.71   0
  14  -2   1  144.20   11.37   0
   2  -3   0   36.62    1.84   0
   5 -12   4   -2.43    5.20   0
   8  -9   2   54.96    7.01   0
   8  -7   1  109.28    7.42   0
   9 -10   3    0.45    7.19   0
  10  -8   2  537.70   15.84   0
  10  -6   1    4.64    6.33   0
  11  -2   0  451.09   13.21   0
  14  -1   1   66.49    9.53   0
   4  -4   0    0.80    2.23   0
   7  -7   1   18.14    4.82   0
   8 -10   3   70.70    7.78   0
   8  -4   0    8.46    3.30   0
  11  -1   0   54.96    7.26   0
  12   1   0  141.22    8.02   0
  12   2   0  204.67    9.96   0
  13  -5   2   12.41    8.82   0
  13  -2   1  262.04   12.39   0
  14   0   1   -6.91    6.94   0
  14   1   1   58.20    8.97   0
   5  -4   0   40.47    3.43   0
   6  -4   0    7.37    3.31   0
   8 -11   4    4.04    7.59   0
   9  -8   2  563.60   15.08   0
   9  -6   1   35.57    6.40   0
  10  -9   3  155.45   11.27   0
  12  -6   2   90.74    8.47   0
  13  -1   1  101.55    9.11   0
   2 -10   3 1207.65   12.93   0
   7 -11   4    1.59    7.28   0
   7 -10   3  266.36   10.73   0
   8  -3   0   32.58    4.72   0
  10  -7   2   11.47    7.38   0
  10  -5   1  602.74   14.42   0
  10  -1   0    2.26    5.16   0
  11  -8   3    9.17    8.43   0
  11   1   0   43.92    6.38   0
  13  -4   2   20.58    8.84   0
  13   0   1    4.55    7.43   0
   1 -11   4   28.85    3.40   0
   5 -10   3  405.53   10.97   0
   9  -9   3  138.28    9.81   0
  11  -6   2  345.84   13.34   0
  13  -3   2   -1.00    7.61   0
  13   1   1   95.70    9.20   0
  13   2   1  257.21   11.83   0
   4  -3   0 1082.05   11.23   0
   5 -12   5  281.08   11.87   0
   5  -3   0 1809.64   16.01   0
   6 -11   4   18.43    6.63   0
   6  -3   0  223.50    6.70   0
   7  -8   2  966.37   16.57   0
   8  -9   3   77.17    7.71   0
   8  -2   0  554.35   11.59   0
   9  -7   2    6.71    6.38   0
   9  -1   0   28.15    5.09   0
  10  -8   3    6.76    7.76   0
  10  -4   1   14.65    5.93   0
  10   1   0    9.91    5.27   0
  12  -6   3   22.74    8.10   0
   4 -12   5  606.79   14.48   0
   4 -11   4    0.53    5.11   0
   4  -6   1 1904.61   16.41   0
   5 -11   4   54.01    6.51   0
   6  -8   2  403.15   10.40   0
   8 -10   4   82.88    9.31   0
  11  -5   2    6.87    7.60   0
  12   0   1   -3.93    6.83   0
  13  -2   2   69.38    9.07   0
   6  -2   0  351.46    7.96   0
   9  -8   3   -1.40    6.71   0
   9   1   0   24.83    4.75   0
  11  -1   1   28.33    6.46   0
  12  -5   3  201.99   11.92   0
  12  -3   2   34.47    8.18   0
   5  -2   0  478.44    8.27   0
   6  -9   3   40.13    6.27   0
   7 -10   4  542.25   15.07   0
   7  -5   1  792.83   13.62   0
   9  -9   4    5.05    7.80   0
   9   3   0    1.44    4.23   0
  10  -2   1   16.61    5.70   0
  11  -6   3  166.16   11.19   0
  11  -4   2    3.00    7.42   0
  11   0   1   -3.34    5.45   0
  13   0   2  148.21   10.60   0
  13   1   2  432.05   14.37   0
   3  -2   0 1189.64    9.92   0
   4  -2   0  152.71    4.47   0
   8  -8   3   23.72    6.66   0
   8  -4   1   37.07    5.10   0
   9  -3   1  899.89   16.07   0
  10  -8   4  552.92   16.98   0
  11   1   1   28.43    6.38   0
  12  -4   3  283.51   13.54   0
  12  -2   2    9.39    5.71   0
  13  -2   3  456.58   15.90   0
   5  -9   3    1.28    4.19   0
   6  -7   2 1058.99   15.66   0
   6  -1   0 1285.94   14.25   0
   7   0   0 1320.37   15.47   0
   8  -9   4  116.77    9.58   0
  10  -6   3   78.82    8.58   0
  10  -4   2    4.01    5.92   0
  10  -1   1  830.30   15.99   0
  11  -5   3  261.25   12.48   0
  11  -3   2   24.20    6.91   0
  12  -1   2  313.14   12.49   0
   4  -5   1    6.45    2.52   0
   5 -11   5  149.00    9.28   0
   5 -10   4   12.26    5.38   0
   5  -1   0  715.02    9.76   0
   7  -4   1 1551.99   18.34   0
   8  -3   1 1706.38   20.21   0
   9  -8   4  478.00   15.26   0
   9  -2   1   48.42    6.07   0
  10  -7   4   19.11    7.50   0
  10   0   1    0.49    5.33   0
  11  -6   4  137.52   11.00   0
  12  -3   3  256.99   12.88   0
  12   0   2 1078.35   20.34   0
  13  -1   3    5.11    6.08   0
  13   0   3    6.61    7.35   0
   0  -7   2   28.44    1.71   0
   1  -9   3 1164.79   11.20   0
   2  -5   1  936.63    8.82   0
   3  -5   1  267.82    5.67   0
   6   0   0    2.74    2.83   0
   7 -10   5   87.55    9.45   0
   7  -9   4  102.02    8.46   0
   8  -7   3  208.16    9.63   0
  10  -3   2    1.25    5.69   0
  10   1   1  842.01   15.68   0
  11  -4   3  158.74   10.59   0
  12  -2   3  242.75   12.05   0
  12   1   2  303.24   11.28   0
  12   2   2   12.59    6.80   0
  13   1   3    2.06    7.65   0
  -1 -10   4  310.61    4.90   0
   2  -1   0 1933.90   10.12   0
   3  -1   0 1889.41   12.08   0
   4 -11   5   11.55    5.43   0
   4 -10   4   11.13    4.64   0
   4  -7   2  659.55   10.63   0
   4  -1   0 3192.89   17.98   0
   7   3   0   19.97    3.47   0
   8  -9   5  465.92   15.36   0
   8  -8   4  836.35   18.05   0
   8  -2   1   13.82    4.37   0
   9  -6   3    5.53    6.59   0
  10  -5   3  697.26   16.96   0
  10   2   1   20.19    5.47   0
  11  -5   4  100.85    9.68   0
  11  -1   2  219.85   10.40   0
  13   2   3  433.18   14.54   0
   3 -11   5  108.33    6.83   0
   5   0   0 1895.36   15.27   0
   6   1   0 1252.36   13.42   0
   9  -8   5    7.08    8.17   0
   9  -7   4    1.70    6.97   0
  10  -6   4  172.62   11.05   0
  11  -3   3  437.51   14.38   0
  11   0   2  680.61   15.82   0
  12  -1   3   -5.09    6.88   0
  -1   1   0  808.13    4.79   0
   0 -10   4  138.48    4.40   0
   7  -7   3    3.39    5.17   0
   7  -5   2   80.60    5.99   0
   9   1   1  684.48   13.26   0
  10  -4   3   42.66    7.65   0
  11  -4   4    8.31    7.45   0
  11   1   2  220.75    9.94   0
  11   2   2  355.08   11.70   0
  12  -2   4   29.60    8.34   0
  12   0   3   -3.00    6.70   0
   1 -11   5  230.97    7.35   0
   1 -10   4   98.29    4.57   0
   5 -10   5  551.71   14.38   0
   5  -9   4  869.41   15.87   0
   5   1   0  711.50    9.32   0
   7  -9   5  330.46   12.93   0
   7  -8   4  338.76   11.79   0
   8  -6   3   32.27    5.14   0
   9   2   1   49.66    5.60   0
   9   3   1  844.16   14.24   0
  10  -5   4   52.34    8.10   0
  10  -1   2   89.39    7.37   0
  11  -2   3  155.79    8.85   0
  11   3   2   18.40    6.36   0
  12   1   3    5.21    5.33   0
  12   2   3  228.53   11.32   0
   4 -11   6   12.11    6.64   0
   8  -8   5   79.25    9.20   0
   8  -7   4   -2.78    6.35   0
   8   0   1    0.08    3.94   0
   9  -7   5    4.68    7.50   0
   9  -6   4  868.81   18.68   0
  10  -3   3 1107.93   20.10   0
  10   0   2  630.71   14.34   0
  11  -3   4   41.19    8.71   0
  11  -1   3    4.49    6.81   0
  12  -1   4  340.58   13.81   0
   3  -4   1 1073.92   10.61   0
   3   0   0 1994.43   11.95   0
   4 -10   5  543.23   13.44   0
   4  -6   2   60.66    4.04   0
   5   2   0  495.78    7.67   0
   6  -9   5   -0.38    6.70   0
   7  -4   2    1.74    3.90   0
   8   1   1  245.18    8.00   0
   9  -4   3   11.93    6.00   0
  10   1   2   83.97    7.32   0
  11   0   3   -0.77    6.47   0
  12   0   4  186.93   11.55   0
  -3  -6   2  947.94    5.12   0
   3 -11   6    1.92    5.50   0
   4  -9   4  981.77   15.41   0
   4   1   0 3166.27   16.99   0
   5   3   0 1937.02   14.56   0
   6  -2   1 2600.94   20.93   0
   8   2   1   15.76    4.13   0
   9  -5   4    2.71    6.24   0
  10  -5   5  281.75   13.40   0
  10  -4   4   -0.55    5.31   0
  10  -2   3   56.59    7.19   0
  10   2   2  853.71   16.00   0
  10   3   2    0.14    5.23   0
  11  -2   4   94.95    9.21   0
  11   1   3    2.80    6.41   0
  12   1   4  338.12   13.35   0
  12   2   4   22.83    7.75   0
   2   0   0  326.52    3.98   0
   5 -10   6   97.41    8.96   0
   5  -7   3    8.53    4.00   0
   7  -8   5    4.28    6.08   0
   7  -7   4  290.78   10.53   0
   8  -7   5   82.13    8.59   0
   8   3   1 1567.57   17.83   0
   9  -3   3  786.57   16.16   0
   9   0   2  348.15   10.38   0
  10  -1   3  132.69    8.88   0
  11   2   3  143.44    8.82   0
  11   3   3  372.45   12.47   0
   2 -11   6   12.46    5.70   0
   2  -8   3   21.59    3.01   0
   3 -10   5  215.33    8.50   0
   4  -3   1  459.92    7.75   0
   4   2   0  153.67    3.94   0
   5  -9   5   69.61    7.06   0
   5  -8   4  287.60    9.54   0
   6  -9   6    9.68    7.79   0
  10  -4   5  172.64   11.28   0
  10  -3   4    9.41    5.26   0
  11  -2   5    6.34    8.51   0
  11   0   4  279.63   12.24   0
   0  -4   1    2.58    0.75   0
   4 -10   6   46.36    7.38   0
   4   3   0 1055.10    9.47   0
   5  -2   1  809.57   10.92   0
   7  -8   6  356.60   13.82   0
   7  -5   3 1192.30   17.45   0
   8  -7   6   51.96    8.35   0
   8  -1   2   96.48    6.26   0
   9  -5   5  389.89   13.99   0
   9  -4   4   22.48    6.96   0
   9  -2   3   14.07    5.85   0
   9   1   2   20.15    4.12   0
  10   0   3    2.49    4.31   0
  11   1   4  188.00   10.80   0
   2  -9   4  292.41    7.60   0
   4   4   0    0.85    1.45   0
   6  -8   5   14.38    5.72   0
   6  -7   4  632.76   13.67   0
   7  -7   5  248.83   10.97   0
   7  -6   4  174.62    8.77   0
   8  -6   5    6.02    6.70   0
   8  -5   4   17.26    5.82   0
   9   2   2  495.35   11.41   0
  10   2   3   56.42    6.58   0
  11  -1   5    3.90    5.87   0
  11   2   4   76.55    8.53   0
  11   3   4   36.03    6.97   0
   0  -8   3   11.42    1.92   0
   4  -9   5   38.12    5.68   0
   4  -8   4   29.58    4.47   0
   4  -5   2  805.47   11.12   0
   5  -9   6  105.81    9.08   0
   6   0   1   -0.94    1.98   0
   7  -4   3  250.93    8.92   0
   8  -3   3  470.67   11.68   0
   8   0   2  648.25   12.63   0
   9  -5   6   26.19    8.36   0
   9  -3   4  129.25    8.93   0
   9  -1   3  480.28   12.67   0
  10  -1   4  142.92    9.10   0
  10   3   3  963.58   17.52   0
  11   0   5   -6.85    6.90   0
  -2  -8   3    6.06    1.02   0
   3 -10   6   71.20    7.02   0
   3  -7   3   26.90    3.40   0
   4  -2   1 1482.86   13.20   0
   5  -4   2    6.03    2.95   0
   5  -1   1  122.17    4.74   0
   6  -8   6   86.30    8.19   0
   8  -6   6  282.80   12.86   0
   8  -4   4   -1.58    5.51   0
   9  -4   5   -1.37    5.14   0
   9   0   3    0.43    5.22   0
  10   0   4  283.57   11.77   0
  11   1   5    5.38    5.63   0
  11   2   5   14.87    7.71   0
   5  -8   5    6.80    5.16   0
   6  -7   5  155.51    8.45   0
   6   1   1    7.94    2.21   0
   7  -7   6  162.63   10.10   0
   7  -6   5    8.89    6.24   0
   7  -5   4   23.28    5.99   0
   7  -1   2  142.44    6.46   0
   8  -5   5  493.54   14.18   0
   8  -2   3  150.91    7.66   0
   9  -4   6    2.44    7.10   0
   9  -2   4  585.04   14.82   0
   9   1   3  454.65   11.99   0
  10  -1   5   27.72    8.07   0
  10   1   4  135.14    9.09   0
   0 -10   5  107.47    5.05   0
   3  -9   5    5.60    4.46   0
   3  -5   2  996.44   11.17   0
   3   3   0  387.97    4.93   0
   4  -9   6  706.17   15.90   0
   6   2   1 2435.35   19.03   0
   7  -3   3 1113.68   16.66   0
   8   3   2  223.83    7.95   0
   9  -1   4   19.45    6.09   0
   9   2   3   11.65    5.05   0
  10   0   5    1.85    6.70   0
  10   2   4  240.24   10.75   0
  10   3   4    7.29    5.77   0
   0  -9   4  450.54    7.54   0
   2 -10   6  119.39    7.23   0
   2  -3   1 1992.91   12.05   0
   3 -10   7  207.49   10.43   0
   4  -4   2  195.34    5.82   0
   5  -3   2   13.45    3.12   0
   5   0   1   -0.11    2.37   0
   6  -4   3 1249.92   16.64   0
   6   3   1  233.42    6.35   0
   7   0   2 3844.99   27.51   0
   8  -5   6    7.20    6.75   0
   8  -4   5   54.34    7.60   0
   8  -3   4   47.71    5.48   0
   8  -1   3   77.36    5.56   0
   8   4   2    1.07    3.67   0
   9  -3   6   14.49    7.41   0
   9  -2   5   63.26    7.79   0
   9   3   3  733.90   14.65   0
   3   4   0   10.25    1.22   0
   4  -9   7   24.66    7.49   0
   4  -8   5   92.12    6.56   0
   4  -7   4 1132.92   15.74   0
   4  -1   1   18.98    2.46   0
   5  -8   6  426.90   12.87   0
   6  -7   6  223.44   10.75   0
   6   4   1 2117.14   17.40   0
   7  -6   6  372.85   12.58   0
   7  -4   4   36.35    5.84   0
   9   0   4 1238.58   20.07   0
  10   2   5   91.75    8.80   0
  -1 -10   5    2.76    2.79   0
  -1  -9   4  177.06    4.49   0
   2  -8   4  280.62    7.62   0
   5  -8   7   32.24    7.74   0
   5  -7   5  120.82    7.47   0
   5  -6   4  125.18    6.74   0
   5   1   1  128.17    4.61   0
   6  -7   7    1.52    6.61   0
   6  -6   5   74.85    6.97   0
   6  -5   4   57.26    5.69   0
   7  -2   3  333.94    9.12   0
   7   1   2  144.70    5.76   0
   8  -4   6    2.27    6.97   0
   8  -3   5  969.87   18.87   0
   8  -2   4  433.65   11.70   0
   9   1   4   25.09    6.18   0
  10   3   5  185.74   10.15   0
  10   4   5  159.24   10.00   0
   1 -10   6   57.15    5.42   0
   2  -5   2  209.53    4.83   0
   3  -9   6  813.34   15.79   0
   6  -3   3  824.99   13.50   0
   7  -5   6  102.19    9.11   0
   7   2   2   88.47    5.23   0
   8  -1   4  146.29    8.12   0
   8   1   3   73.16    5.31   0
   9   0   5   -0.99    6.65   0
   9   2   4  553.09   13.92   0
  -2 -10   5    3.77    2.60   0
   3  -8   5   45.80    5.22   0
   4  -8   6  288.99   10.70   0
   5  -7   6  245.82   10.10   0
   5  -2   2  171.29    5.83   0
   5   2   1  783.13    9.99   0
   7  -5   7  266.26   12.45   0
   7   3   2  436.73    9.54   0
   7   4   2    1.68    3.44   0
   8  -3   6   17.75    7.47   0
   8   2   3  138.60    7.04   0
   8   3   3  443.05   10.93   0
   9   1   5  213.27   10.42   0
   9   4   4   25.04    6.14   0
   3  -9   7   92.77    8.13   0
   3  -4   2  143.15    4.52   0
   4  -7   5    1.67    4.10   0
   4  -3   2  246.56    6.24   0
   4   0   1    1.53    1.84   0
   6  -6   7    3.96    6.65   0
   6  -5   5  226.99    9.60   0
   6  -4   4    4.33    4.58   0
   8   0   4  843.54   16.00   0
   8   4   3  128.65    6.98   0
   9   0   6  469.40   15.42   0
   9   2   5   66.30    8.05   0
   1 -10   7  234.51    9.64   0
   1  -8   4  736.00   10.45   0
   2  -9   6  363.08   10.49   0
   4  -8   7  143.04    9.48   0
   4  -6   4    2.12    3.42   0
   5  -7   7    2.32    6.83   0
   5  -5   4  145.85    6.37   0
   5   3   1   40.23    2.72   0
   6  -2   3  404.18    9.68   0
   7  -4   6   31.17    7.31   0
   7  -3   5  609.81   14.51   0
   7  -2   4  275.46    9.55   0
   8  -2   6  277.84   12.56   0
   8   1   4  158.11    8.27   0
   9   1   6   97.77    9.59   0
   9   3   5  328.97   12.19   0
   9   4   5    2.62    5.72   0
   2  -6   3  615.94    9.14   0
   2  -2   1  410.73    5.38   0
   3  -1   1 1265.22   10.47   0
   5  -1   2 2921.83   20.98   0
   7  -4   7   23.40    7.46   0
   7   1   3   19.99    4.37   0
   8  -2   7   39.88    8.35   0
   8   2   4  431.57   11.81   0
   9   2   6  119.49    9.42   0
   9   3   6    6.21    6.61   0
  -3 -10   5   50.69    2.85   0
   2  -9   7   44.78    7.34   0
   3  -8   6   55.43    6.14   0
   4  -7   6  412.68   11.88   0
   5  -6   6   14.04    6.02   0
   6  -5   7  222.62   11.59   0
   6  -4   5   89.76    7.17   0
   6  -3   4    4.14    3.42   0
   6  -1   3   39.31    4.52   0
   7  -3   6   24.91    7.24   0
   7  -2   5  111.64    7.78   0
   7  -1   4  285.27    9.54   0
   7   2   3  333.00    9.07   0
   8  -1   6    3.02    5.48   0
   8  -1   7   24.53    8.46   0
   8   0   5   -0.90    4.32   0
   8   3   4   44.34    6.01   0
   9   4   6    5.59    6.26   0
  -1 -10   6  358.87    8.89   0
   0 -10   7   85.71    7.07   0
   0  -7   3  302.86    5.33   0
   2  -7   4 1741.65   16.82   0
   3  -8   7   18.53    5.80   0
   3  -7   5   17.97    4.00   0
   5  -6   7   68.22    8.23   0
   5  -5   5  222.87    8.85   0
   5  -4   4    7.48    4.04   0
   7  -3   7  602.62   17.13   0
   7   0   4  286.52    9.48   0
   7   3   3 1077.13   15.43   0
   8   0   6  561.68   15.88   0
   8   1   5  303.43   11.11   0
   8   4   4   -0.27    3.62   0
  -3  -9   4  743.10    6.11   0
   1  -9   6  191.97    7.74   0
   2  -4   2  105.04    3.57   0
   4  -7   7   52.29    7.17   0
   4  -6   5  934.22   15.22   0
   4  -5   4   76.77    5.26   0
   4   2   1 1507.81   12.34   0
   5   0   2  118.60    4.56   0
   6  -4   6   15.92    6.45   0
   6  -2   4  222.84    8.35   0
   6   0   3    0.09    3.33   0
   7  -2   6  364.25   13.00   0
   7  -1   5  186.43    9.17   0
   7   4   3  243.56    8.07   0
   8   0   7    3.63    5.87   0
   8   2   5   79.71    7.50   0
   8   3   5  940.95   17.69   0
   2   4   0   37.39    1.33   0
   6  -4   7  312.24   12.60   0
   6  -3   5  155.27    7.48   0
   7  -2   7    5.88    7.13   0
   7   1   4  285.81    9.55   0
   8   1   7   26.73    7.70   0
   8   2   6  269.60   11.80   0
   8   4   5   57.82    7.25   0
   1  -9   7    9.95    5.38   0
   3  -7   6  800.12   15.05   0
   4  -6   6   22.59    5.69   0
   4   3   1  462.37    6.94   0
   5  -5   7  172.52   10.05   0
   5  -5   8   67.93    9.07   0
   5  -4   5  518.54   12.23   0
   5  -3   4   72.84    5.38   0
   5   1   2 2942.45   20.61   0
   6  -3   6  177.83    9.69   0
   6  -1   4  781.99   13.94   0
   6   1   3   37.78    4.36   0
   7  -1   6  124.64    8.99   0
   7  -1   7   -2.45    6.87   0
   7   0   5   -3.48    5.34   0
   7   2   4  276.30    9.39   0
   8   2   7   44.46    6.90   0
   8   3   6   22.08    6.66   0
   8   4   6    1.54    6.58   0
  -1  -9   5  111.15    4.83   0
   1  -9   8  195.21   10.18   0
   1  -6   3   70.44    3.26   0
   2  -8   7   -1.86    5.43   0
   3  -7   7    4.57    6.19   0
   4  -6   7  351.40   12.32   0
   4  -6   8   70.67    8.95   0
   4  -3   3   68.29    3.82   0
   4  -1   2 2522.17   17.90   0
   4   4   1 1885.03   13.51   0
   6  -3   7  437.70   14.52   0
   6  -2   5  699.37   14.70   0
   7   0   6  978.72   19.25   0
   7   1   5  183.09    9.03   0
   1  -7   4 1200.83   13.07   0
   2  -8   8   10.42    6.82   0
   2  -5   3  517.44    8.21   0
   2  -1   1 4288.57   16.63   0
   3  -7   8  449.01   14.60   0
   3  -6   5  421.76   10.15   0
   3  -4   3 1951.27   16.57   0
   5  -4   6   -1.46    5.55   0
   5   2   2  165.75    5.16   0
   6  -2   6  212.51   10.27   0
   6   0   4 1067.05   16.06   0
   6   2   3  391.07    8.89   0
   7   0   7    6.32    6.95   0
   7   1   6  111.84    8.36   0
   7   2   5  107.71    7.67   0
   7   4   4   33.77    4.37   0
  -1  -7   3  226.08    4.14   0
   2  -6   4  568.24    9.77   0
   3  -2   2   78.93    3.52   0
   3   1   1 1310.01   10.32   0
   4  -5   6  291.75   10.10   0
   5  -4   7  305.31   11.88   0
   5  -4   8   -2.00    6.49   0
   5  -3   5  188.44    8.26   0
   5  -2   4  457.77   10.46   0
   5   3   2   11.36    2.86   0
   6  -2   7  124.84    9.78   0
   6  -2   8  148.51   10.31   0
   6  -1   5  273.86    9.94   0
   6   3   3  805.60   12.67   0
   6   4   3 1225.19   15.44   0
   7   3   5  581.98   13.79   0
  -1  -1   0  714.14    3.69   0
   0  -9   7  191.35    8.50   0
   0  -9   8  245.19   10.70   0
   1  -8   6  420.26   10.44   0
   2  -7   6  712.17   13.84   0
   3  -6   6   69.17    6.18   0
   4  -5   7  111.63    8.55   0
   4  -5   8   77.32    8.80   0
   4  -2   3  773.36   11.30   0
   4   0   2  209.56    5.33   0
   5   4   2    5.64    2.67   0
   6  -1   6  136.45    8.95   0
   6  -1   8   67.17    9.17   0
   6   1   4  789.97   13.94   0
   7   2   7    7.44    7.29   0
   7   3   6   32.43    7.16   0
   7   5   5  234.24    9.67   0
   0  -8   5   23.26    3.83   0
   1  -8   7    1.56    5.06   0
   1  -8   8   16.25    6.95   0
   1  -4   2   27.18    2.05   0
   1  -2   1 4256.41   14.07   0
   2  -3   2 1319.08   11.07   0
   3  -6   7  355.65   11.85   0
   3  -6   8   35.04    7.76   0
   4  -4   5 1298.05   17.63   0
   4  -3   4    2.40    3.41   0
   5  -3   6  108.15    6.95   0
   5  -3   7  177.69   10.12   0
   5  -3   8   -3.10    7.11   0
   6  -1   7  209.18   10.14   0
   6   0   5   -1.32    3.73   0
   7   3   7  539.52   14.90   0
   7   4   6   34.83    6.64   0
   7   4   7   16.76    7.11   0
   7   5   6   94.74    8.25   0
   7   5   7  233.57   11.33   0
   2  -7   7    7.34    5.12   0
   2  -7   8  598.89   15.65   0
   4  -4   6    2.50    4.96   0
   4   1   2 2516.57   17.68   0
   5  -2   5  820.39   14.71   0
   5  -1   4 1444.43   17.44   0
   6   0   6  558.99   14.30   0
   6   0   7   -0.35    6.56   0
   6   0   8  386.75   14.24   0
   6   3   4    5.89    4.39   0
   3  -1   2 3442.04   19.23   0
   3   2   1 1821.92   11.98   0
   4  -4   7  602.34   15.20   0
   4  -4   8    7.96    6.40   0
   4  -1   3  299.91    7.35   0
   5  -2   6  139.74    8.44   0
   5  -2   7  230.83   10.94   0
   5  -2   8  178.24   10.83   0
   6   1   8   60.54    8.92   0
   6   4   4    1.79    4.20   0
   6   5   4   48.65    5.36   0
  -4  -9   4  948.18    6.28   0
  -2  -6   2 2472.37    6.74   0
  -1  -9   7  134.19    7.10   0
  -1  -9   8  200.94    9.74   0
   2  -4   3  748.71    9.67   0
   3  -5   6  106.96    7.03   0
   3  -5   8  165.70   10.09   0
   4  -3   5   38.11    5.15   0
   4  -2   4   25.72    3.94   0
   5  -1   5  170.67    7.99   0
   5  -1   8  244.38   11.67   0
   5   0   4   30.67    3.67   0
   6   2   6  204.11    9.86   0
   6   2   7  114.29    9.12   0
   6   3   5  156.14    8.07   0
   0  -8   8  358.35   12.38   0
   1  -7   6  765.02   13.59   0
   1  -6   4  907.77   11.38   0
   2  -6   6   22.84    4.90   0
   2  -6   8   30.55    7.31   0
   2   0   1    2.51    1.13   0
   3  -5   7   19.04    4.64   0
   3   3   1 1126.93    9.44   0
   4  -3   6  319.79   10.67   0
   4  -3   8   28.85    7.21   0
   4   2   2    0.23    1.58   0
   5  -1   6  390.82   11.98   0
   5  -1   7   45.69    7.45   0
   5   1   4 1435.10   17.54   0
   6   3   7  394.89   13.30   0
   6   4   5   96.57    6.96   0
   0  -8   7    2.02    4.54   0
   1  -7   7   22.40    5.71   0
   1  -7   8  615.01   15.58   0
   1   2   0  977.79    4.15   0
   2  -6   7  182.61    8.66   0
   3  -4   5 1258.69   16.71   0
   4  -3   7  142.67    7.99   0
   4   0   3    0.66    2.86   0
   4   3   2  241.82    5.86   0
   5   0   5   -0.13    4.43   0
   5   0   8   79.98    8.94   0
   6   4   6    9.35    4.47   0
   6   4   7  266.27   10.62   0
   6   5   6  183.43    9.47   0
   6   5   7  198.15   10.35   0
  -2  -8   4 3246.92   16.79   0
   2  -5   9   72.18    8.91   0
   2  -2   2 2632.80   15.45   0
   3  -4   6    6.05    4.94   0
   3  -4   8   10.09    6.48   0
   3  -2   3 2652.97   19.11   0
   3   0   2 1086.86   10.88   0
   3   4   1 1050.73    9.12   0
   4  -2   5  531.10   11.80   0
   4  -2   8  143.44    9.76   0
   4  -1   4 1923.95   19.41   0
   4   4   2  180.86    5.18   0
   5   0   6  218.56    8.91   0
   5   0   7   -3.78    4.35   0
   5   1   5  171.86    7.96   0
   5   1   8  234.16   11.75   0
   5   2   4  436.38   10.18   0
  -2  -9   7  203.33    8.20   0
  -2  -9   8    3.51    5.99   0
   1  -6   9  192.54   11.26   0
   2  -5   8   18.82    6.27   0
   4  -2   6   16.02    5.25   0
   4  -2   7  146.34    8.73   0
   4   1   3  285.49    7.18   0
   5   1   7   44.35    7.32   0
   5   2   8  173.32   10.60   0
  -2  -7   3   99.26    2.60   0
   1  -6   8  220.69   10.60   0
   2  -5   6  124.59    6.98   0
   2  -5   7   41.59    6.08   0
   2  -4   4    4.98    2.89   0
   2  -3   3  415.68    7.34   0
   3  -3   5    3.37    3.91   0
   3  -3   8  105.59    8.28   0
   4  -1   5    1.32    4.11   0
   4  -1   8  319.42   12.65   0
   5   2   5  775.76   14.20   0
   5   2   6  132.23    8.15   0
   5   2   7  225.39   10.63   0
   5   3   8    3.61    6.93   0
   5   4   4    9.53    3.97   0
   5   4   8    3.00    6.32   0
   5   5   4  139.94    6.49   0
  -1  -8   7   17.55    5.45   0
  -1  -8   8  376.54   12.14   0
   0  -7   6  262.15    8.24   0
   0  -7   8  150.17    9.08   0
   1  -6   6   51.72    5.09   0
   1  -6   7  135.66    7.77   0
   1  -3   2   84.53    2.77   0
   2  -4   9  397.41   14.25   0
   2   1   1 4188.56   16.05   0
   3  -3   6   65.35    6.27   0
   3  -2   9  359.86   13.87   0
   3  -1   3  205.58    5.86   0
   4  -1   6  597.63   13.74   0
   4  -1   7    2.05    5.42   0
   4   0   4    9.82    2.83   0
   4   0   8    8.27    6.51   0
   5   3   5  171.54    7.31   0
   5   3   7  160.10    9.36   0
   5   4   5  487.94   11.82   0
   5   4   7  258.76   10.86   0
   5   5   8   63.24    7.78   0
   0  -7   7   97.14    6.82   0
   0  -6   4  955.92   11.06   0
   1  -5   4  195.07    5.74   0
   1  -5   9   16.08    7.41   0
   1  -1   1  457.47    4.60   0
   2  -4   8   45.43    7.09   0
   4   0   5   -0.99    4.07   0
   4   0   7   -2.66    5.33   0
   5   4   6    1.44    4.97   0
   5   5   5  211.73    8.37   0
   5   5   6  245.10    9.98   0
   5   5   7  152.66    9.02   0
   5   6   7   57.59    7.04   0
   0  -6   9   86.41    8.87   0
   1  -4   3  326.27    6.08   0
   2  -4   7  950.14   17.15   0
   2  -3   9    3.36    6.99   0
   2  -1   2  205.40    4.59   0
   3  -2   5  651.54   12.38   0
   3  -2   8    2.12    4.51   0
   3  -1   9   -0.42    6.62   0
   4   0   6  240.34    9.38   0
   4   1   4 1875.60   19.06   0
   4   3   3   61.68    4.03   0
  -3  -9   6   22.83    3.68   0
  -3  -9   8   27.50    5.92   0
  -1  -7   9    4.11    6.87   0
  -1  -6   3   29.53    2.03   0
  -1  -5   2   49.96    1.63   0
   0  -5   3 1707.44   12.40   0
   1  -5   8    8.08    6.03   0
   2  -4   6    3.61    3.14   0
   3  -2   6  158.10    7.93   0
   3  -1   8  399.73   13.12   0
   3   0   3    0.95    2.57   0
   3   0   9    1.42    7.52   0
   3   2   2   76.21    3.43   0
   4   1   5   -3.41    4.00   0
   4   1   7    3.77    5.71   0
   4   2   4   27.16    4.10   0
   4   3   8   23.28    6.76   0
   4   4   3 2184.72   18.62   0
  -6  -9   3   85.86    2.09   0
  -1  -7   8   31.56    6.77   0
   0  -6   8    5.57    5.79   0
   1  -5   6   48.17    5.21   0
   1  -5   7  158.77    8.13   0
   1  -4   9  237.59   11.58   0
   2  -3   4  158.54    5.66   0
   2  -3   8   69.44    7.60   0
   2  -2   3 3239.20   20.05   0
   2  -2   9  452.97   15.04   0
   3   1   9   -4.26    6.67   0
   4   2   5  505.74   11.52   0
   4   3   4    1.91    3.27   0
   4   4   8    3.95    6.84   0
   4   5   8   76.32    8.28   0
  -2  -8   7    1.14    4.94   0
  -1  -7   5   42.65    3.67   0
   0  -6   5  211.26    6.50   0
   0  -6   6  545.91   11.44   0
   0  -6   7  283.75    9.69   0
   0  -5   9  133.36    9.42   0
   2  -3   5   88.50    5.38   0
   2  -3   7  130.93    7.95   0
   2   2   1  403.55    5.07   0
   3  -1   5   61.88    5.27   0
   3  -1   7   62.91    5.83   0
   3   0   8  185.43   10.28   0
   3   3   2  253.90    5.57   0
   4   2   6   10.17    4.04   0
   4   3   5   42.12    5.07   0
   4   3   6  292.75   10.03   0
   4   3   7  123.31    8.07   0
   4   4   4   24.67    4.07   0
  -4  -8   3  116.40    1.79   0
  -1  -7   7    6.65    4.54   0
  -1  -6   9   84.18    8.32   0
   1  -4   4    8.10    2.79   0
   1  -4   8   18.30    6.20   0
   1  -3   9  145.49    9.70   0
   2  -3   6  121.04    6.77   0
   2  -2   8   17.95    6.54   0
   2  -1   9   14.84    7.57   0
   3   0   7    1.24    5.39   0
   3   1   3  211.11    5.99   0
   3   3   9   17.43    8.05   0
   4   4   5 1230.17   17.38   0
   4   5   4   73.68    4.99   0
   4   5   6  244.63    9.40   0
   4   5   7   96.46    7.59   0
  -4  -9   5    8.07    2.54   0
  -2  -7   9    6.52    6.85   0
   0  -5   8   23.09    5.70   0
   1  -4   7  806.27   15.36   0
   2   0   2  848.27    8.95   0
   2   0   9   -0.51    6.79   0
   3   2   8   -4.22    6.16   0
   3   4   2  134.85    4.23   0
   3   5   2  956.88   10.44   0
   4   5   5   21.33    3.89   0
   4   6   6   14.93    4.15   0
   0  -5   4   43.72    3.42   0
   0  -4   9  321.57   12.90   0
   1  -3   3 1783.67   13.93   0
   1  -2   2 3123.46   15.33   0
   1  -2   9  107.87    9.13   0
   1   3   0   64.77    1.15   0
   2  -2   4   99.14    4.45   0
   2  -1   3 1080.05   11.80   0
   2  -1   8  393.40   12.92   0
   2   3   1 2054.05   11.38   0
   3   1   7   62.55    6.56   0
   3   2   3 2643.75   19.54   0
   3   3   8  111.84    8.86   0
  -2  -7   4    1.42    1.99   0
  -2  -7   8   12.32    5.92   0
  -1  -6   8  121.39    7.87   0
   0  -5   7  248.48    9.16   0
   1  -3   8   56.79    5.83   0
   2  -2   5  404.65    9.32   0
   2  -2   6   38.24    4.43   0
   3   1   5   60.63    5.25   0
   3   4   8    0.92    6.11   0
   3   5   8  138.07    9.45   0
  -3  -8   7   94.18    6.62   0
  -1  -6   4 1437.77   12.85   0
  -1  -6   7   46.10    5.52   0
  -1  -5   9  153.05    9.70   0
   0  -5   5 1101.99   13.99   0
   0  -5   6  540.35   11.30   0
   1  -3   7   35.17    5.68   0
   1  -1   9   77.15    9.26   0
   2   0   8   65.30    7.50   0
   2   3   9    4.30    6.91   0
   3   3   3  157.72    5.32   0
   3   3   7    4.90    5.38   0
   3   4   7  846.09   16.65   0
  -5  -9   4  431.24    4.87   0
  -3  -8   5   26.69    3.04   0
  -3  -7   9   51.25    7.83   0
  -2  -6   9   32.14    7.06   0
   0  -4   8    3.99    5.16   0
   0  -3   9  300.79   12.37   0
   1  -3   4  256.11    6.64   0
   1  -3   6  366.64    9.84   0
   1  -2   8   29.03    6.59   0
   1   0   1   -0.06    0.54   0
   2  -1   4 2261.56   19.46   0
   2  -1   5   30.99    4.17   0
   2   5   9   61.30    8.72   0
   3   2   5  602.57   11.69   0
   3   3   6   59.54    6.00   0
   3   4   3 1880.58   16.70   0
   3   5   3  137.16    5.11   0
   3   5   7   15.44    5.73   0
  -1  -6   5  564.74    9.75   0
  -1  -5   8   10.78    5.78   0
   0  -4   3  308.56    5.59   0
   1   0   9    1.24    7.38   0
   2   0   3    1.58    2.31   0
   2   0   7    0.61    3.77   0
   2   2   8   26.17    6.78   0
   3   3   5    6.29    3.70   0
   3   4   6    6.65    4.74   0
  -5  -8   2   77.67    1.93   0
  -4  -8   8  197.67    9.47   0
  -1  -4   9  134.13    9.31   0
   0  -2   9   32.03    8.01   0
   0   4  -1    4.04    0.70   0
   1  -2   7  112.19    7.21   0
   1   1   9   72.76    9.20   0
   2   0   6    6.98    4.46   0
   2   3   8   67.57    7.72   0
   3   5   5   30.76    4.82   0
  -3  -7   8    7.91    5.56   0
  -1  -5   7  393.17   10.66   0
   0  -4   6  109.08    6.07   0
   1  -2   3   78.30    3.50   0
   1  -2   6   11.28    4.05   0
   1   2   9  117.05   10.03   0
   2   0   5    0.28    3.50   0
   2   2   2 2685.20   16.14   0
   2   4   8   42.12    6.03   0
   2   6   8   33.67    7.28   0
  -4  -7   9    8.96    6.76   0
  -3  -6   9    5.53    6.81   0
  -1  -4   8   25.81    5.65   0
  -1  -3   9  149.30   10.05   0
   0  -4   4   11.44    2.67   0
   0  -4   5  324.98    8.12   0
   0  -1   9   -1.43    6.88   0
   1  -2   4  924.84   12.04   0
   1  -1   2  506.24    6.35   0
   1  -1   7    2.46    4.95   0
   1   3   9  139.63   10.49   0
   2   1   3 1062.16   11.97   0
  -5  -9   5   59.21    3.46   0
  -4  -8   7   41.60    5.07   0
  -3  -7   3  167.74    3.13   0
  -3  -7   7  159.61    7.70   0
  -2  -6   7    7.82    4.42   0
  -1  -5   6  242.77    7.85   0
  -1  -1  10  112.39   10.65   0
   0  -2   8   13.26    5.74   0
   0   0   9    4.89    7.47   0
   1   4   0  199.01    2.08   0
   1   5   9   15.00    7.19   0
   2   1   4 2274.35   19.73   0
   2   1   5   32.90    4.16   0
   2   3   2 1252.80   11.23   0
   2   5   7   38.88    6.40   0
   2   7   7    5.05    5.94   0
  -2  -6   3  292.06    4.56   0
  -2  -5   8    1.20    5.33   0
  -2  -4   9   11.95    7.04   0
  -1  -5   4  125.50    4.57   0
  -1  -5   5 1074.71   13.51   0
  -1  -2   9  115.96    9.86   0
   1  -1   6  297.82    9.07   0
   1   0   7    2.73    4.99   0
   1   2   8   35.39    7.25   0
   2   2   3 3244.08   20.91   0
   2   2   5  394.38    9.63   0
   2   3   6  110.75    6.76   0
  -5  -8   8  488.34   13.19   0
  -3  -5   9  362.07   13.23   0
  -2  -2  10   90.09   10.47   0
  -1  -4   7  219.87    8.67   0
  -1  -3   8    1.91    5.61   0
   0  -3   6  257.06    8.16   0
   0  -2   7  238.11    9.19   0
   0  -1   8  406.69   12.95   0
   0   1   9    2.88    5.17   0
   1  -1   3  346.85    6.67   0
   1   1   1  453.54    4.77   0
   1   1   7    2.59    4.88   0
   1   3   8   55.45    7.49   0
   1   4   8   18.76    6.45   0
   2   2   4   93.84    4.95   0
   2   4   6    6.58    4.36   0
   2   6   6   17.97    5.10   0
  -4  -8   5    5.67    2.90   0
  -4  -7   8  101.41    7.70   0
  -4  -6   9    8.47    6.85   0
  -2  -6   5   21.74    3.65   0
   0  -3   3 2042.06   14.38   0
   0   0   8  229.02   10.38   0
   0   2   9   36.57    6.48   0
   0   3   9  286.10   12.93   0
   1  -1   4  925.20   12.22   0
   1   5   8   12.96    6.31   0
   2   3   3  410.32    7.81   0
  -3  -7   4  136.73    4.12   0
  -3  -3  10   54.76    9.69   0
  -2  -5   7  356.87   10.36   0
  -2  -4   8   11.29    5.39   0
  -2  -3   9  339.16   12.42   0
  -2  -1  10   40.30    8.88   0
   0  -3   4    2.18    2.42   0
   0   5   9  127.52   10.60   0
   0   6   9   86.92    9.63   0
   1   0   2 1343.37   10.63   0
   1   2   7  105.54    6.59   0
  -3  -4   9   94.48    8.84   0
  -1  -4   6   23.04    3.29   0
  -1  -3   7 1060.76   17.32   0
  -1  -2   8  212.99   10.10   0
  -1   0   9    1.08    7.32   0
   0  -1   7   -1.27    3.62   0
   1   3   7   32.93    4.86   0
   1   7   7   19.12    6.11   0
   2   5   3  489.17    8.62   0
  -5  -8   7    9.26    4.30   0
  -3  -5   8   82.24    7.43   0
  -2   1  10   31.92    9.31   0
  -1   1   9    4.78    7.67   0
   0   0   7    0.58    4.72   0
   0   2   8   15.06    6.70   0
   1   0   3    1.80    2.09   0
   1   2   6   12.41    4.53   0
  -5  -6   9   -3.73    7.17   0
  -4  -6   8  187.37    9.34   0
  -4  -5   9  184.59   10.83   0
  -2  -3   8    5.58    5.87   0
  -2   2  10   91.50   10.83   0
  -1   2   9  121.08   10.44   0
   0  -2   2  972.02    8.18   0
   0   3   8    7.40    5.96   0
   0   4   8    2.78    6.64   0
   0   7   8  141.96    9.88   0
  -6  -7   9   85.48    8.80   0
  -4  -3  10    0.22    8.43   0
  -3  -3   9  497.61   15.79   0
  -2  -4   7    5.38    4.62   0
  -2  -1   9   49.23    8.49   0
  -1  -4   3 1661.47   12.30   0
  -1  -4   4    3.19    2.26   0
  -1  -3   6  294.81    8.72   0
  -1  -2   7  120.72    7.49   0
  -1   3   9  155.05   11.15   0
  -1   4   9  123.09   10.58   0
  -1   7   9    8.08    7.26   0
   0  -2   4  504.98    8.73   0
   0   1   7    8.52    5.14   0
   0   5   8   23.29    5.70   0
   0   6   8    3.59    5.04   0
   1   2   1 4261.29   15.05   0
   1   5   6   43.89    5.66   0
  -3  -4   8   17.06    5.94   0
  -2  -5   5 1157.12   13.87   0
  -2   0   9   -0.51    7.86   0
  -1   5   9  156.48   10.01   0
  -1   6   9   72.11    7.95   0
   0  -2   3  130.87    4.14   0
   0   2   7  236.95    9.75   0
   1   1   2  507.65    6.70   0
   1   1   3  331.14    6.72   0
  -3  -5   7  220.97    8.75   0
  -3  -2   9   72.77    9.21   0
  -3   1  10   -2.66    8.20   0
  -2  -2   8  323.16   12.07   0
  -2   1   9   47.27    8.77   0
  -1  -1   7  751.49   15.66   0
  -1   1   8  271.31   11.47   0
  -6  -9   2  679.93    5.31   0
  -6  -9   5    0.15    2.80   0
  -6  -8   7   13.94    5.14   0
  -5  -5   9  314.99   13.44   0
  -4  -7   1  342.65    3.83   0
  -4  -5   8   25.67    6.54   0
  -3  -6   1  324.84    2.55   0
  -2  -4   0   35.65    1.36   0
  -2   2   9   65.85    9.38   0
  -1  -2   6  683.37   12.95   0
  -1   2   8  208.81   10.66   0
   1   5   5  867.96   14.02   0
  -7  -8   8   11.63    5.88   0
  -5  -7   7    3.75    4.43   0
  -5  -6   8   53.79    7.17   0
  -4  -3   9  548.67   16.99   0
  -4  -1  10   24.04    7.41   0
  -3  -6   5  144.76    5.41   0
  -3  -3   8   46.07    7.04   0
  -3  -1   9   15.02    8.29   0
  -3   3  10   51.46   10.79   0
  -2  -5   4    1.80    1.99   0
  -2  -1   8   15.51    6.67   0
  -2   3   9  349.17   15.03   0
  -1   0   7    0.97    5.49   0
  -1   3   8    2.18    4.83   0
  -1   4   8   25.17    7.56   0
  -1   5   8    5.86    6.29   0
  -1   6   8  127.06    9.48   0
  -1   7   8   23.58    7.49   0
   0  -1   4   46.65    3.57   0
   1   2   2 3109.88   16.81   0
   1   2   3   72.00    3.61   0
   1   3   1 1444.16    9.13   0
  -3  -4   7    0.50    4.39   0
  -2  -5   2  168.74    2.70   0
  -2   4   9   20.19    8.08   0
  -2   5   9  478.17   16.91   0
  -2   7   9    4.13    5.98   0
   0   3   6  257.35    9.03   0
   1   3   3 1746.00   15.19   0
   1   4   4    6.01    2.28   0
  -5  -4   9   78.75    9.39   0
  -4  -4   8   11.22    6.12   0
  -4  -2   9    2.14    7.14   0
  -4   1  10   29.69   10.15   0
  -3   0   9    0.76    6.04   0
  -2  -2   7   13.53    5.39   0
  -1  -3   4   66.64    3.70   0
  -1  -1   6   13.12    4.24   0
  -1   1   7  738.57   15.31   0
   0  -1   3  845.46    9.83   0
   0   4   6  109.81    7.12   0
   0   6   6  489.32   12.48   0
   0   7   6  236.03    9.41   0
   1   3   2   82.70    3.15   0
  -5  -1  10   96.56   11.04   0
  -3   1   9   16.31    8.45   0
  -2  -3   6   38.63    4.95   0
  -2   1   8   15.89    6.73   0
  -1  -2   5   63.90    4.05   0
  -1   2   7  115.80    7.75   0
   0  -1   2 2662.44   14.06   0
   0   0   4 2558.72   19.76   0
   1   4   1  710.87    6.66   0
   1   4   3  307.99    6.62   0
  -4   3  10    6.40    9.22   0
  -3   2   9   69.31    9.82   0
  -3   3   9  503.24   17.41   0
  -2   2   8  320.51   12.80   0
  -1  -3   3  869.53    9.23   0
  -1   0   6 1412.45   18.89   0
  -1   3   7 1065.71   18.70   0
  -1   4   7  217.18   10.09   0
  -1   5   7  387.65   12.52   0
  -1   6   7   45.14    6.92   0
  -1   7   7    7.96    5.99   0
   1   4   2   24.42    2.27   0
   1   5   1 1072.53    8.41   0
  -7  -8   7   38.75    6.15   0
  -6  -7   7    5.89    5.55   0
  -6  -6   8   13.92    6.44   0
  -4  -3   8   13.52    6.65   0
  -3  -3   7  912.25   16.99   0
  -3  -1   8    0.20    4.98   0
  -3   4   9   92.50   10.79   0
  -3   5   9  362.23   15.79   0
  -3   6   9    6.99    8.80   0
  -3   7   9   43.58    8.91   0
  -2   3   8    7.70    5.34   0
  -2   4   8   11.53    7.66   0
  -2   5   8   -0.63    7.31   0
  -2   6   8  453.03   15.31   0
  -2   7   8   14.76    7.23   0
   0   7   5   34.58    5.18   0
  -6  -9   3   98.62    2.43   0
  -6  -4   9  424.98   15.94   0
  -5   1  10   96.47   12.20   0
  -2   0   7   -2.47    5.31   0
  -1  -2   4  885.08   11.40   0
  -1   1   6   11.46    3.41   0
   0   0   3    1.18    1.94   0
   0   1   4   44.42    3.22   0
  -5  -4   8   36.27    7.19   0
  -4  -4   7   26.61    5.71   0
  -4   1   9   33.87    9.49   0
  -2  -3   5 1218.91   15.25   0
  -1   2   6  674.61   13.87   0
  -6   0  10   55.88   11.45   0
  -4   2   9   -3.68    8.97   0
  -3   1   8    6.45    5.36   0
  -2   2   7   15.33    6.18   0
  -2   8   7    0.90    6.03   0
  -1   3   6  304.66   10.04   0
  -1   4   6   27.73    5.50   0
  -1   6   6  776.05   15.75   0
  -1   7   6   -1.86    5.03   0
   0   1  -1  234.59    2.94   0
  -7  -9   5   13.16    3.30   0
  -6  -3   9   49.99    9.00   0
  -4   3   9  544.83   17.88   0
  -4   4   9  231.66   14.14   0
  -4   5   9  181.95   13.23   0
  -4   6   9    5.20    9.31   0
  -4   7   9   10.11    8.68   0
  -3   3   8   40.58    8.64   0
  -3   7   8   10.50    8.20   0
  -3   8   8  452.47   15.86   0
  -2   7   7  184.72   10.27   0
  -1   5   6  237.98    8.96   0
   0   0   2 1527.32   10.98   0
   0   1   3  824.46   10.13   0
   0   3   4    0.80    2.04   0
   0   4   4   11.48    3.13   0
  -6  -8   5    8.37    3.27   0
  -5   0   9    3.64    8.86   0
  -4  -7   3   29.58    2.10   0
  -3   4   8   18.02    6.07   0
  -3   5   8   85.27    9.40   0
  -3   6   8  208.95   11.94   0
  -2   4   7   10.06    4.83   0
  -2   5   7  367.01   12.73   0
  -2   6   7    6.27    4.79   0
  -1  -1   4   57.24    3.86   0
   0   5   4   45.62    4.14   0
  -7  -7   7   19.29    5.67   0
  -5  -8   3    0.70    1.61   0
  -3  -6   2 1011.69    5.92   0
  -3   0   7   -1.48    6.10   0
   0   2   3  124.40    4.49   0
  -7  -3   9    5.86    8.31   0
  -6  -4   8    0.91    6.58   0
  -5  -2   8   43.26    8.48   0
  -5   7   9   11.52    9.35   0
  -4   1   8   48.61    8.66   0
  -2  -3   4   37.12    3.33   0
  -1   7   5   39.73    5.41   0
  -8  -6   8    4.34    8.68   0
  -7  -5   8   12.48    7.51   0
  -5   4   9   83.80   11.94   0
  -5   6   9    5.07    9.14   0
  -4   8   8  188.68   12.70   0
  -3   8   7   92.31    8.80   0
  -1   0   4 2394.27   19.67   0
  -1   4   5   57.31    5.34   0
  -1   5   5 1097.87   16.82   0
  -1   6   5  570.42   12.63   0
   0   1   2 2694.82   15.08   0
   0   3   3 1987.25   16.43   0
   0   6   3    1.84    2.48   0
  -6   0   9   -2.97    9.39   0
  -4   3   8   16.51    7.80   0
  -4   7   8  100.13    9.29   0
  -2   7   6   13.28    5.82   0
   0   5   3 1683.21   15.97   0
  -9  -8   7   13.57    7.35   0
  -6   1   9   -0.67    9.68   0
  -3   4   7   -4.48    6.07   0
  -2   4   6    4.39    4.03   0
  -1  -1   3  143.73    4.48   0
  -1   1   4   61.68    4.32   0
  -8  -7   7   17.80    6.54   0
  -8  -3   9   -6.10    9.41   0
  -7  -4   8   14.86    7.86   0
  -7  -1   9   -0.35    9.61   0
  -6   3   9   58.24   11.45   0
  -6   6   9   45.21   11.02   0
  -1  -2   2 2028.19   11.74   0
   0   2   2  967.51    9.50   0
  -7   0   9    5.44    9.21   0
  -6   4   9  426.19   17.56   0
  -4   0   7    3.77    6.24   0
   0   0  -1    0.47    0.61   0
  -5   2   8   42.36    7.45   0
  -5   5  -4  138.96    5.04   0
  -5  12  -3  760.56   16.59   0
  -5  13  -4  188.53   10.34   0
  -4   6  -1 1866.44   16.44   0
  -4  12  -1  591.96   14.34   0
  -3  12   0    7.27    4.25   0
  -3  15  -1    6.91    7.37   0
  -2   3   0   33.02    1.73   0
  -2  11   1  717.61   14.06   0
  -2  15   0   22.38    7.14   0
  -1  14   1   -0.70    5.78   0
  -5   5  -3   78.93    4.17   0
  -5   8  -2  197.61    7.18   0
  -5   9  -2  593.87   11.71   0
  -5  10  -2   79.99    6.29   0
  -5  11  -2    8.87    5.57   0
  -5  13  -3   12.42    6.40   0
  -4  13  -1    4.15    6.68   0
  -4  15  -2  125.67   10.09   0
  -3   5   0  728.47    9.39   0
  -2  16   0  340.62   14.41   0
  -1  15   1    5.46    6.86   0
   0   6   2 1267.96   12.01   0
   1   4   2   25.77    1.67   0
  -5   4  -6   -0.76    2.88   0
  -5   4  -4    6.25    2.31   0
  -5  12  -2   26.44    5.04   0
  -5  13  -2   94.30    8.23   0
  -5  14  -3   76.12    8.31   0
  -4   5  -1    3.07    2.30   0
  -1  10   2  504.31   10.86   0
   0   2   1  268.68    3.16   0
  -6   8  -5   13.37    4.89   0
  -6   8  -4  353.57    9.59   0
  -6   9  -5    3.56    5.31   0
  -6   9  -4  167.89    7.85   0
  -6  10  -5  275.98   10.57   0
  -6  10  -4  157.77    8.35   0
  -6  11  -5  313.17   12.13   0
  -6  11  -4   12.25    6.12   0
  -6  12  -4    1.06    5.84   0
  -5  14  -2   31.11    7.65   0
  -4   3  -2  233.39    4.67   0
  -4   8   0  294.23    8.04   0
  -4   9   0 1055.65   15.17   0
  -4  10   0   11.02    4.52   0
  -4  11   0   58.62    6.26   0
  -4  12   0    1.78    5.20   0
  -4  15  -1   -1.25    7.59   0
  -3  15   0  244.95   11.68   0
  -2  14   1   29.35    5.70   0
  -1   8   2 1816.01   17.27   0
  -1  11   2    0.14    4.14   0
  -6   7  -5  155.34    7.14   0
  -6   7  -4  620.15   11.52   0
  -6   8  -6   87.90    7.24   0
  -6   9  -3   35.82    5.19   0
  -6  10  -3  301.51    9.91   0
  -6  11  -3  174.23    8.87   0
  -6  12  -3  688.34   15.57   0
  -5   4  -3 2231.14   15.73   0
  -5   8  -1   27.55    4.08   0
  -5   9  -1  151.34    6.83   0
  -5  10  -1  495.98   11.30   0
  -5  11  -1   -1.29    4.78   0
  -5  12  -1  419.04   12.45   0
  -4  13   0  183.94    9.83   0
  -3   9   1  108.81    5.27   0
  -3  11   1  523.34   12.23   0
  -3  12   1  305.55   10.54   0
  -3  16   0  166.76   11.51   0
  -2  15   1    2.20    6.48   0
  -1   7   2  302.12    6.91   0
  -6   6  -5   80.60    5.51   0
  -6   8  -3   80.34    5.37   0
  -6  13  -3  120.31    9.07   0
  -5   3  -5  179.49    4.78   0
  -5   5  -2  279.39    6.39   0
  -5  13  -1   21.85    6.54   0
  -4   1  -5    3.00    1.34   0
  -4   4  -1 1859.66   13.82   0
  -4  14   0  148.53    9.92   0
  -3   4   0    8.47    1.52   0
  -3   7   1  455.39    8.84   0
  -3  13   1  233.45    9.97   0
  -1   3   1 9881.55   24.90   0
  -6   6  -6  220.20    8.03   0
  -6   6  -4  339.16    8.22   0
  -6   7  -3   31.85    3.86   0
  -6   9  -2  518.33   11.47   0
  -6  10  -2   57.88    5.82   0
  -6  11  -2   35.12    5.76   0
  -6  12  -2    4.14    5.87   0
  -5  15  -1    7.64    7.15   0
  -4   6   0   70.39    4.10   0
  -4  15   0  782.54   18.77   0
  -3   2  -1 1792.52   10.37   0
  -2   9   2  148.41    6.22   0
  -2  10   2   64.60    5.37   0
  -2  11   2    3.42    4.54   0
  -2  12   2   80.29    6.74   0
  -1  -2  -3   72.41    1.60   0
  -1   6   2 1674.31   14.22   0
  -6   8  -2  347.31    9.01   0
  -6  13  -2  141.15    8.23   0
  -6  14  -2    3.03    6.83   0
  -5  11   0  129.03    7.64   0
  -5  12   0    0.71    5.20   0
  -4   1  -6  621.58    5.26   0
  -4   1  -4 1839.78    9.23   0
  -3  15   1   33.85    5.94   0
  -2   2   0  915.25    7.05   0
  -2   4   1 2795.20   15.81   0
  -2  13   2   85.10    7.36   0
  -7  10  -5   79.09    8.18   0
  -7  10  -4  449.76   12.39   0
  -7  11  -4   -0.00    6.01   0
  -7  12  -4    3.71    6.24   0
  -6  12  -1  213.25    9.50   0
  -5   9   0  496.50   10.54   0
  -5  13   0  173.26    9.34   0
  -5  14   0    5.93    6.49   0
  -4  10   1  785.35   13.61   0
  -4  12   1  517.49   12.93   0
  -4  13   1   44.24    7.07   0
  -3   0  -3    0.53    0.62   0
  -3  16   1   31.07    7.58   0
  -7   9  -5  311.88   10.95   0
  -7   9  -4   83.69    6.79   0
  -7  10  -3  217.34    9.06   0
  -7  11  -3  279.27   10.43   0
  -7  12  -3   81.66    7.81   0
  -7  13  -3  158.21    9.51   0
  -6   9  -1   81.37    5.76   0
  -6  13  -1   40.35    6.84   0
  -6  14  -1  140.54    9.91   0
  -5   3  -3  179.79    4.33   0
  -5   5  -1   98.39    4.21   0
  -5  15   0  323.67   13.25   0
  -4   2  -2    0.04    1.24   0
  -4   8   1   29.42    4.04   0
  -4  14   1  121.98    8.84   0
  -3  11   2   -0.50    4.34   0
  -3  12   2    1.50    4.85   0
  -2   7   2 1081.51   12.80   0
   0   4   2   22.26    1.76   0
   3   0   1    0.62    0.79   0
  -7   8  -5   -0.88    4.92   0
  -7   8  -4  311.82    9.47   0
  -7   9  -3   87.26    6.29   0
  -7  12  -2   28.91    6.11   0
  -6   5  -3  787.89   10.57   0
  -6   8  -1   56.46    4.78   0
  -4   3  -1  448.26    6.28   0
  -4  16   1   -4.28    6.84   0
  -3   3   0  392.86    5.63   0
  -3   5   1  557.96    8.29   0
  -3  10   2  249.59    7.83   0
  -3  13   2   14.16    6.12   0
  -3  14   2   52.21    7.14   0
  -1   5   2   49.96    2.56   0
   1   3   2   81.15    2.07   0
  -7   7  -5  251.88    8.96   0
  -7   7  -4  269.50    8.28   0
  -7   8  -3   30.20    4.65   0
  -7   9  -2  262.57    8.60   0
  -7  13  -2  110.41    8.35   0
  -6   7  -1   26.83    3.95   0
  -6  11   0   67.87    6.54   0
  -6  12   0    5.17    5.80   0
  -6  13   0    1.44    5.94   0
  -5  11   1   38.36    5.84   0
  -5  13   1   11.12    6.11   0
  -3  15   2  198.32   10.56   0
  -2   6   2 2605.50   18.29   0
  -7   7  -3   -1.68    3.46   0
  -7   8  -2  848.37   13.51   0
  -6   4  -4    3.08    2.41   0
  -6   5  -2  369.29    7.37   0
  -6  10   0   27.01    4.24   0
  -6  14   0  121.69    9.51   0
  -6  15   0  438.67   14.60   0
  -5   9   1   58.15    5.35   0
  -5  10   1 1569.22   19.22   0
  -5  14   1   58.65    8.21   0
  -4   1  -3  278.23    3.69   0
  -4   4   0    2.30    2.00   0
  -7   6  -4  169.12    6.53   0
  -7  10  -1  385.35   10.77   0
  -7  11  -1  166.58    7.68   0
  -7  12  -1  244.13    9.49   0
  -7  13  -1  194.99    9.86   0
  -7  14  -1   40.07    7.68   0
  -6   4  -3 1196.74   11.91   0
  -6   8   0   67.59    4.95   0
  -5   2  -5  824.94    7.78   0
  -5   2  -4  450.05    5.78   0
  -5   3  -2   12.58    1.95   0
  -5   4  -1 1881.90   14.34   0
  -5  15   1   11.95    5.69   0
  -4  10   2  190.56    7.86   0
  -4  11   2   49.71    5.79   0
  -4  12   2   21.01    4.52   0
  -4  13   2   73.45    7.27   0
  -4  14   2  140.10    9.38   0
  -8  10  -4   75.04    7.49   0
  -8  10  -3   62.23    6.32   0
  -8  11  -4    3.35    6.06   0
  -8  11  -3  295.58   11.13   0
  -8  12  -3   26.31    6.97   0
  -7   6  -5   12.40    3.82   0
  -7   6  -3  226.85    6.72   0
  -7   7  -2  410.05    9.17   0
  -7   9  -1   39.64    5.05   0
  -6   4  -6   13.96    3.21   0
  -5   8   1   24.97    3.30   0
  -3   4   1 3632.78   18.98   0
  -2   3   1 2238.36   12.81   0
  -8   9  -5  442.24   13.05   0
  -8   9  -4  105.87    7.48   0
  -8   9  -3   72.59    6.05   0
  -8  11  -2    4.88    5.50   0
  -8  12  -2   23.02    6.53   0
  -8  13  -2   66.25    7.89   0
  -7   8  -1   58.55    5.17   0
  -7  12   0   16.81    6.19   0
  -7  13   0   28.28    7.21   0
  -7  14   0  164.28    9.89   0
  -6   7   0 1698.45   17.39   0
  -6  11   1  128.00    7.69   0
  -6  12   1  746.16   15.54   0
  -6  13   1   26.61    7.04   0
  -5   5   0  324.07    6.88   0
  -5   7   1    6.96    3.43   0
  -2   5   2  175.25    4.81   0
  -2   9   3  497.69    9.92   0
  -1   4   2    6.63    1.61   0
  -8   8  -4  752.34   14.26   0
  -8  10  -2   82.72    6.44   0
  -7   6  -2  429.71    8.71   0
  -6   4  -2    3.50    2.22   0
  -6   5  -1  232.91    6.13   0
  -6  15   1   13.74    5.76   0
  -5  11   2   59.09    6.53   0
  -5  12   2   -0.04    5.08   0
  -5  13   2  264.79   10.69   0
  -5  15   2  290.92   12.05   0
  -4   5   1  592.52    8.90   0
  -3   6   2 1040.64   12.15   0
  -3  11   3  350.00   10.18   0
   0  -1  -1  219.64    2.10   0
  -8   8  -5   81.29    6.89   0
  -8   8  -3   18.79    4.61   0
  -8   9  -2   52.28    5.39   0
  -8  12  -1   50.12    6.76   0
  -8  13  -1  136.79    8.89   0
  -7   7  -1   15.51    3.76   0
  -6   9   1   59.59    4.79   0
  -5  10   2  155.34    7.43   0
  -4   2  -1 1528.60   10.29   0
  -8   7  -4   -1.18    4.04   0
  -8   8  -2  893.11   14.26   0
  -8  10  -1   58.90    5.91   0
  -7   8   0   27.35    4.60   0
  -7  13   1   17.52    6.92   0
  -7  14   1  165.36    9.93   0
  -6   3  -5  162.68    4.51   0
  -6   8   1   97.17    5.74   0
  -5   3  -1   38.68    2.59   0
  -5   9   2  721.53   12.96   0
  -4  12   3  322.20   10.65   0
  -4  13   3   71.66    7.42   0
  -3   9   3   21.38    4.02   0
   0   3   2  213.82    3.55   0
  -9  11  -3  463.78   13.77   0
  -9  12  -2   14.60    6.14   0
  -8   7  -5   74.12    5.98   0
  -8   7  -3  175.85    6.93   0
  -8   9  -1  513.92   11.63   0
  -8  11   0   11.50    5.37   0
  -8  12   0    3.17    6.00   0
  -8  13   0   27.67    7.09   0
  -7   6  -1  444.22    8.92   0
  -6   3  -3  779.61    8.73   0
  -6  11   2   60.07    6.29   0
  -6  12   2   10.28    6.25   0
  -6  14   2   65.51    8.29   0
  -6  15   2  212.49   11.45   0
  -5   4   0   41.33    3.03   0
  -4  11   3   49.87    5.78   0
  -3   8   3  323.95    8.18   0
  -9  10  -3    0.18    5.75   0
  -9  11  -2    4.19    5.88   0
  -8   7  -2   79.04    5.27   0
  -8   8  -1   27.22    4.71   0
  -8  10   0  164.15    8.10   0
  -7   7   0 1632.77   17.50   0
  -7  10   1  109.97    6.30   0
  -6   4  -1 2054.60   15.58   0
  -6  10   2   -0.91    4.73   0
  -5   2  -2  170.40    3.83   0
  -4   4   1 2764.99   17.54   0
  -4   6   2  774.55   11.02   0
  -3   5   2  170.80    4.79   0
  -2   4   2  302.55    5.63   0
  -9   9  -4    1.12    5.71   0
  -9   9  -3  119.39    7.55   0
  -9  10  -2  256.28    9.70   0
  -8   6  -4  476.00    9.99   0
  -8   6  -3   29.76    4.04   0
  -8   9   0  387.60   10.41   0
  -7   9   1    9.42    4.54   0
  -6   9   2  682.82   12.97   0
  -5  13   3    4.51    5.78   0
  -5  14   3  126.43    8.76   0
  -5  15   3   18.57    7.30   0
  -4   9   3  215.75    7.71   0
  -3   3   1  218.51    4.47   0
  -9   9  -2    3.51    4.90   0
  -9  10  -1   39.01    6.12   0
  -8   6  -5    3.84    3.83   0
  -8  12   1  341.69   11.96   0
  -8  13   1  134.88    9.08   0
  -8  14   1    2.15    6.59   0
  -7   4  -5  175.51    5.52   0
  -7   4  -3  249.53    5.99   0
  -7  12   2   13.75    6.27   0
  -7  13   2   91.84    8.33   0
  -7  14   2  193.64   10.75   0
  -6   3  -2  182.80    4.56   0
  -5  10   3  501.76   11.73   0
  -5  11   3   78.82    5.82   0
  -2   6   3  299.55    6.70   0
  -9   8  -4  453.33   11.92   0
  -9   8  -3    6.40    4.38   0
  -9   8  -2  492.27   11.43   0
  -9   9  -1  125.53    6.94   0
  -9  12   0   41.68    7.09   0
  -9  13   0   11.82    6.27   0
  -8   6  -2  457.75    9.20   0
  -8  11   1  477.10   12.26   0
  -7   6   0  536.52    9.89   0
  -7  11   2   74.34    7.28   0
  -6  13   3   15.68    6.22   0
  -4   8   3  118.75    5.30   0
  -1   3   2  221.83    4.05   0
  -9   8  -5    7.98    5.51   0
  -9  10   0  166.22    8.21   0
  -9  11   0   16.43    4.83   0
  -7   4  -2    2.34    2.35   0
  -7   7   1   35.79    4.55   0
  -6  11   3   20.06    5.43   0
  -2   2   1   95.82    2.69   0
 -10  11  -2   11.83    5.97   0
  -9   7  -4    0.26    4.51   0
  -9   7  -3   20.92    4.50   0
  -9   8  -1   24.33    4.78   0
  -9  13   1  511.84   14.81   0
  -8   6  -1  631.83   10.85   0
  -8   7   0  363.23    9.14   0
  -8  12   2   57.75    7.17   0
  -8  13   2   83.61    8.68   0
  -8  14   2   69.83    8.74   0
  -6   4   0    7.34    2.56   0
  -6  10   3  865.52   15.39   0
  -5   3   0 1931.88   14.04   0
  -3   4   2    1.71    2.08   0
  -3   6   3  928.68   11.86   0
  -2   0  -1    2.17    0.43   0
 -10   9  -3  120.64    8.39   0
 -10  10  -2  143.19    8.33   0
 -10  11  -1  410.67   12.70   0
  -9   7  -5    5.40    5.38   0
  -9   7  -2    3.69    3.92   0
  -9   9   0   96.14    6.81   0
  -9  11   1  418.72   12.48   0
  -9  12   1   63.36    6.47   0
  -8   5  -2  273.57    6.98   0
  -8  11   2   11.15    6.35   0
  -7  13   3   32.36    7.20   0
  -7  14   3   55.92    8.15   0
  -6   3  -1  238.29    5.33   0
  -5   1  -4 1449.52    8.06   0
  -5   2  -1  798.50    8.09   0
  -5   8   3    3.13    3.58   0
  -1  -1  -2  504.54    2.75   0
 -10   9  -2   82.22    6.97   0
 -10  10  -1    9.13    5.78   0
 -10  12   0   37.80    7.21   0
  -9   7  -1  122.33    6.25   0
  -9  10   1   14.17    5.81   0
  -8  10   2  140.98    7.99   0
  -7   6   1  389.66    8.83   0
  -7   8   2  117.55    6.59   0
  -7  11   3   50.48    6.54   0
  -7  12   3  390.49   11.80   0
  -6   9   3   94.62    6.55   0
  -2  -1  -4 2227.94    7.03   0
  -2   5   3 2916.25   18.53   0
 -10   8  -3    6.49    5.45   0
 -10   9  -1  127.74    7.70   0
 -10  11   0    0.96    5.46   0
  -9   6  -4  858.10   13.79   0
  -9   6  -3    2.98    3.70   0
  -9   6  -2  457.62    9.92   0
  -9   8   0  698.71   12.84   0
  -9  13   2   97.04    8.96   0
  -8   5  -1  813.41   11.53   0
  -8   6   0  272.16    7.76   0
  -7   3  -4    2.73    2.29   0
  -6   2  -5  704.62    6.94   0
  -6   6   2   13.38    3.66   0
  -6  13   4  137.41    8.76   0
  -5   1  -3   22.62    1.55   0
  -5   7   3  109.00    5.66   0
  -5  11   4    3.89    3.86   0
  -4   9   4  914.94   14.54   0
  -2   3   2 1224.82   10.21   0
   0   1   1  210.05    2.18   0
 -10   8  -4  542.09   13.40   0
 -10   8  -2  452.57   11.47   0
 -10  10   0  308.09   10.50   0
 -10  12   1   -5.74    6.26   0
  -9   9   1   20.82    5.16   0
  -9  12   2   28.58    6.76   0
  -8   7   1    0.66    3.90   0
  -8  12   3  252.17   10.74   0
  -8  13   3  131.19    9.56   0
  -7   3  -2  432.76    7.17   0
  -7   7   2  336.10    9.00   0
  -6   2  -2   64.89    2.91   0
  -6   8   3    3.62    4.29   0
  -6  12   4    2.93    5.92   0
  -5   1  -5  172.63    2.57   0
  -5  10   4    0.43    4.56   0
  -4   1  -1   20.28    1.46   0
 -10   8  -1   21.12    5.11   0
 -10  11   1  504.61   13.81   0
  -9   6  -1   26.65    4.16   0
  -9   7   0   12.58    4.41   0
  -9  11   2   11.11    4.88   0
  -8   8   2  503.08   11.55   0
  -8  11   3  155.09    9.02   0
  -7   9   3   97.13    6.91   0
  -6  11   4  117.83    7.97   0
  -5   9   4  425.27   10.68   0
  -4   8   4  323.67    8.76   0
  -3   2   1  184.36    3.97   0
  -3   5   3 1688.72   14.96   0
 -11  10  -1   91.56    7.53   0
 -10   7  -4   21.20    5.80   0
 -10   7  -3    6.26    4.72   0
 -10   7  -2   10.38    4.42   0
  -9   8   1    0.61    3.42   0
  -9  10   2   22.50    5.72   0
  -8   5   0   36.08    3.95   0
  -8   6   1  161.51    6.53   0
  -7  12   4   61.79    7.23   0
  -7  13   4  125.17    9.13   0
  -6   3   0  220.81    5.45   0
  -6   7   3   76.51    5.42   0
  -6  10   4   19.07    5.50   0
  -3   1   0 2108.51   10.85   0
 -11   9  -2  138.97    8.40   0
 -11  11   0    8.88    5.90   0
 -10  12   2    2.77    6.92   0
  -9   5  -4    5.78    3.82   0
  -9   5  -3  834.25   12.22   0
  -9   5  -2  234.55    6.95   0
  -9   9   2  112.86    7.41   0
  -9  12   3  250.25   10.97   0
  -9  13   3  103.45    8.87   0
  -8   4  -5   56.54    4.04   0
  -8  10   3  241.31    9.07   0
  -7   3  -1  576.53    8.42   0
  -7   6   2    3.03    3.60   0
  -7   8   3    5.86    4.60   0
  -7  11   4  188.05    9.14   0
  -5   3   1    6.97    2.21   0
  -3   3   2   21.41    2.34   0
 -11   9  -1  241.21    9.86   0
 -10   9   1   12.00    5.14   0
 -10  11   2   41.74    7.35   0
  -9   6   0  453.10    9.91   0
  -9   7   1   28.09    4.92   0
  -9  11   3  363.47   12.23   0
  -8   7   2  341.54    9.55   0
  -8   9   3   21.53    5.82   0
  -8  13   4  142.05    9.73   0
  -6   9   4  357.37   10.43   0
  -5   2   0  482.58    6.75   0
  -5   4   2   61.97    3.94   0
  -5   8   4  230.62    7.54   0
  -4   5   3  918.02   11.73   0
  -4   7   4  429.87    9.48   0
  -2   4   3   32.28    2.67   0
 -11   8  -3    8.31    5.73   0
 -11   8  -2  382.67   11.33   0
 -11   9   0   82.24    6.87   0
 -11  11   1  309.69   11.53   0
 -10   6  -3   75.77    5.69   0
 -10   6  -2  830.14   13.44   0
 -10   7   0   86.83    6.08   0
 -10  10   2  187.10    9.57   0
  -9   5  -1  584.45   10.35   0
  -9   8   2 1475.77   19.59   0
  -8  12   4    1.15    6.57   0
  -7   7   3    5.14    4.07   0
  -7  10   4    3.89    5.15   0
 -11   8  -1   -0.11    5.05   0
 -11  10   1   21.36    6.45   0
 -10   6  -4  164.69    7.57   0
 -10   6  -1   -1.28    3.70   0
 -10   8   1  131.94    6.69   0
 -10  12   3   10.23    6.72   0
  -9  10   3  106.86    6.96   0
  -8   5   1  655.55   11.27   0
  -8  11   4    6.59    6.26   0
  -7   9   4  620.73   13.54   0
  -6   8   4    2.12    4.49   0
  -4   2   1 1242.46   10.83   0
  -3   4   3 1079.31   11.67   0
 -11   8   0  655.22   13.83   0
 -11   9   1  192.86    9.00   0
 -11  11   2   40.55    7.43   0
 -10   9   2    8.17    5.55   0
 -10  11   3  362.49   12.78   0
  -9   6   1   10.33    4.13   0
  -9   7   2  101.61    6.47   0
  -9   9   3  243.77    9.96   0
  -9  12   4    4.08    6.41   0
  -8   3  -2  215.38    5.75   0
  -8   6   2  218.87    7.65   0
  -8  10   4   44.14    6.85   0
  -7   3   0   22.39    3.02   0
  -7   5   2  162.55    5.84   0
  -6   3   1   10.48    2.69   0
  -4   0  -3    0.70    0.73   0
  -4   3   2  117.56    3.96   0
 -12   9  -1   30.93    6.23   0
 -11   7  -3   25.79    5.54   0
 -11   7  -2  140.47    7.29   0
 -10   6   0  412.34    9.98   0
 -10   7   1   19.01    4.99   0
  -8   3  -4   44.97    3.32   0
  -8   7   3  199.60    7.99   0
  -7   2  -2   94.99    3.71   0
  -7   6   3  488.97   10.60   0
  -7   8   4    4.35    4.61   0
  -5   1  -1  126.49    3.26   0
 -11   8   1   52.87    6.03   0
 -11  10   2   99.83    7.11   0
 -10   5  -3  616.21   11.47   0
 -10   5  -2   38.06    4.37   0
 -10   8   2  531.87   12.32   0
 -10  10   3   45.01    5.87   0
  -9   4  -1   75.28    4.43   0
  -9  11   4   15.46    5.35   0
  -8   9   4  453.46   12.33   0
  -7   2  -4  274.18    4.97   0
  -7  11   5   11.18    6.36   0
  -6   2   0  351.13    6.40   0
  -6   5   3   13.92    3.74   0
  -4   1   0 3277.38   15.26   0
  -4   4   3 1701.58   15.55   0
   2   0   0  323.65    3.46   0
 -12   8  -1   -2.55    5.77   0
 -12   9   0  133.78    8.24   0
 -11   7   0    5.53    4.34   0
 -11   9   2    8.62    5.91   0
 -11  11   3  187.12   10.17   0
 -10   9   3  247.68   10.42   0
  -9   5   1  810.34   12.94   0
  -9  10   4   81.56    7.87   0
  -8   4   1 2691.49   21.33   0
  -8  12   5  286.06   11.83   0
  -7  10   5  297.65   10.81   0
  -6   9   5    2.82    5.06   0
  -5   6   4  171.19    6.57   0
  -2   1   1  767.32    6.62   0
 -12   9   1  101.63    7.95   0
 -11   6  -3  152.90    7.80   0
 -11   6  -2  306.23    9.36   0
 -10   6   1    1.11    4.09   0
 -10   7   2   20.18    5.27   0
 -10  11   4    0.74    6.83   0
  -9   4   0  116.48    5.39   0
  -9   7   3  174.43    8.02   0
  -9   9   4  280.43   10.61   0
  -8   6   3  857.82   14.40   0
  -8   8   4   55.21    6.33   0
  -8  11   5  144.74    9.29   0
  -7   2  -1  414.37    6.89   0
  -6   1  -3   36.35    2.00   0
  -5   4   3 1736.57   16.64   0
  -3   5   4  159.25    5.40   0
 -12   8   0  182.31    8.73   0
 -12  10   2   86.00    8.17   0
 -11   7   1  131.45    7.27   0
 -11   8   2  354.18   11.30   0
 -11  10   3    1.99    4.81   0
 -10   5   0    3.26    3.55   0
 -10   8   3    6.09    5.69   0
 -10  10   4  150.76    9.22   0
  -9  12   5  172.48   10.35   0
  -8  10   5  190.99    9.51   0
  -7   5   3  117.11    5.98   0
  -7   9   5   15.01    5.54   0
  -4   0  -2  212.38    2.89   0
  -3   2   2  827.54    8.98   0
 -12   7  -2  206.65    9.16   0
 -12   7  -1    7.88    5.26   0
 -12   8   1    9.23    5.70   0
 -11   6   0  221.80    8.07   0
 -11   9   3  149.40    9.13   0
  -9   8   4  249.64    9.74   0
  -9  11   5   94.45    8.85   0
  -8   7   4  437.91   11.40   0
  -6   1  -4  773.61    6.27   0
  -6   8   5    6.10    3.58   0
 -12   7   0  319.01   10.41   0
 -12   9   2    0.55    4.47   0
 -11   7   2   19.01    5.28   0
 -10   4  -3   37.16    4.34   0
 -10   4  -2    2.06    3.24   0
 -10   4  -1    6.84    3.36   0
 -10   5   1  637.59   12.14   0
 -10   7   3   67.80    6.43   0
 -10   9   4  107.47    8.36   0
  -9   6   3   95.68    6.61   0
  -9  10   5   83.56    7.84   0
  -8   4   2    8.13    3.63   0
  -8   9   5   79.33    7.48   0
  -7   2  -5  109.80    3.07   0
  -7   2   0  259.78    6.07   0
  -7   8   5    7.84    5.23   0
  -6   1  -1    8.93    2.06   0
  -6   2   1  404.58    7.43   0
  -5   1   0  686.76    7.88   0
  -3   1   1 4754.60   18.65   0
 -12   8   2  415.19   12.30   0
 -12  10   3   31.34    6.88   0
 -11   5  -3  243.07    8.42   0
 -11   5  -2    8.97    4.10   0
 -11   5  -1  445.97   10.25   0
 -11   8   3   -3.15    5.96   0
 -11  10   4  150.47    9.90   0
 -10  11   5  206.56   10.76   0
  -8   2  -2  810.16    9.62   0
  -6   7   5    3.63    4.46   0
  -4   2   2  771.82    9.46   0
  -4   3   3  515.55    8.64   0
 -13   8   0   70.77    7.46   0
 -12   6  -2   87.41    6.76   0
 -12   7   1   83.40    6.62   0
 -12   9   3  253.69   11.19   0
 -11   5   0   69.94    5.57   0
 -10   4   0   15.23    3.90   0
 -10   8   4  414.59   12.61   0
  -9   7   4  360.21   11.11   0
  -9   9   5  205.92   10.06   0
  -8   2  -1   16.01    2.60   0
  -8   8   5    9.15    5.58   0
  -6   5   4  281.28    8.22   0
 -13   8   1   15.56    6.30   0
 -12   6  -3   28.78    6.16   0
 -11   6   2  442.45   11.75   0
 -11   7   3   12.90    5.52   0
 -11   9   4    2.66    6.23   0
 -10   5   2   13.17    4.75   0
 -10   6   3    7.41    5.18   0
 -10  10   5   49.49    7.49   0
  -9   3  -4  132.15    4.82   0
  -7   7   5    2.29    4.94   0
  -5   6   5  123.84    6.30   0
  -4   1   1  219.15    4.68   0
  -3   0  -5    0.27    0.95   0
  -3   4   4   -0.25    2.36   0
 -13   7  -1   18.04    6.16   0
 -13   7   0  229.02    9.85   0
 -12   6   1   66.38    6.07   0
 -12   7   2  262.95   10.29   0
 -12   8   3    3.43    6.14   0
 -11   5   1  513.38   11.56   0
 -10   4   1   25.93    4.55   0
 -10   9   5   23.65    6.74   0
  -9   4   2   39.75    4.09   0
  -9   8   5    5.27    6.31   0
  -7   5   4  430.22   10.38   0
  -6   1   0 1239.92   11.42   0
  -4   4   4    8.51    2.30   0
 -13   7   1   20.28    5.71   0
 -12   9   4   21.14    6.84   0
 -11   4  -2   12.38    4.23   0
 -11   4  -1   64.93    5.10   0
 -11   8   4  595.53   14.94   0
 -11  10   5    0.96    7.04   0
  -8   3   2   35.20    4.21   0
  -8   7   5   52.91    6.20   0
  -6   6   5   73.74    5.17   0
 -12   5  -2   57.68    5.81   0
 -12   5  -1  194.77    8.08   0
 -12   5   0    8.19    4.72   0
 -12   6   2  286.30   10.10   0
 -12   7   3   66.94    7.25   0
 -11   4   0    3.89    3.84   0
 -11   5   2   16.60    5.09   0
 -10   3  -1  334.44    7.95   0
 -10   8   5   31.80    6.78   0
  -9  10   6   15.46    5.34   0
  -8   9   6  416.36   12.75   0
  -7   1  -3   23.23    2.11   0
  -7   1  -1  111.64    3.82   0
  -7   6   5  390.82   10.83   0
  -6   4   4   11.35    3.85   0
 -13   6  -1   12.41    5.67   0
 -13   6   0   38.86    6.24   0
 -13   8   3   -2.98    6.42   0
 -12   5  -3  193.87    8.39   0
 -11   4  -3  147.43    6.34   0
 -11   7   4   51.12    7.46   0
 -10   3   0   41.12    4.20   0
 -10   4   2   15.14    4.70   0
 -10  10   6   10.54    6.60   0
  -9   2  -2  504.96    8.33   0
  -9   7   5   51.92    6.58   0
  -5   0  -2  122.57    2.76   0
  -5   5   5   75.14    5.18   0
 -13   6   1  215.05    9.43   0
 -12   5   1  306.49    9.67   0
 -11   4   1   85.35    5.78   0
  -9   3   2   29.92    4.65   0
  -9   5   4   10.61    5.26   0
  -8   6   5  389.35   11.27   0
  -8   8   6   55.68    7.23   0
  -7   1   0 3049.53   19.06   0
  -6   5   5    2.10    3.99   0
  -5   0  -3    0.07    0.94   0
 -13   7   3   27.82    6.48   0
 -12   6   3   16.63    6.25   0
 -10   3   1 1193.76   15.29   0
 -10   7   5   30.42    6.43   0
  -9   2  -3   14.63    2.87   0
  -9   6   5  141.60    8.19   0
  -9   8   6  377.37   12.54   0
  -7   7   6  472.28   12.53   0
  -6   1   1    4.27    1.77   0
  -4   2   3 1108.25   12.31   0
  -3   2   3  582.03    8.25   0
  -2   2   3  484.02    7.00   0
 -13   5  -1   81.46    7.02   0
 -13   5   0  109.88    7.65   0
 -13   6   2  363.04   11.77   0
 -12   4   0   14.05    4.53   0
 -12   5   2    9.62    4.01   0
 -11   3  -1  895.25   13.23   0
 -11   4   2    4.20    4.69   0
 -10   4   3   96.71    6.81   0
 -10   5   4    3.70    5.45   0
  -8   1  -1  247.98    5.90   0
  -8   3   3   16.13    3.27   0
  -7   5   5    9.03    3.73   0
  -4   0   0  246.83    4.31   0
  -3   3   4   25.48    3.04   0
  -2   1   2  312.53    5.00   0
  -2   3   4   34.19    2.91   0
 -13   5  -2   14.31    5.96   0
 -13   5   1  146.76    8.18   0
 -12   4  -2   22.10    4.69   0
 -12   4   1  301.20    9.44   0
 -12   8   5    6.26    7.28   0
 -11   3  -2   23.84    3.96   0
 -11   3   0   34.74    4.41   0
 -11   7   5    4.18    6.55   0
 -11   9   6   55.28    8.60   0
 -10   3   2   11.11    4.57   0
 -10   6   5    2.13    5.90   0
  -9   2   1  194.03    6.23   0
  -7   1   1  298.16    6.96   0
  -4   1   2 1949.46   14.74   0
 -14   6   1  162.09    9.13   0
 -13   6   3   -0.13    6.08   0
 -13   7   4   44.56    7.82   0
 -10   2   0  408.71    8.83   0
  -9   4   4   60.33    5.33   0
  -9   7   6  283.15   11.09   0
  -8   1   0  645.34    9.61   0
  -7   6   6   45.48    6.20   0
  -5   0   0 1910.33   12.95   0
  -1   1   2    3.72    1.02   0
 -14   6   2   21.44    6.54   0
 -13   5   2   70.04    7.04   0
 -12   4   2    4.15    5.18   0
 -12   7   5    8.48    7.27   0
 -11   4   3   39.88    5.83   0
 -11   5   4   54.22    5.72   0
 -11   6   5    8.49    6.28   0
  -8   6   6   19.44    5.89   0
  -7   3   4  194.10    6.95   0
  -6   0  -2  710.05    7.05   0
  -6   0  -1   -0.53    1.58   0
  -6   4   5 1727.08   19.66   0
 -13   4   0   -1.23    4.84   0
 -11   3   2   60.19    5.90   0
 -10   4   4    3.41    5.13   0
  -7   4   5  949.38   15.46   0
 -14   5   0  133.73    8.07   0
 -14   5   1   33.64    6.50   0
 -14   6   3  119.86    8.90   0
 -13   5   3  407.08   12.67   0
 -13   7   5    2.97    7.34   0
 -12   3  -1  303.74    8.82   0
 -12   3   1  780.08   13.90   0
 -12   6   5    0.15    6.50   0
 -10   2  -3   55.49    4.04   0
  -9   1  -1  660.69    9.71   0
  -6   0   0    4.86    2.09   0
 -14   5   2   15.71    6.28   0
 -13   4  -2   19.64    5.09   0
 -12   3  -2   36.49    5.14   0
 -11   2  -1  117.35    5.65   0
 -11   2   0  424.88    9.57   0
 -11   4   4    7.20    5.77   0
 -10   2   2  334.55    9.38   0
 -10   6   6  137.14    9.28   0
 -10   8   7   27.68    7.62   0
  -9   3   4   -0.48    4.91   0
  -7   5   6  376.83   10.96   0
  -4   0   1    1.52    1.64   0
  -3   0   1   -0.06    1.22   0
 -13   5   4    1.41    6.13   0
 -12   7   6    4.22    7.49   0
 -11   2   1    3.38    4.03   0
  -8   5   6  174.82    8.08   0
  -7   0  -1    0.39    1.87   0
  -6   0  -3   -0.58    1.22   0
  -5   0   1    0.17    1.43   0
  -4   2   4    8.21    2.93   0
   1   0  -1    0.52    0.54   0
 -14   4   0   50.33    6.51   0
 -14   4   1  320.96   10.81   0
 -13   4   3  338.55   11.60   0
 -13   6   5   37.24    7.63   0
 -12   4   4   20.31    6.67   0
 -10   3   4    1.64    4.00   0
 -10   7   7   46.77    8.06   0
  -9   5   6   84.33    6.62   0
  -7   0  -2 4244.91   18.90   0
  -7   0   0 1307.26   12.68   0
  -7   3   5    9.97    4.41   0
  -6   0   1    1.24    2.36   0
  -6   1   3   45.44    4.24   0
  -6   3   5  112.87    5.59   0
  -5   1   3   16.86    3.05   0
  -4   1   3    2.39    2.46   0
  -3   2   4  350.11    7.22   0
  -2   0   1    0.17    0.68   0
 -14   4   2   12.76    5.62   0
 -13   3  -1  205.07    8.32   0
 -13   3   0  114.68    6.74   0
 -13   3   1  118.75    7.28   0
 -11   2   2  334.14    9.33   0
 -11   7   7   28.08    7.44   0
 -10   5   6    3.22    6.55   0
  -9   1  -3  487.24    7.57   0
  -6   4   6   31.07    5.19   0
  -3   1   3   68.87    3.42   0
 -14   5   4  212.42   10.99   0
 -13   3   2   66.08    6.69   0
 -13   4   4    7.42    6.29   0
 -12   2  -1  262.61    8.34   0
 -12   2   0  191.66    7.52   0
 -12   2   1   35.05    5.09   0
 -11   3   4   26.40    4.98   0
 -11   5   6   13.04    7.38   0
 -10   1   1  230.56    7.38   0
  -9   6   7  263.54   11.10   0
  -8   0  -1    0.15    2.58   0
  -8   0   0 1521.18   14.60   0
  -8   4   6    1.02    5.38   0
  -7   0   1    0.82    2.61   0
  -7   4   6    8.51    3.86   0
 -14   4   3  302.88   11.58   0
 -13   3  -2    3.65    4.95   0
 -12   2   2  328.53   10.16   0
 -12   4   5   49.60    8.01   0
 -11   2   3   -0.78    5.01   0
 -10   1   2   16.92    4.45   0
 -10   6   7   57.06    7.77   0
  -9   4   6    5.36    5.98   0
  -5   0   2  486.94    8.32   0
  -3   0  -4   10.98    1.02   0
  -2   1   3   75.57    3.09   0
 -14   3   0  112.27    7.85   0
 -14   3   1   33.18    6.22   0
 -13   3   3  169.66    8.94   0
 -12   2  -2    9.72    4.27   0
 -12   3   4    8.04    4.67   0
 -12   5   6    6.85    7.54   0
 -11   1   0   53.38    4.73   0
 -11   1   1   62.27    5.31   0
 -11   6   7  113.11    9.78   0
 -10   4   6   13.68    6.71   0
  -8   0   1   -0.85    2.84   0
  -4   0   2  382.69    6.70   0
 -14   3  -1   38.65    6.59   0
 -14   3   2  111.20    7.98   0
 -14   4   4   22.96    7.23   0
 -13   2   0   17.38    5.37   0
 -13   2   1  212.07    8.68   0
 -13   4   5   51.08    8.21   0
 -12   2   3   -1.11    5.57   0
 -11   1  -1   30.55    3.99   0
 -11   4   6   -6.60    6.58   0
  -9   0   0 1504.79   15.42   0
  -9   5   7  160.49    9.32   0
  -7   0  -3   -0.61    1.51   0
  -7   0   2 1040.59   13.35   0
  -7   2   5 1091.51   16.63   0
  -6   2   5  894.46   14.39   0
 -14   3   3   86.99    8.03   0
 -13   2  -1  257.93    9.22   0
 -13   2   2  288.07   10.16   0
 -13   5   6    3.48    5.77   0
 -10   5   7   65.58    7.01   0
  -9   0  -1   -3.25    2.61   0
  -8   3   6  108.79    7.80   0
  -7   1   4 1386.18   17.49   0
  -7   3   6   31.17    5.59   0
  -6   3   6  107.14    6.64   0
  -5   1   4 1912.08   18.37   0
  -4   2   5  349.89    8.37   0
 -14   4   5   95.98    9.46   0
 -13   2   3  186.29    9.11   0
 -12   1   0  147.12    6.84   0
 -12   1   1   52.60    5.42   0
 -12   4   6    9.23    7.04   0
 -11   5   7   89.92    7.89   0
 -10   2   5   37.53    6.54   0
  -9   0   2 1542.05   18.05   0
  -9   3   6  231.48   10.04   0
  -4   1   4 2530.34   19.76   0
 -15   3   2   50.99    7.42   0
 -14   3   4    1.06    6.75   0
 -13   4   6    8.24    7.39   0
 -12   1   2   67.01    6.35   0
 -10   0   1   -1.43    3.59   0
 -10   3   6   65.96    6.50   0
  -9   4   7  251.14   11.11   0
  -6   0   3   -0.67    2.24   0
  -5   0   3   -0.53    2.81   0
 -14   2   0  153.03    8.24   0
 -14   2   2   41.62    6.70   0
 -12   1  -1  115.38    6.16   0
 -12   1   3   35.29    5.94   0
 -11   2   5    8.32    6.12   0
 -11   4   7   18.72    7.27   0
 -10   0  -1   -0.11    3.13   0
 -10   4   7   25.84    5.91   0
  -8   0   3    0.52    2.77   0
  -6  -1   0 1239.10   11.73   0
  -5  -1   0  658.94    7.86   0
  -4   0   3   -0.46    2.41   0
 -14   3   5  159.34   10.71   0
 -13   1   1  150.33    7.76   0
 -13   1   2  284.20    9.95   0
 -12   2   5   22.48    7.21   0
 -12   3   6    7.42    7.56   0
 -11   0   1   -0.84    3.91   0
 -11   1   4   11.07    5.88   0
  -9   0   3    0.42    3.30   0
  -8   0  -3    0.34    1.94   0
  -8   1   5  246.85    9.35   0
  -8   2   6    6.63    5.49   0
  -7   1   5  164.99    7.73   0
  -7   2   6   44.84    5.95   0
  -6  -1   1    3.03    2.50   0
  -4  -1   0 3275.89   15.39   0
   2   1   0 1967.75    7.74   0
 -14   2  -1  136.75    7.73   0
 -14   2   4  204.39   10.41   0
 -13   1   0  277.75    9.36   0
 -13   3   6    1.16    7.20   0
 -12   1   4   16.96    6.19   0
 -12   4   7   27.05    6.54   0
 -10   2   6  178.04    9.91   0
  -9   2   6  207.96    9.11   0
  -9   3   7   96.31    8.09   0
  -8  -1   0  628.40    9.91   0
  -8   3   7    1.33    5.68   0
  -7  -1   1  281.08    6.93   0
  -6   1   5  349.41    9.16   0
  -6   2   6   58.64    5.66   0
  -5  -1   1  189.25    4.80   0
 -15   2   1  178.17    9.48   0
 -15   2   2    1.03    6.20   0
 -15   2   3   27.23    6.62   0
 -13   1  -1   99.08    6.84   0
 -13   2   5   38.38    7.55   0
 -11   0   3    2.80    5.16   0
 -11   2   6   70.78    8.63   0
 -10   1   5    3.60    4.48   0
 -10   3   7  391.46   13.79   0
  -8  -1   1   38.72    3.87   0
  -8   0   4  209.55    8.38   0
  -7  -1   2 1071.51   13.96   0
  -7   0   4  391.81    9.70   0
  -6  -1   2 2551.32   19.98   0
  -4  -1   1  219.51    4.77   0
  -3   0   3    0.21    1.47   0
  -2   1   4   12.68    2.35   0
 -14   1   1    4.78    5.31   0
 -14   1   2  158.70    8.86   0
 -12   0   0  778.99   13.69   0
 -12   0   1   -2.99    4.17   0
 -12   0   2  547.26   12.69   0
 -11   1   5    7.07    6.09   0
  -9  -1   0   28.04    3.60   0
  -8  -1  -1  239.87    5.89   0
  -5  -1   2 1967.52   16.35   0
  -5   0   4  419.74    9.19   0
  -4   1   5   49.77    4.28   0
  -3  -1   0 2078.40   10.54   0
 -14   1   0  305.31   10.41   0
 -14   1   3   43.82    7.21   0
 -12   0   3    1.42    5.54   0
 -12   1   5   27.81    7.45   0
 -11   4   8   12.35    7.81   0
  -9  -1   2  779.60   13.36   0
  -3  -1  -1 1326.96    6.67   0
 -13   0   1    1.97    4.79   0
 -13   0   2  285.20   10.27   0
 -13   1   5  151.75   10.21   0
 -12   0  -1    1.92    4.30   0
 -10  -1   2   18.45    4.88   0
 -10   1   6  103.98    8.68   0
 -10   2   7  212.17   10.95   0
  -9  -1  -1  654.38   10.11   0
  -9   0  -3   -1.17    2.28   0
  -9   1   6  153.78    8.93   0
  -9   2   7  292.06   11.82   0
  -8  -1   3  293.05    8.93   0
  -8   0   5    0.68    4.75   0
  -8   2   7  443.05   13.08   0
  -7   1   6 1323.43   19.46   0
  -6  -1  -2 1657.95   10.47   0
  -6  -1   3   48.03    4.36   0
  -5  -1  -2 2824.68   11.54   0
  -4  -1   2 1958.62   14.93   0
  -3  -1   1 4747.09   18.48   0
  -1   0   2 4818.85   15.67   0
 -15   1   1    3.25    6.05   0
 -15   1   2  199.13   10.13   0
 -15   1   3    3.08    6.58   0
 -14   1  -1   61.11    6.41   0
 -14   2   6   57.99    9.58   0
 -13   0   0  285.81    9.82   0
 -13   0   3    5.87    5.96   0
 -11  -1   1   58.50    5.08   0
 -11  -1   2   59.93    5.83   0
 -11   1   6    9.49    7.24   0
 -11   2   7   16.56    8.00   0
 -10   0   5    1.78    6.22   0
 -10   3   8   57.68    8.01   0
  -9   0   5   -1.16    3.97   0
  -7  -1  -2  143.33    3.88   0
  -7   0   5    4.21    4.26   0
  -6   1   6  510.50   11.95   0
  -3   1   5  239.91    6.59   0
  -2   0   3   -0.07    1.57   0
   0   1   3  866.98    6.58   0
 -15   1   4  339.67   13.17   0
 -14   0   2   20.35    5.76   0
 -12   1   6    1.98    7.05   0
 -12   2   7   21.69    7.85   0
 -11  -1   0   47.40    5.14   0
 -11   0   5    2.47    6.28   0
 -11   3   8    5.47    7.10   0
 -10  -1  -1  779.69   11.76   0
  -6   0   5    1.05    2.79   0
  -5  -1   3   15.24    2.49   0
  -5   1   6  518.10   11.31   0
 -14   0   1   -4.21    5.30   0
 -14   0   3    1.44    6.24   0
 -13   2   7    5.09    6.20   0
 -12  -1   1   53.05    5.46   0
 -12  -1   2   66.62    6.40   0
 -12   0   5    0.08    7.20   0
  -8  -1  -2   94.24    3.71   0
  -8  -1   4  744.45   13.97   0
  -7  -1   4 1382.88   18.16   0
  -4  -1  -2 2506.90    8.36   0
  -3  -1   2 1870.13   13.05   0
  -3   0   4 3799.95   22.26   0
  -2   0  -3    1.30    0.82   0
 -14   0   0   22.65    5.91   0
 -14   0   4   11.68    7.17   0
 -14   1   6  120.76   10.84   0
 -13   0  -1   -1.84    4.19   0
 -13   0   5    5.38    7.30   0
 -11  -1   4    6.17    6.24   0
 -11   1   7  125.43   10.07   0
 -10   0  -3    0.51    2.66   0
 -10   0   6  443.99   13.99   0
 -10   1   7  126.54    9.73   0
  -9   0   6  400.62   12.86   0
  -9   1   7   32.08    7.34   0
  -8   0   6  122.99    8.00   0
  -8   1   7    3.68    5.89   0
  -4  -1   3    1.19    1.74   0
 -15   0   2    5.31    6.37   0
 -15   0   3    4.30    6.67   0
 -13  -1   2  288.98   10.51   0
 -13  -1   3  182.56    9.32   0
 -12  -1   0  137.83    6.93   0
 -12  -1   4   14.07    6.47   0
 -12   0   6  560.68   16.58   0
 -12   1   7  155.96   11.48   0
 -11   2   8   85.13    9.61   0
  -9  -2   2  694.71   12.95   0
  -9  -1  -2   18.15    2.91   0
  -8  -2   1  267.67    7.57   0
  -7  -2   1  222.82    6.52   0
  -7  -2   2   80.84    4.92   0
  -7   1   7  113.52    8.03   0
  -6  -2   1  378.45    7.52   0
  -4   0   5    0.17    3.14   0
 -15   0   1   -1.39    5.91   0
 -15   0   4   15.56    7.45   0
 -14   0   5    2.32    5.42   0
 -13  -1   1  148.92    7.77   0
 -13  -1   4   56.78    7.66   0
 -13   0   6  162.14   11.13   0
 -13   1   7   78.98    9.83   0
 -10  -2   2  329.78    9.98   0
 -10  -1   5    2.12    5.82   0
  -9  -2   3  457.62   11.56   0
  -9  -1   5  183.95    8.50   0
  -8  -2   0  534.75    9.42   0
  -8  -2   3  421.94   10.49   0
  -8  -1   5  244.67    9.09   0
  -7  -2   0  263.96    6.40   0
  -7  -1   5  165.40    8.01   0
  -6  -2   0  335.80    6.57   0
  -6  -2   2  100.09    4.85   0
  -6   0   6   45.15    5.67   0
 -14  -1   2  157.77    9.03   0
 -14  -1   3   39.68    7.23   0
 -13  -1   0  273.59    9.66   0
 -10  -2   3  310.07   10.43   0
  -9  -2   0  908.67   12.82   0
  -6  -1   5  386.95   10.10   0
  -3  -1   3   69.79    3.36   0
  -2  -1   1  789.98    6.46   0
  -2   0   4 1348.90   12.07   0
   1   1   2  507.95    2.78   0
 -14  -1   1    2.77    5.55   0
 -14   0   6  431.17   15.06   0
 -13  -1   5  144.19   10.45   0
 -12  -1  -1  104.24    5.88   0
 -12   0   7    0.96    7.61   0
 -12   1   8   11.49    7.99   0
 -11  -2   1   -1.30    4.01   0
 -11  -2   3    5.35    5.17   0
 -11   0   7    2.88    7.96   0
 -11   1   8   45.85    9.00   0
 -10  -2   4  554.84   14.02   0
 -10  -1  -2   83.01    4.40   0
 -10   0   7   -4.09    6.97   0
 -10   1   8  145.41   10.56   0
  -9  -2   4  794.11   15.82   0
  -9   0   7    0.63    6.60   0
  -9   1   8  317.26   12.56   0
  -6  -2   3 2725.13   22.43   0
  -5  -2   0  468.70    6.83   0
  -5  -2   2  291.82    6.71   0
  -4  -1   4 2569.24   19.92   0
  -1   0  -2 1370.88    5.98   0
 -15  -1   2  191.96    9.97   0
 -15  -1   3    1.35    6.63   0
 -13   0   7   -1.76    8.54   0
 -12  -2   1   35.95    5.22   0
 -12  -2   2  324.45   10.57   0
 -11  -2   4  183.76    9.75   0
 -11  -1   6   11.22    7.29   0
 -10  -1   6   96.87    7.63   0
  -9  -1   6  153.31    8.47   0
  -8  -1   6  785.26   16.52   0
  -8   0   7    2.86    4.51   0
  -7  -2   4  232.06    8.41   0
  -3   0   5   -1.14    1.86   0
  -2  -1   2  301.58    4.72   0
 -15  -1   4  338.52   13.18   0
 -14  -1   0  301.62   10.48   0
 -13  -2   2  290.47   10.88   0
 -13  -2   3  186.89    9.83   0
 -13  -1   6   70.00   10.22   0
 -12  -2   4  371.26   12.75   0
 -11  -2   0  417.43   10.19   0
 -11  -1  -2  204.06    6.54   0
 -10  -2   5   39.74    6.95   0
  -9  -2  -1   42.43    4.20   0
  -9  -2   5   99.84    7.77   0
  -7  -1   6 1405.13   20.45   0
  -7   0   7   -2.24    3.98   0
  -5  -2   3 1061.43   13.15   0
  -4  -2   1 1167.82   10.60   0
 -15  -1   1    3.24    6.16   0
 -13  -2   1  221.30    9.32   0
 -13  -2   4  203.76   11.09   0
 -13  -1  -1   99.62    6.41   0
 -12  -2   0  198.95    8.30   0
 -12  -2   5   15.92    7.92   0
 -11  -2   5   13.55    6.53   0
  -4  -2   2  735.51    9.28   0
  -3  -1   4  705.72    9.72   0
 -14  -2   2   49.96    7.35   0
 -14  -2   3  360.34   12.69   0
 -13  -2   5   36.55    8.37   0
 -12  -1   7  152.33   11.71   0
 -12   0   8  129.41   11.13   0
 -11  -1   7  136.20   10.63   0
 -11   0   8  337.69   13.60   0
 -10  -2  -1   16.35    3.41   0
 -10  -1   7  116.92    9.68   0
 -10   0   8  108.92    9.67   0
  -9  -3   2   25.52    5.02   0
  -9  -1   7   33.90    7.65   0
  -9   0   8   30.53    8.01   0
  -4  -2   0  152.14    3.61   0
 -15  -2   3   19.75    6.79   0
 -14  -2   1  135.96    8.26   0
 -13  -1   7   83.59    9.00   0
 -12  -2   6  145.68   11.19   0
 -11  -3   2   61.57    6.39   0
 -11  -2   6   67.82    9.13   0
 -10  -3   1 1222.51   17.09   0
 -10  -3   3  837.79   15.86   0
  -9  -3   3  593.38   12.87   0
  -8  -3   1 1558.71   17.37   0
  -8  -3   3   22.20    4.70   0
  -8  -1   7    7.81    6.29   0
  -7  -3   2   73.30    4.96   0
  -6  -2   5  957.65   15.32   0
  -4  -2   3 1113.59   12.30   0
  -2  -1   3   73.75    2.99   0
 -15  -2   2    0.74    6.67   0
 -13  -2   0   24.48    5.40   0
 -13  -2   6  189.88   12.47   0
 -12  -3   2   43.37    6.25   0
 -12  -3   3  485.21   13.84   0
 -12  -3   4    8.61    6.28   0
 -11  -3   1  802.91   14.79   0
 -11  -3   4   29.31    6.93   0
 -10  -3   4    2.90    4.38   0
  -9  -3   4    4.67    5.07   0
  -8  -3   4  163.81    8.04   0
  -8  -2   6    5.63    5.87   0
  -7  -3   1  509.88    9.62   0
  -7  -1   7  115.59    8.12   0
  -5  -1   6  509.94   11.31   0
  -1   0   4 2354.91   14.14   0
 -14  -2   6   59.10    9.37   0
 -13  -3   2   69.35    7.06   0
 -13  -3   3  167.79    9.82   0
 -13  -3   4   -3.31    7.13   0
 -12  -3   1  810.89   15.78   0
 -12  -2  -1  253.47    8.61   0
 -12  -1   8   14.38    9.48   0
 -11  -3   5  497.05   15.39   0
 -11  -1   8   48.07    9.79   0
 -10  -1   8  132.60   10.83   0
  -9  -3   0    2.82    3.69   0
  -9  -3   5  265.50   10.84   0
  -8  -1  -3   69.43    2.63   0
  -7  -3   4  184.17    7.81   0
  -7  -2   6   53.31    6.50   0
  -7  -1  -3   19.89    1.57   0
  -6  -3   1    8.27    2.73   0
  -6  -3   2  559.87    9.94   0
   0   0   2 1544.80    7.31   0
 -15  -2   1  169.22    9.85   0
 -14  -3   3   81.78    8.79   0
 -14  -3   4   -1.94    6.49   0
 -14  -2   0  159.88    8.63   0
 -13  -3   5  447.79   15.83   0
 -13  -2   7    3.27    9.32   0
 -12  -3   5  538.00   15.67   0
 -12  -2   7   11.68    8.21   0
 -11  -2   7   19.78    6.64   0
 -10  -2   7  220.32   11.90   0
  -8  -3   5  418.43   12.35   0
  -7  -3   0   17.62    2.93   0
  -6  -1   7   17.83    5.65   0
  -4  -2   4   11.75    2.33   0
  -3  -2   1  178.19    3.90   0
  -3  -2   2  813.26    8.73   0
  -3  -1   5  227.61    6.39   0
 -14  -3   2  110.07    8.78   0
 -14  -3   5  143.22   11.15   0
 -13  -3   1  125.18    8.24   0
 -12  -3   6    1.42    8.39   0
 -11  -3   0   30.75    4.82   0
 -10  -3   6   60.45    8.81   0
  -9  -1  -3  432.84    6.19   0
  -8  -2  -2  783.11    9.15   0
  -7  -3   5    7.34    4.54   0
  -5  -3   2  823.93   11.02   0
  -3  -2   3  614.83    8.44   0
  -2  -1   4   15.34    2.33   0
 -13  -3   6    4.79    8.10   0
 -12  -3   0  121.39    7.57   0
 -11  -4   3   35.94    6.40   0
 -10  -4   3   94.66    7.61   0
  -9  -3   6  232.86   11.02   0
  -9  -2  -2  468.01    7.89   0
  -7  -2  -2   89.30    3.16   0
  -6  -3   0  217.14    5.56   0
  -5  -3   1    6.79    2.34   0
  -5  -3   3  565.93    9.92   0
  -2  -1  -1 4342.71    8.16   0
 -15  -3   2   50.02    8.05   0
 -14  -3   1   34.22    6.88   0
 -12  -4   3   41.28    7.33   0
 -12  -4   4   24.37    7.63   0
 -12  -3   7  266.41   14.08   0
 -11  -4   2   -0.33    5.14   0
 -11  -4   4    7.43    6.32   0
 -11  -2   8   78.19    8.76   0
 -10  -4   2   19.45    5.08   0
 -10  -4   4   -0.64    5.72   0
 -10  -2  -2  784.51   10.91   0
 -10  -2   8  172.04   11.77   0
  -9  -4   2   34.78    5.45   0
  -9  -4   3  326.29   10.09   0
  -9  -4   4   57.82    6.90   0
  -8  -4   3  236.33    8.74   0
  -8  -3   6  115.72    8.39   0
  -7  -2   7   94.43    7.69   0
  -6  -3   5  118.49    6.70   0
  -6  -1  -3   34.62    1.16   0
  -5  -2   6  169.00    7.50   0
  -3  -2   0 1187.39    8.40   0
  -1  -1   1 1955.88    8.85   0
  -1  -1   2    2.38    0.99   0
 -13  -4   3  310.63   12.65   0
 -13  -4   5   48.72    8.70   0
 -13  -3   0  120.31    7.66   0
 -12  -4   2    6.52    5.28   0
 -12  -4   5   48.86    9.14   0
 -11  -4   5  173.56   10.82   0
 -10  -4   1   34.24    5.15   0
 -10  -4   5  458.51   14.51   0
  -9  -4   5  587.55   15.24   0
  -9  -2   8   36.66    8.47   0
  -8  -4   4   -0.35    4.95   0
  -7  -3   6   37.24    6.25   0
  -3  -2   4  355.33    7.14   0
   0   0   3    0.92    0.89   0
 -14  -4   3  309.09   13.11   0
 -14  -4   4   19.70    7.54   0
 -14  -4   5   95.40   10.45   0
 -13  -4   2   -1.34    6.09   0
 -12  -4   1  292.05   10.89   0
 -12  -4   6   -2.16    7.86   0
 -11  -4   1   92.75    6.85   0
 -11  -4   6   -1.95    7.13   0
 -11  -2  -2  352.56    8.18   0
  -8  -2   8    7.57    7.28   0
  -7  -4   3  874.00   14.15   0
  -7  -4   4  123.35    7.10   0
  -6  -2  -2   61.33    2.39   0
  -6  -2   7   79.84    6.84   0
  -4  -3   3  518.67    8.79   0
 -14  -4   2   15.49    7.11   0
 -14  -3   0  106.17    7.95   0
 -13  -4   6    6.63    8.31   0
 -11  -3   8    8.78    9.19   0
 -10  -4   6   17.46    7.74   0
  -9  -4   6   13.78    6.88   0
  -8  -3   7    2.22    4.77   0
  -7  -4   1 1880.82   18.53   0
  -5  -3   0 1830.57   13.78   0
  -5  -3   5  208.67    7.40   0
  -4  -3   1  470.12    7.23   0
 -13  -4   1  161.65    9.25   0
 -12  -4   7   21.99    9.86   0
  -8  -4   6    2.07    5.85   0
  -7  -4   5  948.76   16.87   0
  -7  -3   7   16.52    6.34   0
  -6  -4   2   61.61    4.35   0
  -6  -4   4   10.58    4.09   0
  -4  -3   4  213.97    6.40   0
  -3  -2   5   49.95    3.90   0
  -2  -2   2 6220.93   22.32   0
  -2  -2   3  509.72    7.24   0
 -14  -4   1  344.53   12.77   0
 -13  -5   4   -3.24    7.55   0
 -12  -5   3  417.85   14.10   0
 -12  -5   4   -4.41    7.32   0
 -11  -5   4   57.02    6.77   0
 -11  -5   5  829.30   20.21   0
 -11  -4   0    1.36    4.31   0
 -10  -5   3  763.43   16.71   0
 -10  -5   4    3.50    6.33   0
 -10  -4   7   36.91    9.16   0
  -9  -5   3  490.32   13.12   0
  -9  -5   4   13.02    5.84   0
  -9  -4   0  121.31    6.06   0
  -9  -3   8   97.68    9.70   0
  -8  -4   0    5.25    3.43   0
  -6  -4   1 2083.97   18.16   0
  -2  -2   1   92.44    2.67   0
  -1  -1   4   61.34    2.91   0
 -13  -5   3  379.36   13.79   0
 -13  -5   5  171.39   11.75   0
 -12  -5   2   11.53    6.14   0
 -12  -5   6    5.64    8.29   0
 -12  -4   0   14.13    5.18   0
 -11  -5   2   12.21    5.73   0
 -10  -5   2   17.48    5.30   0
 -10  -5   5  328.96   12.29   0
  -9  -5   2  467.37   12.13   0
  -9  -5   5  293.17   12.01   0
  -8  -5   3  209.23    8.69   0
  -8  -5   4  299.98   10.50   0
  -8  -3   8   76.45    9.11   0
  -7  -4   6   13.68    5.83   0
  -6  -3   7  124.43    8.01   0
  -5  -4   3 1667.97   17.11   0
  -5  -3   6  105.84    6.35   0
  -2  -2   4 1280.07   12.33   0
 -13  -5   2   72.52    8.33   0
 -13  -5   6    0.63    6.62   0
 -13  -4   0    5.84    5.79   0
 -11  -5   6   13.42    6.28   0
 -11  -4   8   21.02    9.62   0
 -10  -5   6    9.26    8.29   0
  -8  -5   2   54.15    5.59   0
  -8  -5   5  258.52   10.59   0
  -7  -4   0   19.38    3.14   0
  -5  -4   2   56.70    3.50   0
  -3  -3   2   20.58    2.40   0
  -3  -3   3 2583.25   17.87   0
 -14  -5   2   18.23    7.82   0
 -12  -5   1  327.51   11.79   0
 -12  -5   7  232.45   14.88   0
 -11  -5   1  504.53   12.94   0
 -10  -5   1  667.53   14.04   0
 -10  -4   8    7.82    6.65   0
  -9  -5   1  802.10   14.47   0
  -9  -5   6   79.34    9.16   0
  -7  -5   3  110.71    6.50   0
  -7  -5   4  409.26   11.16   0
  -6  -4   6   31.17    5.70   0
  -4  -3   0 1084.67    9.71   0
  -3  -3   4   25.02    3.13   0
 -14  -4   0   52.75    7.67   0
 -13  -5   1  149.42    9.73   0
 -12  -6   4  206.41   11.69   0
 -11  -6   4  419.84   14.61   0
 -10  -5   7   74.51   10.10   0
  -9  -4   8    2.70    5.58   0
  -7  -5   5    3.53    5.13   0
  -5  -4   1 2912.74   20.00   0
  -5  -4   5 1115.97   15.64   0
  -5  -2  -2  167.10    2.84   0
  -2  -2   5  124.76    4.76   0
 -13  -6   3   -1.72    6.89   0
 -13  -6   5   27.86    9.42   0
 -12  -6   3   13.94    7.26   0
 -12  -6   5    3.42    7.80   0
 -12  -6   6  107.87   11.21   0
 -11  -6   5    1.60    7.54   0
 -10  -6   3    8.67    6.27   0
 -10  -6   4  543.66   15.69   0
 -10  -6   5    9.55    7.59   0
  -8  -4   8   43.42    8.30   0
  -6  -5   4  268.78    8.73   0
  -4  -4   3 1666.45   16.12   0
  -3  -3   1  200.06    4.39   0
 -14  -6   3  112.42   10.65   0
 -14  -5   1   39.31    7.77   0
 -11  -6   2  428.35   13.31   0
 -11  -6   6  221.74   12.95   0
 -10  -5   8  101.66   11.41   0
 -10  -3  -2    1.03    2.83   0
  -9  -6   3  111.08    8.10   0
  -9  -6   4  355.68   11.87   0
  -9  -6   5  139.73    9.87   0
  -9  -3  -2  114.60    4.47   0
  -8  -5   7   35.76    7.96   0
  -7  -5   1  122.53    5.95   0
  -6  -5   5   -1.18    4.49   0
  -5  -4   6   32.33    5.20   0
  -4  -4   2  143.85    4.75   0
 -13  -6   2  381.04   14.01   0
 -12  -6   2  290.46   11.83   0
 -11  -6   7  107.34   11.98   0
 -11  -5   0   80.71    6.37   0
 -11  -3  -2   19.47    3.78   0
 -10  -6   2  398.12   12.25   0
  -9  -6   6  290.68   13.10   0
  -8  -6   3  882.41   16.48   0
  -8  -6   4  666.95   15.18   0
  -8  -6   5  374.51   12.61   0
  -8  -3  -2  194.14    4.97   0
  -4  -4   5  915.28   13.63   0
  -3  -2  -1 1835.61    8.37   0
 -14  -6   2   14.07    7.92   0
 -12  -5   0   16.80    5.59   0
 -10  -6   7   53.59    9.88   0
  -8  -6   2  211.89    8.57   0
  -7  -6   4  284.69    9.88   0
  -7  -5   7    0.86    6.18   0
  -5  -5   4  232.34    7.70   0
  -4  -4   1 2684.24   17.96   0
  -2  -3   3 2124.89   15.63   0
  -2  -2   0  896.13    6.48   0
  -1  -2   3  249.10    4.97   0
 -13  -7   4   34.50    9.26   0
 -13  -7   5   -0.52    8.83   0
 -13  -5   0  117.21    8.16   0
 -12  -7   4   86.45   10.20   0
 -12  -7   5    1.05    8.77   0
 -12  -7   6    3.76    8.63   0
 -12  -6   1   68.26    7.30   0
 -11  -7   5    0.41    8.46   0
 -11  -6   1    1.62    5.38   0
 -10  -6   1    0.83    4.71   0
  -8  -6   6   16.80    5.23   0
  -8  -5   0   41.46    4.20   0
  -8  -5   8   75.88    9.47   0
  -7  -6   3  460.29   11.45   0
  -7  -6   5  375.94   11.74   0
  -6  -5   1   11.01    2.53   0
  -5  -5   2  285.21    7.54   0
  -5  -5   5   72.20    5.56   0
  -5  -4   0   39.50    2.92   0
  -5  -4   7  616.16   13.74   0
  -4  -4   6   -1.00    3.95   0
  -2  -3   4   34.39    3.11   0
  -1  -2   2 2018.53   12.17   0
  -1  -2   4  885.38    9.86   0
   0  -1   3  842.55    7.52   0
 -13  -7   3   26.92    8.65   0
 -13  -6   1  226.04   11.16   0
 -12  -7   3   72.81    9.33   0
 -11  -7   3   11.85    7.22   0
 -11  -7   6   88.30   11.14   0
 -10  -7   3   67.18    7.68   0
 -10  -7   5   25.90    8.01   0
  -9  -6   1    7.37    4.61   0
  -7  -6   2    2.78    4.08   0
  -6  -5   7   47.55    6.71   0
  -3  -4   3 1084.85   12.52   0
  -3  -4   4    3.65    2.85   0
 -14  -6   1  178.04   10.84   0
 -11  -7   7   32.39   10.67   0
 -10  -7   6  234.73   11.81   0
  -9  -7   3  172.37    9.50   0
  -9  -7   4  351.48   12.13   0
  -9  -7   5   51.87    7.73   0
  -9  -6   8   34.61    9.22   0
  -7  -5   0  335.40    7.95   0
  -7  -5   8   10.18    6.42   0
  -6  -6   3  901.72   14.69   0
  -6  -6   4  173.00    7.54   0
  -6  -6   5   73.83    6.39   0
  -5  -5   6   26.58    4.99   0
  -4   0  -3    0.94    0.79   0
  -3  -4   2    1.83    2.24   0
  -3  -3   0  392.72    5.40   0
  -2   0  -2  806.60    4.17   0
   0  -1   2 2673.37   11.36   0
   0   1  -1  221.29    2.67   0
 -13  -7   2  451.43   15.54   0
 -12  -7   2  251.72   11.94   0
 -11  -7   2   24.85    6.72   0
 -10  -7   2   19.55    6.12   0
 -10  -7   7   54.11   10.30   0
  -9  -7   6  287.00   12.13   0
  -8  -7   4  404.36   12.73   0
  -8  -7   5   58.57    7.77   0
  -7  -6   7  236.46   11.25   0
  -5  -5   1   83.78    4.34   0
  -4  -5   3  886.12   12.41   0
 -12  -8   4  408.02   15.89   0
 -12  -8   5    2.55    9.04   0
 -11  -8   5    5.70    8.09   0
  -9  -7   2   98.21    7.58   0
  -9  -7   7    1.53    8.31   0
  -8  -7   3  199.09    8.65   0
  -8  -7   6  437.40   14.61   0
  -8  -6   8   -1.01    7.01   0
  -6  -6   6   19.18    4.46   0
  -5  -5   7  492.06   12.77   0
  -4  -5   2  907.24   12.10   0
  -4  -5   5  595.77   11.27   0
  -2  -3   1 2166.10   13.15   0
  -1  -2   1    9.74    1.18   0
 -12  -6   0  181.32    9.03   0
 -11  -8   4  588.78   17.88   0
 -11  -6   0  219.46    9.05   0
 -10  -8   4  407.32   14.74   0
 -10  -8   5   24.00    8.88   0
  -8  -7   2  319.30   10.55   0
  -8  -7   7    9.59    7.21   0
  -7  -7   3    1.56    4.58   0
  -7  -7   4  483.09   12.33   0
  -7  -7   5    3.04    5.60   0
  -5  -6   4  170.88    6.65   0
  -5  -6   5  120.19    6.83   0
  -4  -5   6  260.36    8.74   0
  -4  -4   0    1.30    1.77   0
  -3  -4   6   13.79    3.05   0
 -13  -8   3   -0.23    8.21   0
 -13  -7   1   12.53    7.41   0
 -13  -6   0   42.86    6.76   0
 -12  -8   3   -2.52    7.21   0
 -12  -7   1   94.78    8.49   0
 -11  -8   3    5.71    7.33   0
 -10  -8   6  253.37   13.64   0
 -10  -7   1   11.70    5.47   0
  -9  -8   4  238.37   11.53   0
  -9  -8   5    8.62    7.70   0
  -9  -7   8  550.82   18.46   0
  -7  -7   6  466.32   13.66   0
  -7  -6   8   21.31    7.03   0
  -6  -6   7  453.06   12.70   0
  -5  -6   6   41.28    5.55   0
 -10  -8   7   27.94    9.12   0
 -10  -4  -2    0.20    3.05   0
  -9  -8   3   10.93    6.55   0
  -9  -8   6  357.12   14.43   0
  -9  -7   1   20.72    5.31   0
  -8  -2  -3  117.44    2.28   0
  -7  -7   2  323.03    9.90   0
  -7  -7   7   19.29    7.01   0
  -6  -7   4 1183.20   18.10   0
  -6  -7   5    3.23    5.01   0
  -6  -6   1  243.82    7.39   0
  -3  -5   3 1703.97   16.65   0
  -2  -4   3   32.22    3.07   0
  -2  -4   4   55.74    3.38   0
  -1  -3   3  891.61    9.80   0
  -1  -3   4   66.54    3.55   0
 -13  -8   2  140.48   11.01   0
 -12  -8   2  415.16   14.96   0
 -11  -8   2  370.09   13.63   0
 -10  -8   2  529.98   14.74   0
  -9  -8   7   11.21    8.71   0
  -9  -4  -2   52.28    3.56   0
  -8  -8   4   49.39    7.01   0
  -8  -8   5    5.46    4.81   0
  -8  -8   6   54.07    8.52   0
  -8  -7   1    4.54    4.88   0
  -6  -7   3   77.25    5.83   0
  -6  -7   6  731.09   15.85   0
  -5  -6   7   89.57    7.11   0
  -4  -6   4  308.93    8.68   0
  -3  -5   5  841.37   13.12   0
 -12  -9   4   11.18    9.08   0
 -11  -9   5   71.24   10.13   0
 -11  -9   6   48.75   10.79   0
 -10  -9   5   24.58    8.18   0
  -9  -8   2 1452.92   22.29   0
  -8  -8   3    7.54    5.59   0
  -8  -8   7  170.08   11.07   0
  -7  -8   5    4.34    5.69   0
  -7  -7   8  182.76   10.77   0
  -7  -6   0  501.58    9.95   0
  -5  -5   0  308.09    6.62   0
  -4  -6   5   95.00    5.45   0
  -3  -5   2  161.23    5.32   0
  -3  -5   6   51.64    5.05   0
  -2  -4   2  281.27    5.99   0
 -10  -9   4  113.98   10.70   0
 -10  -9   6   38.84    9.39   0
  -8  -4  -2    0.50    2.18   0
  -7  -8   4    2.34    4.21   0
  -7  -8   6   61.03    7.92   0
  -6  -7   2 1607.04   19.33   0
  -6  -7   7    2.07    5.86   0
  -5  -7   4  952.97   15.69   0
  -5  -7   5  131.27    7.37   0
  -5  -6   1 1517.84   16.06   0
  -4  -6   6  256.69    9.06   0
  -1  -3   2  223.64    4.65   0
   0  -1   1  226.70    2.72   0
 -12  -8   1    5.10    7.22   0
 -11  -9   3  161.75    9.91   0
 -11  -8   1   51.72    7.82   0
 -11  -7   0    9.21    5.45   0
 -10  -9   3  245.71   12.33   0
 -10  -7   0   86.31    6.53   0
  -9  -9   4  291.68   13.04   0
  -9  -9   6  101.72   10.29   0
  -8  -8   2  475.84   12.95   0
  -8  -8   8    9.19    8.25   0
  -7  -8   3    1.48    3.86   0
  -7  -8   7   34.44    7.93   0
  -5  -7   3  103.08    5.55   0
  -5  -7   6  674.17   14.57   0
  -4  -6   2  717.00   11.50   0
 -13  -8   1   14.16    7.64   0
 -13  -7   0  230.57   10.67   0
 -10  -8   1  126.01    8.36   0
  -9  -9   3  232.17   11.40   0
  -9  -9   7    3.08    8.05   0
  -9  -7   0   13.40    4.49   0
  -8  -9   4  448.46   14.33   0
  -8  -9   5   77.23    8.92   0
  -8  -9   6  430.23   15.34   0
  -6  -8   4    2.03    5.18   0
  -6  -8   5    6.29    4.19   0
  -6  -8   6   28.95    6.36   0
  -6  -6   0  222.56    6.58   0
  -5  -7   7    4.97    5.28   0
  -3  -6   4  419.99    9.64   0
 -12  -9   2    6.97    7.88   0
 -11 -10   4  156.82   11.85   0
 -11 -10   5    0.68    9.32   0
 -10  -9   2    5.74    6.18   0
  -9  -8   1   -1.23    5.06   0
  -8  -9   7   13.42    8.31   0
  -7  -8   2  114.64    7.02   0
  -7  -8   8   11.63    7.70   0
  -4  -7   4  416.75   10.49   0
  -4  -7   5    2.61    4.42   0
  -4  -2  -2    1.34    0.64   0
  -3  -6   5  137.31    6.55   0
  -3  -4   0    9.51    1.70   0
  -2  -5   3 3045.15   21.46   0
  -2  -3   0   34.89    1.77   0
 -10 -10   4  158.10   11.90   0
 -10 -10   5   52.56    8.13   0
 -10 -10   6   16.53    7.35   0
  -9  -9   2  120.38    8.49   0
  -8  -9   3   17.79    5.20   0
  -8  -8   1  370.87   10.98   0
  -7  -9   4  612.70   15.46   0
  -7  -9   5    9.06    6.13   0
  -7  -9   6  376.79   13.60   0
  -6  -8   7   14.50    5.23   0
  -5  -8   5   33.54    5.72   0
  -4  -7   3   25.35    4.37   0
  -4  -7   6  192.93    8.58   0
  -4  -5   0  568.87    8.27   0
  -3  -6   6  438.80   10.92   0
  -3  -5   1  531.82    8.18   0
  -2  -4   1 2638.01   15.93   0
  -1  -4   3 1644.59   14.19   0
  -1  -4   4    5.65    1.99   0
 -12 -10   3   22.63    9.26   0
 -11 -10   3    1.16    8.18   0
  -9 -10   4   87.74    9.96   0
  -9 -10   5   80.77    9.76   0
  -9 -10   6   16.14    8.35   0
  -7  -9   7   36.36    8.01   0
  -6  -8   2   65.72    5.86   0
  -6  -8   8  220.67   11.10   0
  -5  -8   4  218.34    8.36   0
  -5  -8   6  213.37    9.55   0
  -4  -6   1  853.65   11.59   0
 -12  -9   1   85.07    9.42   0
 -10 -10   3   33.61    8.07   0
  -8 -10   5  184.29   11.45   0
  -8 -10   6   11.67    8.23   0
  -8  -9   2  684.59   15.77   0
  -7  -8   1   32.06    4.95   0
  -6  -9   4  354.93   11.80   0
  -6  -9   5    4.48    5.88   0
  -5  -8   3    0.26    4.03   0
  -5  -8   7    4.41    6.00   0
  -5  -6   0   29.72    3.29   0
  -5  -3  -2   12.14    1.32   0
  -3  -6   2  949.07   12.45   0
  -2  -5   2  167.95    4.95   0
  -1  -3   1 9861.81   26.61   0
   0  -3   4    0.81    1.99   0
 -12 -10   2   82.95    9.77   0
 -12  -8   0  180.50    9.73   0
 -11  -9   1  195.38   10.47   0
 -10  -9   1   12.53    6.15   0
 -10  -8   0  416.59   11.95   0
 -10  -5  -2   32.85    3.64   0
  -8 -10   4   45.85    8.05   0
  -8 -10   7  199.46   12.60   0
  -7  -9   8  334.39   13.90   0
  -6  -9   7   -1.59    6.16   0
  -3  -7   4  135.95    6.61   0
  -1  -4   2    5.90    1.99   0
  -1   0  -1    0.45    0.25   0
 -11 -10   2  100.96    9.73   0
 -10 -11   4   -3.12    7.76   0
 -10 -11   5  209.38   12.35   0
 -10 -10   2  180.97   11.18   0
  -9  -9   1   24.44    5.99   0
  -9  -8   0  679.15   14.09   0
  -8 -10   3  235.57   11.35   0
  -7 -10   5  289.61   12.65   0
  -7  -9   2  846.42   16.41   0
  -7  -6  -1  434.66    8.49   0
  -6  -9   3   93.16    6.45   0
  -5  -8   2   72.69    5.61   0
  -4  -8   5    1.98    3.65   0
  -3  -7   6   45.66    5.62   0
  -1  -2   0  995.22    6.30   0
 -11 -11   3  191.92   12.66   0
  -9 -11   6   50.15    8.55   0
  -9 -10   2   19.51    7.11   0
  -8  -9   1   34.98    6.27   0
  -7 -10   7   33.96    7.91   0
  -6  -8   1   93.71    5.96   0
  -6  -7   0 1622.89   17.25   0
  -5  -9   4  410.80   12.12   0
  -5  -9   6  280.26   11.26   0
  -5  -5  -1  101.98    3.74   0
  -4  -8   3  117.56    6.62   0
  -4  -8   7   32.68    5.97   0
  -2  -6   3  288.29    7.26   0
  -1  -5   4  115.80    4.96   0
 -10 -11   3  371.84   15.47   0
  -8 -11   5  134.39   11.00   0
  -8 -11   6    7.23    8.49   0
  -8  -8   0  809.05   14.45   0
  -7 -10   3  624.31   15.77   0
  -6 -10   5  432.97   13.92   0
  -6 -10   6   51.21    8.03   0
  -6  -9   2  651.44   14.04   0
  -6  -4  -2    3.49    1.62   0
  -5  -9   3  310.10   10.24   0
  -5  -9   7   19.16    6.72   0
  -3  -6   1  335.29    7.26   0
  -1  -5   3 2660.76   19.21   0
 -12 -10   1   73.97    9.62   0
 -11 -10   1   27.19    8.05   0
  -9 -11   3  356.80   14.52   0
  -8 -11   4    6.13    7.97   0
  -8 -10   2  151.84    9.11   0
  -7  -9   1    6.94    4.53   0
  -6 -10   4   15.46    4.90   0
  -6 -10   7  172.41   10.75   0
  -6  -6  -1  302.13    6.95   0
  -4  -7   1  339.18    7.88   0
  -4  -6   0   68.15    3.76   0
  -3  -8   5   24.62    5.13   0
  -3  -5   0  696.99    8.74   0
  -2  -6   2 2386.85   19.04   0
  -2  -5   1  494.73    7.64   0
  -2  -2  -1  409.33    3.43   0
   0  -3   2  213.03    4.34   0
 -12  -9   0  130.43    9.14   0
 -11 -11   2   40.78    9.21   0
 -11  -9   0   83.03    7.82   0
 -10 -10   1   39.74    7.59   0
 -10  -9   0    6.29    6.20   0
  -8 -11   3  157.00   10.42   0
  -8  -7  -1   91.71    5.24   0
  -7 -11   5    6.17    7.50   0
  -7 -11   6    6.62    7.26   0
  -7 -10   2  275.50   10.64   0
  -6 -10   3  858.31   17.38   0
  -4  -9   4  940.71   16.85   0
  -4  -9   5    5.23    5.19   0
  -4  -8   2  321.06    8.62   0
  -3  -8   4 1539.99   19.61   0
  -3  -8   6  496.30   12.66   0
  -2  -7   4    2.48    3.63   0
  -2  -7   5  128.70    6.62   0
  -2  -4   0   38.15    2.19   0
   0  -4   4   10.64    2.41   0
   0  -2   1  261.09    3.71   0
 -10 -11   2   32.60    8.65   0
  -9 -12   4    2.48    7.95   0
  -9 -12   5  165.37   11.40   0
  -9 -10   1   18.04    6.34   0
  -9  -9   0   93.99    7.42   0
  -7 -11   4  185.71   10.09   0
  -5 -10   4    0.83    5.72   0
  -5 -10   5  383.27   12.09   0
  -5 -10   6  137.75    9.16   0
  -5  -9   2  672.93   13.61   0
  -4  -9   7   26.85    6.64   0
  -1  -5   2   52.82    3.35   0
  -1  -4   1 3175.38   16.99   0
 -10 -12   3   12.03    9.12   0
  -9 -11   2    9.86    7.34   0
  -8 -12   5  292.97   14.65   0
  -8 -10   1   93.15    7.36   0
  -7 -11   3   44.76    7.80   0
  -7  -7  -1   16.17    3.81   0
  -6 -11   5   39.23    7.90   0
  -6 -11   6    9.27    7.57   0
  -5 -10   7  340.66   12.20   0
  -4  -9   3  205.75    8.03   0
   1  -1   2  499.58    4.61   0
 -10  -8  -1   21.12    5.16   0
  -9 -12   3  250.58   13.52   0
  -8 -12   4    0.79    8.22   0
  -8 -11   2   14.13    7.01   0
  -8  -9   0  375.74   10.85   0
  -7 -12   6    4.04    7.72   0
  -6 -11   7   14.26    6.00   0
  -6 -10   2    3.23    5.08   0
  -5 -10   3  494.67   13.14   0
  -4  -5  -1    3.21    1.68   0
  -3  -9   5  166.93    8.48   0
  -3  -7   1  441.83    8.85   0
  -1  -6   3   26.21    3.44   0
 -11 -11   1  301.08   13.61   0
  -9  -6  -2  393.77    7.87   0
  -7 -12   4   66.50    8.84   0
  -7 -12   5  398.15   14.52   0
  -7 -10   1  110.74    7.54   0
  -6 -11   3   20.70    6.64   0
  -5 -11   5   19.39    6.80   0
  -5 -11   6   38.96    7.48   0
  -5  -6  -1  806.57   10.11   0
  -4 -10   4  121.61    8.20   0
  -4 -10   5  181.82    8.66   0
  -4 -10   6  458.61   13.56   0
  -4  -9   2  714.14   13.54   0
  -3  -9   4  719.10   14.56   0
  -2  -8   4 3077.18   26.68   0
  -2  -6   1  273.42    6.51   0
   0  -5   4   43.41    3.55   0
 -11 -10   0  213.46   10.66   0
 -10 -12   2    0.37    8.29   0
 -10 -11   1  513.84   15.97   0
 -10 -10   0  296.83   12.05   0
  -8 -12   3  253.69   11.92   0
  -7  -9   0  342.73    9.89   0
  -6 -12   6   22.33    7.74   0
  -6  -7  -1   24.75    3.70   0
  -5 -11   7  156.78   10.52   0
  -5 -10   2  153.49    8.11   0
  -5  -9   1   56.75    5.41   0
  -4 -10   7  116.06    7.93   0
  -4  -7   0 2071.29   17.99   0
  -3  -9   3   19.62    4.75   0
  -3  -6   0 1324.83   12.97   0
  -1  -7   4   12.07    3.69   0
  -1  -7   5   38.44    4.78   0
   0  -4   2   22.85    2.30   0
  -9 -12   2   32.62    8.49   0
  -9 -11   1  403.24   13.62   0
  -9 -10   0  161.04    9.14   0
  -7 -12   3  382.48   14.33   0
  -6 -12   4   -0.67    6.85   0
  -6 -12   5  353.88   13.15   0
  -6 -10   1  484.95   12.28   0
  -4 -10   3  111.62    7.38   0
  -2  -8   3    6.14    2.83   0
  -1  -6   2 1630.32   15.50   0
  -1  -3   0   64.74    2.16   0
   0  -5   3 1652.48   14.78   0
  -8 -13   4  140.03   11.55   0
  -8 -12   2   55.07    8.76   0
  -8 -11   1  463.35   13.91   0
  -7 -13   5   -2.34    8.55   0
  -6 -11   2   58.82    7.14   0
  -5 -11   3   80.61    7.47   0
  -5  -4  -2    5.30    1.30   0
  -4 -11   5  412.23   13.69   0
  -4 -11   6   35.57    7.61   0
  -3 -10   5   45.75    6.61   0
  -3 -10   6  313.89   11.71   0
  -2  -9   5  198.11    8.76   0
  -2  -9   6   -1.36    4.80   0
  -2  -5   0   44.27    2.75   0
  -1  -5   1 3582.22   19.92   0
   0  -3   1 4681.23   18.02   0
   1   2   1 4299.92   10.72   0
  -8 -10   0  163.41    8.46   0
  -7 -13   4  121.37   11.07   0
  -7  -8  -1   54.12    4.62   0
  -6 -12   3  575.76   16.17   0
  -5 -12   5  410.10   14.62   0
  -5 -12   6   33.71    8.30   0
  -4 -11   4   -0.36    5.94   0
  -4 -10   2  188.92    8.26   0
  -4  -9   1  345.57    9.40   0
  -3 -10   4  100.19    6.60   0
  -3  -9   2  446.95   10.67   0
  -2  -9   4   44.08    5.58   0
  -1  -8   5    3.12    4.08   0
  -1   1  -1  461.07    3.87   0
 -10 -12   1    0.33    7.76   0
  -7 -12   2    9.67    6.99   0
  -7 -11   1  276.02   10.67   0
  -6 -13   5   25.02    8.79   0
  -5 -12   4   38.39    7.90   0
  -5 -11   2   63.82    6.74   0
  -4  -6  -1 1823.02   14.54   0
  -3 -10   3  195.81    8.66   0
  -2  -7   1  339.04    7.74   0
  -1  -8   4  928.04   14.51   0
   0  -5   2  336.49    6.59   0
   1  -2   2 3134.77   13.66   0
 -11 -11   0    5.15    6.86   0
 -10 -11   0    1.43    6.39   0
  -9 -13   2  102.98   10.84   0
  -9 -12   1   62.19    8.79   0
  -7 -13   3   40.50    8.67   0
  -7 -10   0  357.50   10.79   0
  -6 -13   4  143.36   11.14   0
  -5  -7  -1   93.41    4.36   0
  -4 -11   3   52.98    5.69   0
  -3 -11   5  609.16   15.43   0
  -3 -11   6    2.94    6.58   0
  -2  -9   3  503.75   11.13   0
   0  -6   3    0.83    1.93   0
  -9 -11   0   16.62    6.35   0
  -8 -13   2   75.27    9.54   0
  -8 -12   1  319.74   12.76   0
  -6 -12   2   10.87    6.71   0
  -6 -11   1  121.94    7.75   0
  -6  -8  -1   58.20    4.39   0
  -5 -13   5   58.92    8.83   0
  -5 -13   6   63.89    9.64   0
  -5 -12   3  469.73   13.61   0
  -4 -12   4   11.69    6.43   0
  -4 -12   5  598.76   15.75   0
  -4 -12   6   31.73    5.96   0
  -3 -11   4   -0.26    5.68   0
  -2 -10   5    3.05    5.16   0
  -1  -8   3  264.91    7.96   0
  -1  -6   1  605.39    9.17   0
   0  -7   4    1.47    3.25   0
   1  -4   3  315.27    6.06   0
  -8 -11   0   11.43    5.71   0
  -6 -13   3    8.94    7.83   0
  -6 -10   0   30.87    5.09   0
  -5 -13   4   90.55    9.36   0
  -4 -11   2   41.16    6.13   0
  -4 -10   1  793.66   14.42   0
  -3  -9   1  103.19    5.79   0
  -2  -9   2  138.32    6.61   0
  -2  -6   0  327.16    6.61   0
  -1  -4   0  212.21    4.18   0
   0  -4   1    3.94    1.62   0
 -10 -10  -1   11.02    5.87   0
  -8  -7  -2   71.22    4.20   0
  -7 -13   2   90.63    9.02   0
  -7 -12   1  515.16   14.55   0
  -5 -11   1   38.29    5.98   0
  -4 -12   3  315.87   11.87   0
  -3 -11   3  351.02   11.48   0
  -2 -10   3  357.99   10.61   0
   0  -6   2 1237.46   13.29   0
   1  -3   2   81.79    2.87   0
 -10 -12   0   38.48    8.16   0
  -9 -13   1  514.80   16.91   0
  -9 -10  -1   39.96    6.22   0
  -7 -14   3   55.63    9.06   0
  -7 -11   0   66.41    6.65   0
  -6 -14   4   30.01    8.58   0
  -6  -6  -2   73.03    3.49   0
  -5 -13   3    1.77    7.10   0
  -5  -8  -1   25.44    3.41   0
  -4 -13   6  158.59   10.81   0
  -3 -12   4    9.45    6.41   0
  -3 -12   5  164.37    9.05   0
  -3 -12   6    0.68    4.82   0
  -2 -11   6   21.21    6.84   0
   0  -8   4 1148.56   15.60   0
   0  -8   5   18.57    4.33   0
   1  -5   3  941.33   11.03   0
  -9 -12   0   35.11    7.47   0
  -8 -14   2   73.49   10.37   0
  -8 -13   1  134.88   10.38   0
  -8 -10  -1   51.25    5.98   0
  -6 -14   3  219.05   12.23   0
  -6 -13   2  334.53   12.41   0
  -6 -12   1  716.21   16.19   0
  -5 -14   5   46.06    9.00   0
  -5 -10   0   56.45    5.16   0
  -4 -13   4   94.59    9.48   0
  -3 -11   2    0.54    4.71   0
  -2 -11   4   27.74    5.91   0
  -1 -10   5    2.13    5.13   0
  -1  -7   1   -0.01    2.74   0
  -9  -8  -2  426.01    9.24   0
  -8 -12   0   -2.20    5.56   0
  -7 -14   2  202.64   11.91   0
  -6 -11   0   69.59    6.40   0
  -5 -14   4   83.16    9.54   0
  -4 -12   2   19.03    6.16   0
  -4 -11   1  259.01    9.53   0
  -3 -12   3  324.82   11.72   0
  -3 -10   1  152.29    7.29   0
  -3  -6  -1 1830.27   14.16   0
  -2 -11   3  537.19   13.31   0
  -2 -10   2   66.73    5.94   0
  -2  -7   0 2133.20   17.50   0
  -2  -4  -1  987.71    8.18   0
  -1  -5   0   30.73    2.41   0
   0  -8   3    8.77    3.60   0
   0  -7   2   25.44    3.38   0
   0  -5   1 2762.42   17.38   0
   1  -4   2   27.19    2.40   0
  -5 -14   3  125.56   10.08   0
  -5 -13   2  258.98   11.39   0
  -4 -14   5   15.68    8.49   0
  -4 -13   3   70.79    7.19   0
  -3 -13   5  386.14   14.10   0
  -3 -13   6   16.19    5.95   0
  -2 -12   5    2.77    6.49   0
  -2 -12   6    4.16    6.77   0
  -2  -9   1  145.78    5.91   0
  -1 -10   3   55.61    5.79   0
  -1  -9   2   61.68    5.17   0
   0  -9   4  398.63   10.31   0
   1  -6   3   63.47    3.97   0
  -9 -11  -1  431.85   12.74   0
  -8  -8  -2  785.10   11.76   0
  -7 -12   0   14.25    6.17   0
  -6 -14   2   54.87    8.93   0
  -6 -13   1   26.50    7.17   0
  -5 -11   0  123.05    7.05   0
  -4 -14   4   45.04    9.25   0
  -3 -13   4  265.80   11.96   0
  -2 -12   4   14.14    6.21   0
  -9 -13   0    9.11    7.36   0
  -8 -14   1    9.50    8.23   0
  -6 -10  -1  640.23   12.71   0
  -4 -13   2   63.65    7.78   0
  -3 -13   3  290.55   11.68   0
  -3 -12   2    4.58    5.37   0
  -3 -11   1  510.27   12.38   0
  -2 -12   3   24.61    6.03   0
  -2 -11   2    6.90    5.07   0
  -2  -8   0 1471.94   15.72   0
  -1 -11   4   33.19    4.90   0
  -1  -6   0  194.24    5.23   0
   0  -6   1   12.83    2.11   0
  -8 -13   0   20.59    7.34   0
  -8 -11  -1  222.24    9.32   0
  -6 -12   0    0.21    5.27   0
  -5 -14   2   58.09    8.45   0
  -5 -13   1   13.88    6.03   0
  -4 -14   3  153.69   10.62   0
  -4 -12   1  506.96   12.82   0
  -3 -14   5    3.19    7.38   0
  -2 -13   5  221.23   11.58   0
  -2 -13   6    8.47    6.69   0
  -2 -10   1   81.62    5.76   0
  -2  -5  -1  962.02    9.25   0
  -1 -11   3  943.86   16.78   0
  -1 -10   2  516.43   11.80   0
   0  -2   0   37.55    1.39   0
   2  -3   3  417.19    6.17   0
  -7 -13   0   30.82    7.62   0
  -7 -11  -1  154.55    7.95   0
  -6 -15   2  218.32   12.48   0
  -5 -15   3   21.18    8.04   0
  -4 -15   4  295.09   14.35   0
  -4 -11   0   53.72    5.60   0
  -3 -14   4   91.74    9.11   0
  -3 -10   0  299.88    8.88   0
  -2 -13   4    7.33    6.53   0
  -1 -12   4   65.58    7.21   0
  -1 -12   5   -1.79    4.36   0
  -1  -9   1  813.18   13.11   0
   0  -7   1    0.57    2.77   0
   1  -6   2 1577.94   14.91   0
  -9 -12  -1   -4.77    6.49   0
  -6 -14   1  124.32    9.58   0
  -5 -12   0    2.81    5.13   0
  -5 -10  -1  519.42   11.09   0
  -4 -14   2  137.57    9.74   0
  -4  -5  -2  791.45    7.77   0
  -3 -14   3   37.77    7.68   0
  -3 -12   1  300.21   10.54   0
  -2 -13   3  710.16   16.58   0
  -2 -12   2   75.61    7.15   0
  -1  -7   0  424.05    8.07   0
   0 -10   3    1.86    4.41   0
   1  -8   3  547.95   10.59   0
   2  -4   3  737.62    8.98   0
  -8 -12  -1   51.65    7.13   0
  -6 -13   0    5.07    6.17   0
  -6 -11  -1   10.98    4.71   0
  -5 -15   2  286.24   13.53   0
  -4 -15   3   96.75   10.14   0
  -4 -13   1   45.51    6.66   0
  -3  -8  -1   38.63    3.62   0
  -2 -14   5    0.82    6.96   0
  -2 -11   1  713.55   14.11   0
  -2  -6  -1  657.38    8.62   0
  -1 -13   5  284.62   12.19   0
  -1 -13   6    3.63    7.13   0
  -1 -12   3   57.31    6.88   0
  -1 -11   2   -3.50    4.69   0
   0 -11   4   94.95    6.99   0
   0  -4   0 1401.07   10.63   0
   1  -4   1  763.28    8.44   0
   2  -5   3  506.80    8.22   0
  -5 -14   1   62.46    7.87   0
  -4 -12   0    5.54    4.66   0
  -3 -15   4   57.82    9.06   0
  -3 -11   0   25.69    4.81   0
  -1 -13   4    2.88    6.45   0
  -1 -10   1   30.68    4.71   0
   0 -12   5   43.83    6.56   0
   0 -11   3  586.63   13.30   0
   1   0   1    0.12    0.27   0
  -7 -14   0  161.31   10.61   0
  -7 -12  -1  232.18    9.82   0
  -6 -15   1    7.49    8.01   0
  -5 -13   0  169.62    9.38   0
  -5 -11  -1    0.85    4.01   0
  -4 -15   2  215.26   11.68   0
  -4 -10  -1  667.64   12.21   0
  -3 -15   3    9.41    7.45   0
  -3 -14   2   51.35    8.25   0
  -3 -13   1  223.76    9.99   0
  -2 -14   3    1.86    7.12   0
  -2 -13   2   81.96    8.02   0
  -2 -10   0  322.51    9.03   0
  -2  -7  -1  204.89    5.63   0
  -1  -8   0 2389.42   19.69   0
   0 -12   4    4.12    5.82   0
   0 -10   2 1500.45   18.77   0
   0  -5   0    1.01    1.81   0
   1  -5   1 1188.93   11.63   0
   2  -6   3  596.85    9.61   0
  -6 -14   0  112.01    9.85   0
  -6 -12  -1  207.70    9.31   0
  -5  -8  -2  191.68    5.98   0
  -2 -15   4   39.59    8.31   0
  -2 -12   1  282.48    9.61   0
  -1 -14   5  119.85    9.90   0
  -1 -13   3  474.69   13.77   0
  -1 -12   2   14.07    4.42   0
   1  -6   1    6.50    2.44   0
   2  -3   2 1332.39   10.29   0
  -8 -13  -1  136.01    9.10   0
  -5 -15   1   15.62    7.89   0
  -1 -14   4  149.71   10.05   0
  -1 -11   1  998.17   15.97   0
   0 -13   5  243.05   11.18   0
   0 -12   3  155.72    8.67   0
   0 -11   2   13.40    5.13   0
   0  -6   0 1534.64   13.67   0
   1 -11   4   23.84    5.55   0
   1 -10   3  230.96    7.96   0
   1  -9   2   94.02    5.69   0
  -7 -13  -1  185.75    9.73   0
  -5 -12  -1  400.13   11.59   0
  -4 -11  -1   -2.04    4.05   0
  -3 -14   1   44.20    7.52   0
  -3 -10  -1  548.96   10.90   0
  -2 -15   3    6.05    7.78   0
  -2 -14   2   88.56    8.40   0
  -2 -11   0   64.18    5.85   0
  -2  -8  -1    5.76    2.92   0
  -1 -14   3   80.84    8.64   0
  -1 -13   2   -0.88    5.69   0
  -1  -4  -1  748.83    7.15   0
   0 -13   4    8.39    6.07   0
   0 -10   1    5.03    3.81   0
   0  -7   0    1.68    2.61   0
   1  -7   1  668.55   10.49   0
   2  -8   3   21.15    3.88   0
  -5  -9  -2  597.47   10.53   0
  -4 -15   1   23.79    7.78   0
  -1 -15   4   -1.55    7.46   0
  -1 -12   1  143.77    8.17   0
  -1 -10   0  452.23   10.32   0
  -1  -5  -1 1123.21    9.99   0
   0 -14   5   59.01    8.22   0
   0 -13   3  110.52    8.48   0
   1 -12   4    0.21    5.54   0
   1 -11   3  420.63   11.31   0
   1 -10   2  247.66    8.58   0
   2  -6   2 1083.82   12.43   0
  -6 -15   0  427.70   14.92   0
  -6 -13  -1   30.22    6.33   0
  -4 -14   0  135.44    8.81   0
  -4  -8  -2   51.29    3.98   0
  -3 -13   0   99.69    7.75   0
  -3  -4  -2  136.66    2.82   0
  -3  -3  -2  253.57    2.82   0
  -2 -15   2   74.02    8.40   0
  -2 -12   0    7.71    4.80   0
  -1  -6  -1    7.03    2.15   0
   0 -14   4  403.56   13.72   0
   2 -10   4   15.25    4.76   0
   2  -9   3   20.09    4.39   0
  -7 -14  -1   42.91    7.87   0
  -7 -11  -2   84.56    5.90   0
  -5 -15   0  319.53   13.25   0
  -3 -16   2  211.78   11.07   0
  -3 -15   1   34.82    7.79   0
  -3 -11  -1  702.18   13.11   0
  -2 -14   1   31.55    7.28   0
  -1 -15   3   40.60    8.49   0
  -1 -14   2  414.99   13.46   0
  -1  -7  -1  655.66    9.43   0
   0 -11   1 1134.44   16.89   0
   1 -13   4  109.10    8.14   0
   1 -13   5   23.27    6.21   0
   1 -12   3  542.73   13.43   0
   1 -11   2  116.23    7.12   0
   1  -9   1  138.80    6.18   0
   2  -8   2  363.99    8.71   0
  -4 -16   1   -0.60    7.13   0
  -1 -11   0    1.96    3.31   0
   0 -15   4  146.67   10.08   0
   0 -14   3   34.40    6.02   0
   0 -13   2   16.66    4.78   0
   2 -11   4   16.55    5.16   0
  -8 -12  -2   19.96    5.76   0
  -6 -14  -1  139.12    9.29   0
  -4 -13  -1    1.72    5.72   0
  -3 -14   0  370.44   12.23   0
  -3 -12  -1  636.39   13.27   0
  -3  -7  -2  692.08    9.12   0
  -2 -16   2  226.37   12.37   0
  -2 -15   1    6.64    6.50   0
  -2 -13   0    0.69    5.32   0
  -1 -15   2   24.21    7.55   0
  -1  -8  -1    0.29    2.74   0
   1 -14   5   68.00    8.21   0
   1 -13   3  131.75    8.87   0
   1 -12   2   55.77    6.59   0
   1 -10   1  193.48    7.60   0
   2 -11   3  337.40   10.30   0
   2  -9   2  587.46   11.37   0
   3  -6   3  281.16    6.82   0
  -7 -12  -2   20.26    5.06   0
  -5 -14  -1  126.95    8.82   0
  -5 -11  -2    4.90    4.44   0
  -3  -8  -2  160.43    5.44   0
  -2 -11  -1  888.40   14.46   0
  -1 -14   1    3.21    6.52   0
  -1 -12   0   29.24    5.28   0
   0 -15   3   70.98    8.85   0
   0 -14   2  624.34   15.94   0
   0 -10   0  209.49    7.16   0
   1 -14   4  205.64   10.37   0
   1  -6   0  205.35    5.46   0
   1  -5   0   30.14    2.53   0
   2 -12   4   -2.64    4.84   0
   2 -10   2  495.04   11.27   0
   2  -6   1  691.97    9.79   0
   3  -8   3    2.62    3.22   0
  -6 -12  -2    6.67    5.33   0
  -3 -15   0  244.24   11.44   0
  -2 -14   0  289.46   11.27   0
   0 -13   1  656.08   14.92   0
   0 -11   0    0.43    4.35   0
   1 -14   3   45.67    7.52   0
   1 -13   2   62.94    7.49   0
   1 -11   1  862.60   15.07   0
   1  -7   0  441.81    8.28   0
   2 -13   4   77.11    7.24   0
   2 -12   3  392.22   11.57   0
  -4 -14  -1  253.39   10.80   0
  -3 -13  -1  124.82    7.76   0
  -3  -9  -2 1181.24   14.05   0
  -2 -16   1    9.87    7.58   0
  -2 -12  -1  308.35    9.76   0
  -1 -16   2  420.61   14.17   0
  -1 -15   1    1.89    6.89   0
  -1 -13   0    0.56    5.23   0
  -1 -10  -1  191.20    7.10   0
   0 -15   2   25.42    7.56   0
   1 -15   4   66.75    8.17   0
   1   2   2 3060.64    8.31   0
   2 -11   2  402.04   10.98   0
   2  -3   1 2221.73   12.58   0
   3  -9   3   45.38    4.17   0
  -5 -15  -1    7.18    6.95   0
  -5 -12  -2   26.13    5.09   0
  -4 -11  -2   21.66    4.35   0
   0 -14   1   29.87    7.13   0
   0 -12   0  157.13    7.86   0
   0  -7  -1    3.53    2.42   0
   0  -6  -1   14.07    2.35   0
   0  -5  -1 2807.52   15.84   0
   1 -15   3   55.94    8.42   0
   1 -14   2  507.86   14.48   0
   1 -12   1   57.73    5.38   0
   1  -9   0  173.41    6.50   0
   2 -14   4    9.83    6.01   0
   2 -13   3  151.05    8.86   0
   2 -12   2  112.92    7.39   0
   2  -9   1  247.46    7.40   0
   3 -10   3  494.59   11.28   0
   3  -6   2   46.36    3.12   0
   3  -5   2 1014.75   11.02   0
  -7  -7  -3    2.50    2.05   0
  -6 -13  -2  144.47    8.20   0
  -4 -15  -1   -0.74    7.09   0
  -3 -16   0  162.22   10.45   0
  -3 -14  -1  373.03   12.17   0
  -2 -15   0   14.98    5.30   0
  -2 -13  -1  318.70   10.38   0
  -2  -7  -2  790.21    9.76   0
  -2  -6  -2 1067.20   10.15   0
  -1 -16   1   33.16    7.51   0
  -1 -14   0  275.83   11.07   0
  -1 -11  -1  882.57   14.38   0
   0 -16   2  192.83   11.16   0
   0  -8  -1   63.36    4.18   0
   1 -13   1  599.38   14.23   0
   1 -10   0  470.62   10.62   0
   2 -10   1  338.96    9.59   0
   3 -11   3    0.08    4.63   0
   3  -9   2 1222.02   16.05   0
  -7  -8  -3   27.59    3.00   0
  -5 -13  -2   89.64    7.09   0
  -4 -12  -2   16.31    4.75   0
  -3 -11  -2   98.10    5.79   0
  -2  -8  -2  359.77    7.44   0
  -1 -12  -1   52.27    5.58   0
   0 -15   1   44.96    7.75   0
   0 -13   0   -1.68    5.22   0
   0   2   1  273.64    3.02   0
   1 -15   2   76.10    8.65   0
   1 -11   0    2.70    4.16   0
   2 -14   3   31.85    6.79   0
   2 -13   2  301.63   11.16   0
   3 -10   2   73.29    5.91   0
  -6 -14  -2    0.80    5.94   0
  -3 -15  -1   10.85    6.36   0
  -2 -14  -1   35.19    6.23   0
  -2  -9  -2  601.66   10.24   0
  -1 -15   0   68.81    8.02   0
   0 -10  -1    5.87    3.80   0
   1 -14   1   54.63    7.45   0
   3 -13   4   30.13    5.93   0
   3 -12   3  560.34   12.81   0
   3 -11   2   98.46    6.63   0
  -7  -9  -3   82.02    4.34   0
  -6  -7  -3   31.80    2.45   0
  -6  -6  -3   72.34    2.57   0
  -5 -14  -2   23.07    6.55   0
  -4 -13  -2  225.10    9.30   0
  -3 -12  -2   21.43    4.77   0
   0 -16   1    4.48    7.33   0
   0 -14   0  384.70   12.56   0
   0 -11  -1 1146.37   16.39   0
   1 -16   2   43.41    8.57   0
   1 -12   0   30.13    5.66   0
   1  -2   0 1025.33    6.61   0
   2 -15   3    4.20    5.22   0
   2 -14   2  175.79    9.47   0
   2  -6   0  328.79    6.74   0
   3 -14   4    0.78    6.05   0
   3 -13   3   59.76    7.14   0
   4  -9   3   11.21    4.14   0
  -1 -16   0  251.81   11.86   0
   0  -3  -1 4650.39   15.28   0
   1 -15   1    2.33    6.85   0
   1 -13   0    1.90    5.06   0
   2 -13   1  342.24   11.58   0
   2  -9   0  260.97    7.71   0
   2  -5   0   45.37    2.89   0
   3 -12   2   18.78    5.40   0
   3  -9   1   -0.39    3.59   0
   3  -8   1   42.21    3.55   0
   4 -10   3  196.86    8.02   0
  -6 -10  -3  270.48    7.44   0
  -5  -8  -3   10.34    2.58   0
  -5  -7  -3    8.60    2.22   0
  -4 -14  -2    1.14    5.61   0
  -3 -16  -1   80.75    8.60   0
  -3 -13  -2  262.48    9.76   0
  -2 -15  -1   37.79    5.87   0
  -1 -14  -1   53.54    6.95   0
  -1  -7  -2  433.84    7.45   0
   0 -15   0    0.16    6.10   0
   0 -12  -1   49.53    5.63   0
   1  -7  -1    2.72    2.53   0
   2 -15   2  180.56    9.39   0
   2 -10   0  332.96    8.78   0
   3 -14   3   72.26    6.57   0
   3 -13   2  258.84   10.50   0
   3 -10   1  601.92   12.13   0
   3  -5   1  275.92    5.72   0
   4 -11   3    0.03    4.62   0
  -2 -12  -2  106.51    6.39   0
  -1 -10  -2  251.67    7.60   0
  -1  -6  -2 1634.14   12.72   0
   0 -13  -1  664.06   14.26   0
   1 -16   1   67.17    8.81   0
   1 -14   0  279.14   11.05   0
   1  -6  -1  620.78    8.58   0
   2 -16   2  201.83   11.18   0
   2 -14   1   40.25    5.64   0
   3 -15   3   25.30    7.25   0
   3 -14   2   -3.48    5.92   0
   3 -11   1  722.51   13.66   0
   3  -2   2   78.44    2.42   0
   4 -12   3  628.39   13.99   0
   4 -10   2   -2.50    4.06   0
   4  -9   2 1251.46   16.21   0
   4  -8   2   52.69    3.99   0
   4  -6   2   59.20    3.80   0
  -6  -5  -3  769.74    4.50   0
  -5  -6  -3  273.34    4.46   0
  -4 -15  -2  133.99    9.12   0
  -3 -14  -2   -4.44    5.65   0
  -2 -16  -1    2.31    6.42   0
  -2 -13  -2  293.96    9.96   0
  -1 -15  -1    6.37    6.25   0
  -1 -11  -2  110.60    6.20   0
   0 -16   0  285.19   12.11   0
   1 -11  -1 1021.71   15.63   0
   1  -5  -1 3705.55   18.52   0
   2 -15   1   33.11    7.61   0
   2 -12   0    7.42    3.98   0
   2  -4   0   35.34    2.04   0
   4 -13   3   12.30    6.00   0
   4 -11   2   23.85    5.29   0
   4  -5   2  821.56    9.96   0
  -1 -12  -2   60.40    5.71   0
  -1  -5  -2   47.35    2.35   0
   0 -14  -1   27.52    5.93   0
   1 -15   0   68.92    6.83   0
   1 -12  -1  147.01    7.62   0
   3 -15   2  543.28   15.40   0
   3 -13   1  124.13    8.42   0
   4 -14   3   35.32    6.44   0
   4 -12   2    8.50    5.67   0
  -5 -12  -3  730.05   13.59   0
  -4  -7  -3   16.56    2.30   0
  -3 -15  -2  532.72   14.70   0
  -2 -14  -2  171.29    8.96   0
  -1 -16  -1   58.63    7.80   0
   1 -16   0  275.70   12.16   0
   1 -13  -1  322.16   10.64   0
   2 -16   1    2.98    7.33   0
   2 -14   0  296.66   11.43   0
   3 -14   1  376.90   12.61   0
   3 -10   0  334.02    9.36   0
   3  -9   0  976.26   13.95   0
   4 -13   2  224.77    9.88   0
   4  -9   1   38.30    4.53   0
   4  -8   1  149.67    5.92   0
  -4 -11  -3   -0.02    3.55   0
  -2 -15  -2  178.52   10.07   0
  -1 -13  -2   45.48    5.62   0
  -1   1   0  828.21    4.61   0
   0 -10  -2 1502.33   17.07   0
   0  -8  -2  440.24    8.10   0
   1 -14  -1    2.94    5.35   0
   1  -4  -1 3314.51   15.63   0
   2 -10  -1   89.50    5.58   0
   2  -3   0   35.95    1.93   0
   2  -1   1 4387.92   12.08   0
   3 -15   1   16.44    6.76   0
   3 -12   0   10.01    5.08   0
   3 -11   0   17.44    3.93   0
   3  -6   0 1415.20   13.46   0
   3  -3   1 1152.65    9.28   0
   4 -14   2    3.52    6.43   0
   4 -11   1    2.45    4.80   0
   4 -10   1  694.35   12.64   0
   4  -4   2  194.17    4.75   0
  -4 -12  -3  616.99   12.50   0
  -4  -6  -3  381.20    5.40   0
  -3  -9  -3   43.61    3.74   0
  -1 -14  -2  518.69   13.36   0
   0 -16  -1    4.77    6.81   0
   0 -12  -2    5.07    4.57   0
   2 -15   0   19.73    5.56   0
   2 -12  -1  304.76    9.81   0
   2 -11  -1  718.52   13.30   0
   4 -12   1  610.55   13.77   0
   4  -6   1 1925.48   16.13   0
  -5  -5  -3   72.72    1.92   0
  -4 -13  -3   11.07    5.03   0
  -3 -12  -3  542.73   11.96   0
  -3 -11  -3    0.91    3.60   0
  -2 -16  -2  195.99   10.47   0
   0 -13  -2   13.54    5.21   0
   0  -6  -2 1271.45   11.49   0
   1 -15  -1    1.31    6.40   0
   2 -16   0  339.17   13.37   0
   2 -13  -1  309.78   10.45   0
   2  -6  -1  270.94    5.99   0
   3 -16   1   83.80    9.23   0
   3 -14   0  391.33   12.40   0
   3  -5   0  733.43    9.01   0
   4 -15   2  124.72    8.20   0
   4 -13   1   -3.73    5.28   0
   5 -13   3   11.04    4.46   0
   5 -12   2   30.86    5.81   0
   5 -11   2    2.23    4.76   0
   5 -10   2   78.66    5.26   0
   5  -7   2 1419.73   15.08   0
  -5 -14  -3   73.55    6.96   0
  -2  -9  -3   14.14    3.55   0
  -1 -15  -2   71.82    7.45   0
   0 -14  -2  596.87   14.08   0
   1 -16  -1   29.77    6.90   0
   1 -10  -2  516.44   10.46   0
   4 -14   1  248.51   10.51   0
   4  -5   1    3.63    2.25   0
   5 -13   2   88.32    7.73   0
  -4 -14  -3   33.32    6.10   0
  -3 -13  -3   71.47    6.29   0
  -2 -12  -3  391.65   10.47   0
  -2 -11  -3  332.39    8.92   0
  -2  -8  -3   18.72    3.12   0
  -1 -16  -2   33.91    7.39   0
   1 -12  -2   14.49    4.89   0
   1 -11  -2    3.19    4.09   0
   1  -8  -2 1772.40   16.30   0
   3 -15   0  253.40   11.16   0
   3 -10  -1  147.29    6.50   0
   4 -15   1   -1.98    6.76   0
   4 -12   0   -1.37    5.12   0
   4 -11   0   53.81    5.90   0
   4 -10   0    5.49    3.30   0
   4  -9   0 1075.74   14.67   0
   4  -8   0  292.35    7.70   0
  -3 -14  -3   78.86    7.01   0
  -3  -6  -3  262.74    4.78   0
  -2 -13  -3  144.95    7.64   0
   0 -15  -2   17.97    6.09   0
   0  -5  -2  346.18    5.54   0
   1  -7  -2  313.59    6.68   0
   2 -15  -1    3.93    5.98   0
   2  -5  -1  524.17    7.22   0
   3 -12  -1  311.34   10.08   0
   3 -11  -1  512.78   11.21   0
   3  -9  -1  112.20    5.08   0
   3  -4   0    9.58    1.90   0
   4 -13   0  188.41    9.45   0
   5 -12   1  436.97   12.03   0
   5 -11   1    2.10    3.64   0
   5  -9   1  144.79    6.02   0
   5  -8   1   29.41    3.96   0
  -3 -15  -3   25.06    6.87   0
  -2 -14  -3   35.81    6.51   0
  -1 -11  -3  427.02    9.93   0
   0 -16  -2  189.70   10.47   0
   1 -14  -2  436.56   12.60   0
   1  -3  -1 9987.43   23.62   0
   2 -16  -1    7.68    6.98   0
   3 -13  -1  229.33    9.43   0
   3  -7  -1  455.51    8.37   0
   3  -2   1 1879.13   10.23   0
   4 -14   0  160.73    9.59   0
   4  -4   1 1903.10   13.53   0
   5 -14   1  118.06    8.36   0
   5 -13   1   20.48    4.73   0
  -4  -5  -3   32.88    1.65   0
  -1 -13  -3  125.25    7.30   0
  -1 -12  -3  541.24   11.73   0
  -1  -8  -3  552.06    8.94   0
   1 -15  -2   24.47    6.51   0
   1  -6  -2 1613.07   13.18   0
   2 -12  -2   79.69    6.35   0
   2 -11  -2    4.32    4.34   0
   2 -10  -2   63.80    5.07   0
   2  -9  -2  145.59    5.93   0
   3 -14  -1   40.74    5.47   0
   4 -15   0  770.91   17.56   0
   5 -15   1    1.82    6.25   0
   6 -13   2  140.98    8.21   0
   6 -12   2   -2.15    5.14   0
   6 -11   2   35.71    5.24   0
   6 -10   2   56.67    5.34   0
  -2 -15  -3    8.90    6.23   0
  -1 -14  -3   46.22    6.43   0
   1 -16  -2  404.69   13.51   0
   2 -13  -2   76.29    6.87   0
   2  -2   0  926.17    6.70   0
   5 -12   0    3.98    5.20   0
   5 -11   0  131.81    7.51   0
   5 -10   0   55.70    5.41   0
   6 -14   2   -1.74    6.02   0
  -1 -15  -3   50.90    7.19   0
   0 -13  -3  100.18    6.65   0
   0 -12  -3  156.64    7.27   0
   0 -11  -3  558.82   11.27   0
   0 -10  -3    1.36    3.30   0
   2 -14  -2   94.73    6.76   0
   3 -16  -1   20.76    6.79   0
   4 -13  -1   40.05    6.53   0
   4 -12  -1  513.86   11.93   0
   4 -10  -1  815.22   13.26   0
   4  -9  -1  357.91    8.84   0
   5 -14   0    4.91    6.25   0
   5 -13   0  172.80    8.92   0
   5  -9   0  502.27   10.16   0
   5  -8   0    2.69    3.14   0
   6 -12   1  210.34    9.10   0
   6 -11   1   17.00    5.14   0
   6 -10   1  660.77   12.66   0
  -3   0  -1    0.35    0.62   0
   0 -14  -3   30.19    6.09   0
   0  -4  -2   24.78    1.68   0
   2  -7  -2 1059.46   11.98   0
   3 -12  -2   -2.67    4.46   0
   3 -11  -2    1.25    4.30   0
   4 -15  -1   25.33    6.79   0
   4 -14  -1  129.90    8.54   0
   4  -8  -1   29.43    3.86   0
   4  -3   1  446.71    6.02   0
   5 -15   0  318.32   12.48   0
   6 -14   1  137.35    9.06   0
   6 -13   1   38.09    5.42   0
  -3  -5  -3  143.02    3.04   0
   0 -15  -3   76.13    7.80   0
   0  -8  -3   10.09    2.82   0
   1 -12  -3   56.93    5.58   0
   1 -11  -3  920.52   14.29   0
   1  -5  -2   49.10    2.64   0
   2 -16  -2  209.58    9.73   0
   3 -14  -2   49.39    6.84   0
   3 -13  -2   14.02    5.28   0
   3 -10  -2  261.71    7.59   0
   3  -9  -2  446.62    9.37   0
   3  -5  -1  534.44    7.63   0
   3  -3   0  382.73    5.26   0
   4 -16  -1    2.02    6.50   0
   6  -8   1   57.11    3.99   0
   1 -14  -3   81.45    7.19   0
   1 -13  -3  464.39   11.74   0
   1 -10  -3   56.05    4.75   0
   2  -6  -2 2399.92   16.39   0
   3 -15  -2  200.29   10.09   0
   5 -13  -1   17.10    5.59   0
   5 -12  -1  527.87   12.61   0
   5 -11  -1   40.58    5.58   0
   6 -13   0    4.23    5.32   0
   6 -12   0    2.30    5.41   0
   6 -11   0   60.36    5.99   0
   6  -7   1   24.46    3.69   0
  -4 -13  -4   77.95    6.39   0
  -1  -6  -3   69.33    3.01   0
   1 -15  -3   41.11    7.10   0
   3 -16  -2  212.26   10.80   0
   4  -4   0    1.37    1.81   0
   5 -15  -1   16.11    6.44   0
   5 -14  -1   64.25    7.71   0
   5 -10  -1 1565.81   18.25   0
   5  -9  -1   55.36    4.93   0
   6 -14   0  112.11    8.73   0
   6 -10   0   30.55    4.11   0
   6  -9   0  315.39    8.68   0
   7 -12   1  230.61    9.19   0
  -4 -10  -4    7.95    3.08   0
  -3 -14  -4    6.45    5.61   0
  -3 -13  -4   38.66    5.24   0
  -3 -12  -4    7.46    4.03   0
   2 -14  -3    1.34    5.24   0
   2 -13  -3  704.63   14.36   0
   2 -12  -3   28.63    5.15   0
   4 -13  -2   68.17    6.54   0
   4 -12  -2   24.51    4.36   0
   4 -11  -2   45.04    5.26   0
   4 -10  -2  189.76    7.31   0
   4  -6  -1  847.40   10.38   0
   5  -4   1 1834.95   13.53   0
   6  -8   0   65.78    4.54   0
   7 -14   1   34.69    6.90   0
   7 -13   1  180.20    8.16   0
   7 -11   1  156.43    6.96   0
   7 -10   1  372.17    9.91   0
  -2 -13  -4   74.68    6.18   0
  -2 -12  -4    0.76    4.13   0
  -2 -11  -4   14.01    3.84   0
   2 -15  -3   -1.54    5.66   0
   4 -15  -2  216.07   10.10   0
   4  -9  -2  708.02   11.71   0
   5  -8  -1   24.64    3.01   0
   7  -9   1   42.06    4.81   0
 -10  -5  -5  241.93   11.46   0
 -10  -2  -4  229.94    9.54   0
 -10   0  -4  251.78    9.15   0
  -9  -2  -3   13.68    4.86   0
  -9  -1  -3  406.99   10.21   0
  -9   1  -3  405.32    9.83   0
  -7  -4  -2   -1.70    3.41   0
  -6  -6  -2   74.60    5.14   0
  -5   3  -1   41.13    2.70   0
  -4 -12  -4   13.92    5.18   0
  -4  -5  -1    3.61    2.40   0
 -10  -4  -5  167.59    9.96   0
  -9  -7  -5    5.60    6.92   0
  -9  -5  -4    2.26    5.64   0
  -9   0  -3    0.74    3.07   0
  -8  -5  -3  738.35   13.64   0
  -7  -7  -3    1.70    4.46   0
  -6 -10  -4  140.37    7.87   0
  -5 -12  -5  225.64   10.15   0
  -5 -11  -4   37.69    5.79   0
  -5  -7  -2 1385.04   15.72   0
   1 -12  -3   55.30    3.95   0
   1   1   0  712.17    4.61   0
 -10  -3  -5  180.06   10.01   0
  -9  -6  -5   29.57    6.97   0
  -9  -4  -4   28.91    6.22   0
  -8  -7  -4   -0.65    3.94   0
  -7  -2  -2   85.36    4.84   0
  -6 -11  -5  259.04   10.04   0
  -6  -8  -3   79.70    5.94   0
  -6  -5  -2  363.21    8.49   0
  -5  -9  -3   -2.01    3.95   0
  -5  -2  -1  780.72    9.99   0
  -5   2  -1  822.07    9.26   0
  -4 -10  -3  189.39    7.09   0
  -4  -4  -1 1811.37   14.66   0
  -3 -13  -5    6.90    5.75   0
  -3 -12  -4    5.98    4.70   0
  -2 -11  -3  333.50    8.57   0
  -1 -13  -4   93.91    5.89   0
   2 -12  -3   27.11    3.06   0
 -10  -2  -5   92.70    7.74   0
 -10  -1  -5   30.91    6.52   0
 -10   0  -5   -0.72    5.77   0
  -8  -8  -5   72.63    6.82   0
  -8  -3  -3  416.40   10.17   0
  -7  -6  -3  218.44    7.94   0
  -7  -1  -2  138.09    5.63   0
  -5  -1  -1  124.83    4.10   0
  -5   0  -1    0.10    2.07   0
  -5   1  -1  128.51    4.12   0
  -4 -11  -4    1.77    4.80   0
  -3  -5  -1  269.89    5.66   0
   2  -1   0 1897.15    8.56   0
  -9  -5  -5  367.83   12.60   0
  -9  -1  -4   24.93    5.14   0
  -8  -2  -3  132.57    6.65   0
  -6 -10  -5  256.57   10.35   0
  -6  -9  -4  151.11    7.59   0
  -6  -7  -3   29.84    4.75   0
  -6  -4  -2    3.46    3.16   0
  -5 -11  -5  110.62    7.74   0
  -5 -10  -4    3.69    4.60   0
  -4 -12  -5  484.71   12.88   0
  -3 -10  -3  469.66    9.70   0
  -3  -8  -2  164.56    5.55   0
  -9   0  -4 1131.83   16.70   0
  -8  -1  -3   63.78    4.55   0
  -8   1  -3   70.34    5.06   0
  -7  -7  -4  249.06    9.31   0
  -7  -5  -3 1039.04   14.84   0
  -5  -8  -3   11.13    4.03   0
  -4  -9  -3    6.14    3.72   0
  -4  -3  -1  441.76    7.06   0
  -2 -13  -5   44.73    5.85   0
  -2 -12  -4    0.15    3.89   0
  -1  -9  -2   95.08    4.17   0
  -9  -5  -6   21.61    7.72   0
  -9  -3  -5  326.75   11.58   0
  -8  -7  -6   46.87    8.00   0
  -8  -6  -5    5.80    6.34   0
  -8  -4  -4    3.00    4.93   0
  -7  -8  -5    0.89    6.20   0
  -7  -4  -3  235.76    7.81   0
  -6  -8  -4  350.05   10.32   0
  -6  -6  -3   70.90    5.33   0
  -4  -2  -1 1550.96   12.67   0
  -3 -11  -4   88.48    5.77   0
   1  -7  -1    3.00    0.97   0
  -9  -4  -6    4.34    6.83   0
  -9  -2  -5   58.17    6.61   0
  -9  -1  -5  213.66    9.60   0
  -6  -9  -5    4.30    5.78   0
  -5  -9  -4  692.61   13.36   0
  -4 -11  -5   12.97    5.05   0
  -4 -10  -4   11.51    4.47   0
  -3 -12  -5  410.51   11.45   0
  -3  -4  -1 1062.31   10.19   0
  -2  -5  -1  926.08    9.02   0
  -1 -13  -5   29.76    5.38   0
  -1 -12  -4    1.54    3.71   0
  -1  -6  -1    4.89    1.47   0
  -9  -3  -6    8.64    6.69   0
  -9   0  -5    1.58    3.82   0
  -8  -6  -6  298.11   12.79   0
  -8  -5  -5  466.45   12.48   0
  -8  -2  -4  412.08   10.67   0
  -7  -8  -6  355.48   13.41   0
  -6  -5  -3  776.87   12.40   0
  -6   1  -2 1677.88   15.01   0
  -5 -10  -5  431.93   11.59   0
  -5  -7  -3    7.20    3.71   0
  -4  -1  -1   21.44    1.90   0
  -4   0  -1    2.30    1.78   0
  -4   1  -1   18.62    1.99   0
  -3  -9  -3   43.25    3.93   0
  -3  -7  -2  691.75    9.87   0
  -9  -2  -6  117.28    8.03   0
  -9  -1  -6   93.04    8.73   0
  -9   0  -6  441.74   13.15   0
  -8  -5  -6    6.20    6.87   0
  -8  -4  -5   52.84    7.03   0
  -8  -1  -4  142.31    7.05   0
  -8   0  -4  814.14   13.81   0
  -8   1  -4  140.93    6.78   0
  -7  -1  -3   20.51    3.80   0
  -7   2  -3  326.16    7.78   0
  -6  -9  -6    7.26    6.88   0
  -6  -8  -5   14.07    5.88   0
  -3  -3  -1 1136.21   10.15   0
  -2 -12  -5  328.27   10.18   0
  -2 -11  -4   19.21    4.17   0
  -8  -3  -5  943.81   17.14   0
  -7  -7  -6  173.51   10.55   0
  -7  -6  -5    9.35    6.47   0
  -7  -4  -4   37.03    5.38   0
  -7   0  -3    1.19    2.32   0
  -7   1  -3   18.43    3.64   0
  -6  -4  -3 1194.92   14.89   0
  -5 -10  -6   87.36    8.49   0
  -5  -9  -5   63.71    6.45   0
  -5  -8  -4  247.96    8.55   0
  -5  -3  -2    9.42    2.92   0
  -4 -11  -6    6.78    6.53   0
  -4  -9  -4  831.61   13.72   0
  -4  -5  -2  797.59   10.52   0
  -3 -12  -6   13.71    6.47   0
  -3 -10  -4   30.91    4.56   0
  -1 -10  -3  234.05    6.62   0
   0 -13  -5  249.58    8.39   0
   0 -12  -4    5.20    3.41   0
   0   2   0   34.93    0.72   0
   1 -11  -3  942.17   10.92   0
  -8  -4  -6    0.39    6.49   0
  -8  -2  -5   78.13    7.33   0
  -6  -6  -4  343.47    9.81   0
  -4 -10  -5  441.59   11.79   0
  -3 -11  -5   85.94    6.37   0
  -8  -3  -6   18.18    7.44   0
  -8  -1  -5  296.91    9.51   0
  -8   0  -5    3.96    5.35   0
  -8   1  -5  306.82    9.97   0
  -7  -6  -6  406.29   13.61   0
  -7  -5  -5  243.14    9.25   0
  -7  -3  -4   -0.03    3.26   0
  -6  -8  -6   79.34    7.18   0
  -6  -3  -3  808.19   12.14   0
  -5  -2  -2  173.35    5.02   0
  -4  -7  -3   19.17    3.55   0
  -3  -6  -2   47.93    3.37   0
  -2  -4  -1  995.47    8.80   0
  -1 -12  -5  119.43    6.92   0
  -1 -11  -4   24.86    4.24   0
   1 -13  -5  294.89    8.77   0
   1  -9  -2   60.29    2.77   0
   2 -11  -3  532.49    7.71   0
  -8  -2  -6  267.78   11.00   0
  -8  -1  -6    4.96    6.11   0
  -7  -4  -5  174.86    8.92   0
  -7  -2  -4  271.19    8.11   0
  -6  -5  -4   50.57    5.47   0
  -6  -2  -3  391.81    8.59   0
  -5  -9  -6  105.27    8.38   0
  -5  -8  -5   -2.88    5.34   0
  -5  -7  -4  743.11   12.91   0
  -5  -5  -3   76.60    4.67   0
  -5  -1  -2 2927.81   19.00   0
  -4 -10  -6   37.88    7.31   0
  -4  -4  -2  196.50    5.45   0
  -3 -11  -6    2.65    5.56   0
  -2 -12  -6   17.57    6.12   0
  -1  -5  -1 1126.66    8.72   0
  -8  -2  -7   45.74    6.93   0
  -8  -1  -7   32.77    8.01   0
  -8   0  -6  562.10   14.38   0
  -7  -3  -5  597.89   13.43   0
  -7   0  -4  262.69    8.18   0
  -7   1  -4  278.27    8.17   0
  -6  -7  -6  232.01   10.73   0
  -6  -6  -5   80.81    7.05   0
  -5   0  -2  117.77    4.28   0
  -5   1  -2 2999.83   18.41   0
  -4  -9  -5   29.82    5.77   0
  -4  -8  -4   27.29    4.47   0
  -3 -10  -5  189.39    8.17   0
  -3  -9  -4  695.93   12.15   0
  -2 -11  -5  128.35    7.01   0
  -2 -10  -4   20.27    4.03   0
   0 -13  -6   25.91    5.68   0
   0 -10  -3    0.55    2.41   0
  -8   0  -7    5.64    6.54   0
  -7  -4  -6   38.56    7.50   0
  -6  -7  -7    4.71    7.34   0
  -6  -4  -4    2.90    3.21   0
  -6   0  -3   -0.59    2.93   0
  -5  -8  -6  457.18   13.77   0
  -5  -6  -4  124.98    6.58   0
  -3  -5  -2 1029.72   11.02   0
   0 -12  -5   49.36    5.51   0
   0   3   0    0.93    0.40   0
   2 -12  -4   13.45    3.42   0
  -7  -4  -7   12.84    7.64   0
  -7  -3  -6   29.40    7.19   0
  -6  -6  -6  220.59   10.56   0
  -6  -3  -4    3.45    4.22   0
  -5  -8  -7   29.82    7.67   0
  -5  -7  -5  119.26    7.42   0
  -4  -9  -6  707.94   16.11   0
  -2  -3  -1 2220.75   12.41   0
  -1 -12  -6   37.19    6.20   0
  -1  -9  -3 1112.05   12.34   0
   2  -9  -2  152.16    3.38   0
   2  -3   0   32.19    0.92   0
  -7  -3  -7  676.06   17.71   0
  -7  -2  -6  377.06   12.47   0
  -7   0  -5    3.41    4.82   0
  -7   1  -5  185.99    7.95   0
  -6  -6  -7   21.71    7.91   0
  -6  -5  -6  229.04   10.54   0
  -5  -5  -4  148.76    6.74   0
  -5  -3  -3  195.01    6.20   0
  -4  -9  -7   32.83    7.69   0
  -4  -8  -5  100.31    7.09   0
  -4  -7  -4 1113.62   15.20   0
  -4  -2  -2   -0.06    2.20   0
  -3 -10  -6   68.07    7.62   0
  -2 -11  -6    5.05    5.48   0
  -1 -10  -4   98.55    5.40   0
  -1  -7  -2  424.91    6.64   0
   1 -13  -6    4.45    4.89   0
  -7  -2  -7    8.95    7.69   0
  -7  -1  -6  122.84    8.60   0
  -6  -5  -7  245.34   12.09   0
  -5  -7  -6  261.44   10.20   0
  -5  -6  -5  277.55    9.78   0
  -3 -10  -7  212.51   11.41   0
  -3  -9  -5    9.27    4.76   0
  -3  -8  -4  289.82    8.12   0
  -2 -10  -5  196.23    7.93   0
  -2  -9  -4  278.42    7.77   0
   1  -6  -1  611.37    4.91   0
   3 -12  -4    7.97    2.95   0
  -7  -1  -7    2.63    6.64   0
  -7   0  -7   -2.62    6.88   0
  -7   0  -6 1065.35   17.96   0
  -7   1  -6  116.14    8.23   0
  -6  -4  -6   17.09    6.94   0
  -6  -1  -4  793.33   12.43   0
  -6   0  -4 1071.18   14.37   0
  -5  -7  -7    5.13    5.75   0
  -5  -4  -4   10.82    4.02   0
  -4  -8  -6  302.00   11.49   0
  -4  -6  -4    6.90    3.79   0
  -4  -1  -2 2618.71   16.61   0
  -1  -4  -1  771.27    6.77   0
   0 -12  -6  135.91    7.87   0
   1 -12  -5    0.60    3.69   0
   4 -11  -3   52.03    2.55   0
  -6  -4  -7  364.73   13.95   0
  -6  -3  -6  187.05    9.67   0
  -6   1  -4  803.75   12.36   0
  -6   2  -4  221.89    7.04   0
  -5  -6  -6   15.48    6.54   0
  -4  -8  -7  149.72   10.30   0
  -3  -9  -6  825.48   16.63   0
  -1 -11  -6   78.99    7.06   0
   0  -9  -3  950.28   10.85   0
   0   4   0 1476.45    6.07   0
   3  -7  -1  455.24    2.26   0
   3  -4   0   10.19    0.96   0
  -5  -3  -4   71.95    5.20   0
  -4   1  -2 2602.05   15.78   0
  -3  -9  -7   98.28    9.19   0
  -3  -8  -5   52.94    5.81   0
  -3  -7  -4  415.54    9.39   0
  -2  -7  -3    2.67    2.74   0
  -2  -5  -2  221.03    5.02   0
  -1  -8  -3  585.34    8.87   0
   0 -11  -5  343.82    9.15   0
   1  -8  -2 1800.09   11.50   0
  -6  -2  -8  163.12   11.43   0
  -6  -2  -6  217.80    9.72   0
  -6   0  -5    1.73    4.58   0
  -6   1  -5  287.90    8.94   0
  -5  -5  -6  286.99   10.97   0
  -5   2  -3  840.32   10.55   0
  -4  -7  -7   65.69    8.38   0
  -4  -7  -6  458.51   13.01   0
  -4   2  -2   -0.03    1.25   0
  -3  -3  -2  260.31    5.27   0
  -2 -10  -7  342.81   12.66   0
  -2  -9  -5    4.38    4.37   0
  -2  -8  -4  275.43    7.65   0
  -1 -11  -7  102.67    8.56   0
  -1 -10  -5  478.77   10.82   0
  -1  -9  -4  210.16    6.63   0
   1 -12  -6    8.56    5.07   0
   2 -12  -5    4.73    3.53   0
   2 -10  -3  359.01    6.24   0
   3  -9  -2  450.23    4.72   0
  -6  -1  -8   69.60    9.42   0
  -6  -1  -6  135.56    8.19   0
  -6   0  -6  634.07   14.26   0
  -6   2  -5  716.38   12.93   0
  -5  -2  -4  472.04    9.86   0
  -2  -1  -1 4357.08   15.63   0
  -1  -6  -2 1605.10   12.05   0
   0  -7  -2   25.05    2.05   0
  -6   0  -8  460.42   14.87   0
  -6   0  -7   -2.85    6.68   0
  -6   1  -8   67.52    9.08   0
  -6   1  -7  226.42   10.42   0
  -6   1  -6  140.95    8.13   0
  -5  -4  -8   -3.60    8.20   0
  -5  -4  -7  351.56   13.27   0
  -5  -4  -6    1.49    4.43   0
  -4  -6  -6   18.12    6.40   0
  -4  -4  -4   28.36    4.02   0
  -3  -7  -5   20.19    5.19   0
  -3  -2  -2   80.81    3.34   0
  -2  -9  -6  386.08   11.84   0
  -1 -10  -6   58.47    6.64   0
   0 -11  -6   47.36    5.87   0
   1 -11  -5  508.80   10.67   0
  -5  -3  -8    6.75    8.32   0
  -5  -3  -6  112.92    8.17   0
  -5   0  -4   27.49    3.93   0
  -4  -6  -8   79.95    8.30   0
  -4  -6  -7  389.07   13.58   0
  -2  -9  -7   50.94    8.02   0
  -2  -8  -5   10.20    4.33   0
  -2  -6  -3  632.55    9.35   0
  -1  -3  -1 1495.28    8.77   0
   0 -11  -7  164.19    9.68   0
   2 -12  -6    0.62    5.06   0
  -5   1  -4 1483.82   15.99   0
  -5   2  -4  469.11    9.19   0
  -4  -5  -6  332.01   11.41   0
  -3  -7  -8  485.39   15.79   0
  -3  -7  -7    2.02    6.45   0
  -3  -7  -6  895.64   17.04   0
  -3  -4  -3 2025.36   16.49   0
  -2  -7  -4 1840.25   17.96   0
  -2   0  -1    0.48    0.89   0
  -1  -9  -5  291.72    8.75   0
  -1  -7  -3  726.99    9.62   0
   0  -8  -3   10.80    2.67   0
  -5   0  -5    0.53    4.28   0
  -4  -5  -7  127.03    9.43   0
  -3  -5  -4  326.44    8.27   0
  -3  -1  -2 3460.55   17.59   0
  -2  -8  -6   57.68    6.75   0
   1 -11  -6   31.01    5.58   0
   2 -12  -7    0.69    5.85   0
   3 -11  -4    1.56    2.61   0
   3 -10  -3  193.06    4.49   0
  -5  -1  -7   51.41    7.92   0
  -5  -1  -6  438.23   12.10   0
  -4  -4  -8   10.32    8.28   0
  -4  -4  -6    4.94    5.81   0
  -4  -2  -4   25.32    3.79   0
  -3  -6  -6   77.58    7.18   0
  -2  -8  -8    5.56    7.05   0
  -2  -8  -7    0.67    6.83   0
  -2   1  -1 4322.06   14.04   0
  -1  -9  -6  190.30    8.71   0
  -1  -5  -2   46.46    2.55   0
   0 -10  -6   99.62    7.30   0
   1 -11  -7  564.51   14.82   0
   2 -11  -5  790.03   12.61   0
  -5   0  -7    3.04    5.92   0
  -5   0  -6  260.35    9.20   0
  -5   1  -8  285.07   12.00   0
  -5   1  -7   51.89    7.44   0
  -5   1  -6  433.75   11.78   0
  -5   2  -5  866.07   13.56   0
  -4  -4  -7  671.99   15.87   0
  -4  -3  -5   45.25    5.55   0
  -4   1  -3  293.88    6.14   0
  -4   2  -3  778.42    9.74   0
  -4   3  -3   67.85    3.50   0
  -3  -6  -8   38.67    6.96   0
  -3  -6  -7  392.68   13.56   0
  -3   0  -2 1105.23    9.73   0
  -2  -7  -5    9.98    4.68   0
  -2  -5  -3  548.07    8.61   0
  -2  -3  -2 1310.49   10.74   0
  -2   4  -1  994.38    5.65   0
  -1  -9  -8  217.86   11.61   0
  -1  -9  -7    7.40    6.22   0
   0 -10  -7   86.17    8.18   0
   2  -8  -2 1711.26   10.11   0
   3 -12  -6    1.32    4.35   0
   5  -8  -1   22.01    0.97   0
  -4  -3  -8   25.27    6.42   0
  -4  -3  -6  346.68   11.32   0
  -3  -5  -5   35.50    5.30   0
  -3  -4  -4   16.86    3.72   0
  -3   1  -2 3413.82   16.65   0
  -2  -7  -8  624.39   17.39   0
  -2   2  -1  421.37    4.20   0
  -2   3  -1 2157.44    8.87   0
  -1  -8  -5   90.13    5.93   0
   0  -9  -5  277.67    8.63   0
   1 -10  -5    1.90    3.79   0
   3 -12  -7   17.57    6.35   0
  -3  -5  -8  196.54   10.43   0
  -3  -5  -7   22.71    7.27   0
  -3  -2  -3 2733.16   18.57   0
  -3   2  -2   78.43    2.87   0
  -3   3  -2  250.90    4.53   0
  -1  -8  -8   14.73    7.21   0
  -1  -2  -1 4261.65   13.93   0
   2 -10  -4   62.46    3.81   0
  -4  -2  -6   15.03    4.50   0
  -4  -1  -5   -1.75    4.02   0
  -3  -4  -8    4.88    7.31   0
  -1  -8  -7   -2.38    6.28   0
   0  -9  -8  250.00   12.25   0
   0  -9  -6   99.72    7.04   0
   0  -7  -3  295.97    6.16   0
   1 -10  -8  127.53    9.63   0
   1 -10  -6  353.19   10.63   0
   1  -9  -4  191.33    5.96   0
   2 -11  -7  397.18   12.51   0
   4 -12  -6   36.75    5.48   0
   4 -11  -4    1.64    2.41   0
  -4  -1  -6  649.65   14.12   0
  -4   0  -8    9.73    7.38   0
  -4   0  -5   -1.55    4.10   0
  -4   1  -8  350.98   12.84   0
  -3  -4  -6    4.95    5.52   0
  -3  -3  -9   21.44    6.78   0
  -3  -1  -3  212.73    5.52   0
  -2  -6  -8   36.65    6.61   0
  -2  -6  -7  196.74   10.35   0
  -2  -6  -6   20.87    5.92   0
  -2  -5  -9   82.46    9.65   0
  -2  -2  -2 2639.54   14.77   0
   0  -9  -7  191.83    9.65   0
   1 -10  -7   38.42    6.87   0
   1  -8  -3  273.88    5.63   0
   1  -5  -1 3515.16   10.84   0
  -4   0  -7    3.11    5.68   0
  -4   0  -6  253.72    9.49   0
  -4   1  -7    7.99    5.71   0
  -4   1  -5    5.23    3.94   0
  -4   2  -8  148.78    9.97   0
  -1  -7  -5   54.54    5.31   0
  -4   1  -6  641.90   13.59   0
  -4   2  -7  162.86    9.01   0
  -4   2  -6   15.33    4.95   0
  -3  -3  -7    6.22    6.32   0
  -3  -3  -5    3.46    3.01   0
  -3  -2  -8   -3.87    6.30   0
  -3  -1  -9    0.17    8.03   0
  -2  -5  -8   25.53    7.43   0
  -2  -4  -9  413.37   15.59   0
  -1  -7  -7   23.86    6.87   0
  -1  -6  -9  198.64   12.22   0
   0  -8  -8  348.80   13.14   0
   0  -8  -5   22.70    4.35   0
   1  -9  -5  113.62    5.99   0
   2 -10  -5    2.89    3.51   0
   3 -11  -6    2.19    4.51   0
  -3  -2  -7  177.34    9.40   0
  -3   0  -9    0.39    7.90   0
  -2  -5  -7   42.91    5.81   0
  -2  -1  -2  204.59    4.28   0
  -1  -5  -3 1011.30   11.11   0
   0  -8  -7   -2.36    5.98   0
   0  -8  -6  664.57   14.06   0
   1  -9  -8  197.65   11.12   0
   2 -10  -8   55.81    8.35   0
   2 -10  -7    0.10    6.28   0
   2 -10  -6  279.97    9.55   0
   3 -11  -7  295.66   11.04   0
  -3  -1  -8  446.69   13.53   0
  -3   1  -9    1.41    5.66   0
  -3   1  -3  215.18    5.38   0
  -3   2  -9  371.59   14.39   0
  -2  -4  -8   48.21    7.80   0
  -2  -3  -9   -0.37    7.42   0
  -1  -6  -8  234.55   11.47   0
  -1  -5  -9   17.38    7.75   0
  -1  -1  -1  438.34    4.29   0
   0  -5  -2  337.74    5.13   0
   1  -9  -7  146.07    8.61   0
   1  -9  -6   37.87    5.28   0
   5 -11  -4    1.51    2.58   0
  -3  -1  -6 1248.11   18.50   0
  -3  -1  -5   63.97    5.33   0
  -3   0  -8  199.23    9.61   0
  -3   1  -8  438.66   13.75   0
  -3   2  -3 2676.60   17.29   0
  -1  -6  -7  148.88    8.87   0
  -1  -6  -6   57.72    6.46   0
   0  -6  -3    0.34    2.13   0
   1  -8  -4 1013.63   12.59   0
   2  -9  -4   43.16    3.60   0
   3  -9  -3   21.90    2.34   0
  -3   0  -7    0.32    5.63   0
  -3   2  -8   -5.01    6.58   0
  -3   3  -3  160.54    4.36   0
  -2  -2  -3 3310.75   19.98   0
  -2  -1  -9   12.56    7.68   0
  -2   0  -2  807.92    7.95   0
  -1  -5  -8    9.66    7.31   0
  -1  -3  -2   80.69    2.84   0
   0  -6  -9   98.12    9.95   0
   1  -8  -8  381.48   13.57   0
   3 -10  -8   48.26    8.26   0
   4 -11  -7  270.02   10.99   0
  -3   1  -7   65.97    7.02   0
  -3   2  -7  176.78    8.78   0
  -2  -3  -7  138.59    8.62   0
  -2  -3  -5   97.16    5.86   0
  -2  -2  -8   26.05    7.48   0
  -2   0  -9    7.72    7.24   0
  -1  -5  -7  173.27    9.44   0
  -1  -4  -3  344.95    6.72   0
   1  -8  -7   10.46    5.97   0
   1  -8  -5   -2.20    3.53   0
   1  -7  -9    1.25    6.97   0
   1  -7  -3  221.47    5.17   0
   2  -9  -8    2.66    6.27   0
   2  -9  -5  202.77    7.24   0
   3 -10  -7   60.15    7.40   0
  -3   1  -6 1209.91   17.78   0
  -3   1  -5   63.86    5.22   0
  -3   2  -6  148.19    7.38   0
  -3   2  -4  100.70    4.84   0
  -3   3  -4   43.57    3.59   0
  -1  -5  -6   50.65    6.15   0
  -1  -4  -8   22.15    7.60   0
   0  -6  -8    0.47    6.82   0
   0  -5  -9  136.78   10.23   0
   1  -8  -6  375.99   10.81   0
   2  -9  -7  212.81    9.82   0
   2  -9  -6    2.43    4.52   0
   3 -10  -6  380.66   10.59   0
  -3   2  -5  667.60   11.97   0
  -3   3  -6   62.88    5.94   0
  -3   3  -5    0.49    3.54   0
  -2  -2  -7  388.64   11.67   0
  -2  -1  -3 1088.89   11.50   0
  -2   1  -2  202.10    4.05   0
  -2   2  -9  468.42   15.09   0
  -1  -2  -9  110.18    9.99   0
   0  -6  -7  299.42   11.21   0
   0  -6  -4  990.90   12.88   0
   1  -7  -8   31.85    7.47   0
  -2  -2  -6   38.22    4.74   0
  -2  -1  -7  139.04    8.59   0
  -2   0  -8   70.53    6.82   0
  -2   1  -8  429.09   13.55   0
  -1  -4  -7  910.51   17.51   0
  -1  -4  -4    7.61    3.15   0
  -1  -3  -8   60.64    8.26   0
  -1   0  -1   -0.29    0.62   0
   0  -5  -8   29.82    6.88   0
   0  -4  -9  337.98   13.71   0
   1  -6  -9   77.93    9.35   0
   2  -8  -8  541.89   15.40   0
   3  -9  -8   23.30    6.64   0
   4 -10  -8  159.94   10.02   0
   5 -11  -6   42.13    5.69   0
   6 -11  -4  111.94    4.42   0
  -2  -1  -6  773.45   14.67   0
  -2  -1  -4 2440.32   20.05   0
  -2   0  -3    1.15    2.02   0
  -2   2  -8   26.85    7.13   0
  -2   2  -2 2607.55   13.59   0
  -1  -4  -6    5.77    4.73   0
  -1  -3  -3 1818.60   14.82   0
  -1  -2  -2 3058.59   15.28   0
  -1  -1  -9   84.33    9.22   0
   0  -5  -3 1702.74   14.09   0
   0  -4  -2   23.25    1.80   0
   1  -7  -7   13.89    5.81   0
   1  -7  -4   14.68    2.96   0
   2  -8  -4 3233.54   22.12   0
   2  -7  -9    7.28    7.62   0
   3  -9  -4  716.00   10.34   0
   4 -10  -7  135.05    8.70   0
  -2  -1  -5   34.69    4.38   0
  -2   1  -7  136.26    8.14   0
  -1  -3  -7   37.70    6.57   0
  -1   0  -9   -3.45    7.45   0
   1  -7  -6   -0.22    4.66   0
   1  -7  -5   45.68    4.86   0
   1  -6  -8  132.35    9.66   0
   1  -5  -9  166.35   11.03   0
   2  -8  -7   -0.06    5.03   0
   3  -9  -7  123.42    8.21   0
  -2   0  -6    4.43    4.47   0
  -2   0  -4 1505.44   15.68   0
  -2   2  -7  372.17   11.63   0
  -2   4  -2   98.68    2.74   0
  -1  -1  -8  363.83   13.06   0
  -1   1  -9   77.74    8.73   0
  -1   2  -9  117.40    9.42   0
   0  -5  -4   46.77    4.00   0
   0  -4  -8    9.12    4.96   0
   2  -8  -6  336.54   10.09   0
   2  -8  -5    4.58    3.60   0
   2  -7  -8   13.92    6.38   0
   3  -9  -6   20.57    4.96   0
   5 -10  -8   84.85    8.71   0
   6 -11  -7   16.14    6.47   0
  -2   1  -6  755.26   14.17   0
  -2   1  -3 1060.01   11.03   0
  -2   3  -7  135.23    7.88   0
  -1   0  -8  527.52   14.70   0
   0  -2  -9   45.33    8.13   0
   1  -6  -7   50.15    6.75   0
   1  -4  -9  141.57   10.13   0
   2  -6  -9   31.30    8.08   0
   3  -8  -8  465.51   14.30   0
   4  -9  -8    9.55    6.66   0
   6 -11  -6    7.00    4.93   0
  -2   1  -5   31.04    4.24   0
  -2   1  -4 2403.78   19.48   0
  -2   2  -6   35.01    5.26   0
  -2   2  -3 3253.73   19.03   0
  -2   3  -6  128.06    6.72   0
  -1  -2  -6    5.29    4.81   0
  -1  -2  -3   81.56    3.74   0
  -1  -1  -7   -1.04    5.14   0
  -1  -1  -2  503.20    6.29   0
  -1   1  -8  360.20   12.61   0
   0  -4  -7  211.23    8.86   0
   0  -3  -8    4.24    6.31   0
   0  -1  -9   -3.17    7.39   0
   1  -6  -6  813.42   14.90   0
   1  -5  -8    8.73    6.38   0
   2  -7  -7  181.21    9.00   0
   2  -7  -3   99.85    3.90   0
   3  -7  -9   51.20    8.49   0
   5 -10  -4    1.30    2.82   0
  -2   2  -4   96.64    4.58   0
  -2   3  -3  416.38    6.94   0
  -1  -2  -5 1105.94   15.43   0
  -1   2  -8   33.89    7.12   0
   0  -4  -6  122.23    7.18   0
   0  -4  -3  334.45    6.58   0
   0  -2  -8   14.92    6.68   0
   0   0  -9    0.49    6.93   0
   1  -6  -4 1492.77   15.55   0
   1  -3  -9  149.01   10.34   0
   1  -1 -10  116.30   11.18   0
   2  -6  -8  437.41   13.58   0
   2  -5  -9  478.80   15.58   0
   3  -8  -7   85.99    7.25   0
   4  -9  -7   34.08    6.38   0
   5 -10  -6  143.95    7.56   0
  -2   3  -4  152.87    5.42   0
  -1  -2  -4  946.87   12.50   0
  -1  -1  -6  324.30    9.88   0
  -1   0  -7    2.08    5.36   0
  -1   3  -8   55.25    7.02   0
   0  -3  -7  459.96   12.79   0
   0   1  -9    5.33    7.12   0
   1  -4  -8   19.15    6.97   0
   1   0 -10  152.48   11.56   0
   2  -7  -6    7.87    4.64   0
   3  -7  -8    4.01    5.69   0
   4  -9  -6  121.61    7.35   0
  -1   1  -7    1.22    5.33   0
   0  -4  -4   11.56    2.41   0
   0  -3  -2  220.50    4.28   0
   0   2  -9   35.28    7.89   0
   1  -2  -9  119.71    9.95   0
   1   1 -10  108.99   10.51   0
   2  -7  -4    1.99    2.72   0
   2  -4  -9    9.08    6.92   0
   3  -8  -4 1588.64   15.64   0
   3  -6  -9    7.01    6.60   0
   4  -8  -8  188.91   10.36   0
   4  -7  -9    7.11    6.83   0
   5  -9  -8   23.56    7.19   0
  -1  -1  -4  963.61   12.63   0
  -1  -1  -3  342.46    6.65   0
  -1   0  -6  988.55   16.00   0
  -1   2  -7  124.01    7.88   0
   0  -3  -6  271.70    9.19   0
   0  -2  -7  265.02   10.37   0
   0   0  -8  249.12   10.84   0
   0   3  -9  289.40   11.70   0
   1  -3  -8    3.10    6.31   0
   2  -6  -7    4.84    5.07   0
   2  -5  -8    4.85    6.36   0
   2  -2 -10   85.40    9.68   0
   6 -10  -7  183.95    9.24   0
  -1   1  -6  316.25    9.63   0
  -1   3  -7   37.45    4.96   0
   1  -4  -7  223.95    9.49   0
   1  -1  -9    7.61    5.28   0
   2  -3  -9  347.58   13.43   0
   2  -1 -10   32.48    9.28   0
   3  -7  -7  155.08    8.41   0
   3  -5  -9  340.61   13.58   0
   4  -8  -7   40.48    5.88   0
   4  -8  -2  317.95    4.41   0
   5  -9  -7   19.67    5.88   0
  -1   2  -6    9.03    4.15   0
  -1   2  -1 4069.02   11.76   0
   0  -3  -3 2055.27   15.66   0
   0  -2  -6  664.10   13.45   0
   0  -1  -7   -0.66    5.35   0
   0   1  -8  406.14   12.46   0
   0   2  -8   12.61    6.05   0
   1  -5  -4  120.60    5.15   0
   1  -2  -8  216.62   10.53   0
   1   0  -9   -3.63    6.67   0
   2   0 -10  176.64   11.98   0
   3  -6  -8  203.92    9.41   0
   3  -3 -10   44.70    8.57   0
   4  -7  -8   87.82    7.75   0
   4  -6  -9    3.20    6.99   0
   6 -10  -6   45.80    5.50   0
   6  -9  -8  153.08    9.94   0
  -1   0  -4  695.49   10.73   0
  -1   0  -3    1.93    2.06   0
  -1   3  -6  390.64   10.48   0
   0   0  -7   -2.12    4.92   0
   0   3  -8    3.40    6.16   0
   1  -4  -6   20.43    5.00   0
   1  -3  -7 1129.32   18.82   0
   1   1  -9    7.67    7.33   0
   2  -5  -7  352.49   11.31   0
   2  -4  -8    6.43    4.72   0
   2   1 -10   30.33    8.57   0
   3  -7  -6   48.78    5.31   0
   3  -4  -9   86.27    8.80   0
   3  -2 -10  188.34   11.75   0
   4  -8  -6  389.28   10.80   0
   5  -9  -6  301.54    9.66   0
   5  -8  -8  455.35   13.94   0
   5  -7  -9    3.13    7.32   0
   6 -10  -4   16.56    3.05   0
   0  -1  -6  479.89   11.53   0
   1  -1  -8  267.87   11.33   0
   1   2  -9  108.80    9.17   0
   2  -6  -4  359.31    7.97   0
   2  -6  -3  298.32    6.10   0
   3  -6  -7   98.33    7.13   0
   5  -9  -3  286.05    5.66   0
   7 -10  -7   30.46    6.34   0
  -1   1  -4  942.20   12.26   0
  -1   1  -2  493.20    6.11   0
   0   1  -7    5.16    4.95   0
   1  -2  -7  127.30    8.02   0
   2  -5  -6  132.96    7.03   0
   2  -3  -8    0.23    5.90   0
   2  -1  -9   50.77    8.34   0
   3  -1 -10    6.08    8.30   0
   4  -7  -7   54.71    6.20   0
   4  -5  -9  165.36   10.68   0
   4  -3 -10    1.39    7.29   0
   6  -9  -7   -0.63    5.47   0
  -1   1  -3  331.00    6.41   0
   0  -2  -4  529.86    9.54   0
   0  -2  -2  931.45    8.53   0
   0   0  -6 1569.70   19.93   0
   0   2  -7  250.19    9.69   0
   0   3  -7  440.22   12.15   0
   1  -4  -2    7.50    1.42   0
   1  -3  -6  309.56    9.58   0
   2  -4  -7   10.20    5.10   0
   2   0  -9   -1.62    7.07   0
   3  -7  -4  141.59    5.34   0
   3  -3  -9  445.02   14.12   0
   3   0 -10  154.96   11.59   0
   4  -8  -4  321.21    7.70   0
   4  -6  -8  165.68    9.24   0
   5  -8  -7    6.58    4.98   0
   5  -7  -8  240.54   11.12   0
   5  -6  -9   -2.04    6.89   0
   6  -8  -8  233.06   11.19   0
   7 -10  -6   55.54    5.85   0
   7  -9  -8  342.39   13.00   0
  -1   3  -1 1374.74    6.70   0
   0  -2  -3  128.08    4.36   0
   0   4  -7  197.04    9.03   0
   1  -4  -4    3.83    2.13   0
   1   1  -8  258.94   10.24   0
   1   2  -8  200.81    9.95   0
   2  -2  -8  302.37   11.67   0
   2   1  -9   43.69    8.28   0
   3  -6  -6  463.47   11.39   0
   3  -4  -8   16.13    6.56   0
   3  -2  -9   65.34    8.32   0
   3   1 -10   -1.25    7.79   0
   4  -4  -9  206.48   11.43   0
   4  -2 -10  125.34   11.20   0
   8 -10  -7  198.64   10.27   0
  -1   2  -3   79.21    3.53   0
  -1   2  -2 3116.83   15.07   0
  -1   3  -4  258.86    6.71   0
   0   1  -6  483.23   11.47   0
   1  -2  -6  692.82   13.58   0
   1   3  -8   -1.25    6.03   0
   2  -3  -7  513.94   13.16   0
   2   2  -9   60.58    8.51   0
   3  -5  -7  222.61    9.29   0
   3   2 -10  182.71   11.64   0
   4  -7  -6  215.27    8.33   0
   5  -8  -6  221.78    8.72   0
   6  -9  -6  338.43   10.19   0
  -1   4  -4    8.02    2.79   0
   0  -1  -4   46.14    3.81   0
   0  -1  -1  215.13    2.93   0
   0   2  -6  642.27   12.99   0
   1   0  -7   -2.95    5.03   0
   1   4  -8   20.55    4.79   0
   2  -4  -6    4.43    4.19   0
   2  -1  -8   12.35    4.95   0
   2   4  -9   12.72    6.97   0
   3  -3  -8   36.01    6.59   0
   3  -1  -9   16.36    7.47   0
   3   3 -10   39.71    6.70   0
   4  -6  -7  152.93    8.42   0
   4  -5  -8   16.07    5.96   0
   4  -3  -9  473.42   15.12   0
   4  -1 -10   22.47    6.69   0
   6  -6  -9   45.90    8.33   0
   7 -10  -4    1.32    2.96   0
  -1   3  -3 1734.71   13.84   0
  -1   3  -2   80.84    2.74   0
  -1   4  -1  708.88    4.71   0
   0   3  -6  267.17    8.98   0
   1   1  -7  724.74   15.29   0
   2  -5  -4   -0.35    2.75   0
   2   0  -8 1061.29   19.84   0
   3   0  -9   -1.03    6.31   0
   4   0 -10  178.09   11.87   0
   5  -8  -1   22.31    1.06   0
   5  -7  -7    6.53    5.05   0
   5  -6  -8   50.02    6.78   0
   6  -8  -7   10.35    5.59   0
   6  -7  -8  635.84   16.27   0
   8 -10  -6   14.47    5.62   0
  -1   4  -3  327.97    6.19   0
   0   4  -6  112.77    6.50   0
   1  -3  -4   67.31    4.17   0
   1  -1  -6   12.89    4.30   0
   1   2  -7  123.97    7.64   0
   2  -5  -3 2992.79   18.65   0
   2  -2  -7   11.80    4.21   0
   2   1  -8   13.82    6.01   0
   3  -5  -6   60.72    5.79   0
   3  -4  -7    1.39    4.77   0
   3  -2  -8  285.36   11.25   0
   4  -4  -8    6.31    6.22   0
   4  -2  -9    3.83    6.77   0
   4   1 -10   25.34    8.29   0
   5  -4  -9   75.88    8.85   0
   5  -2 -10  180.51   10.84   0
  -1   4  -2   25.41    1.74   0
   0  -1  -2 2704.21   14.47   0
   0   0  -4 2642.44   20.33   0
   1   3  -7 1095.52   18.35   0
   2   2  -8  310.66   11.61   0
   3  -6  -4  438.84    8.65   0
   3  -6  -1  322.21    3.29   0
   3   1  -9   16.85    5.80   0
   4  -6  -6  258.10    8.82   0
   4  -5  -7  455.74   12.40   0
   4   2 -10  132.22   10.22   0
   4   3 -10    1.36    6.83   0
   5  -1 -10   81.54   10.15   0
   6  -5  -9  104.18    9.37   0
   7  -9  -6  375.54   10.95   0
   7  -6  -9  154.64   10.47   0
   8  -9  -7   13.24    6.37   0
   1  -3  -3  887.59   10.34   0
   1   0  -6 1405.92   18.77   0
   1   4  -7  216.61    9.23   0
   2  -1  -7  990.15   17.30   0
   2   3  -8    4.88    5.83   0
   3  -3  -7  801.95   15.92   0
   3  -1  -8   10.62    6.23   0
   3   2  -9   57.30    6.61   0
   3   3  -9  409.82   14.02   0
   4  -7  -4  406.95    8.48   0
   4  -1  -9   31.16    7.94   0
   5  -7  -6  678.83   13.54   0
   5  -3  -9  184.57   11.23   0
   5   0 -10   76.26    9.46   0
   6  -8  -6   28.68    5.13   0
   6  -6  -8   11.23    5.81   0
   8  -8  -8    2.71    6.88   0
   0   1  -4   46.03    3.64   0
   1  -3  -2  224.91    4.32   0
   1   1  -6    9.05    4.11   0
   2   0  -7    0.51    4.80   0
   2   4  -8    7.57    5.49   0
   3  -6  -3  900.88   10.39   0
   3  -4  -6   10.51    4.21   0
   3   4  -9   79.29    8.06   0
   4  -3  -8   12.27    5.92   0
   5  -6  -7   89.32    6.22   0
   6  -7  -7   -0.60    5.30   0
   7  -8  -7   37.20    6.50   0
   7  -7  -8  184.96   10.11   0
   9 -10  -6   20.95    5.52   0
   0   0  -3   -0.70    1.91   0
   1  -2  -4  883.70   11.98   0
   2  -4  -4   55.65    3.91   0
   2  -2  -6 1291.84   17.82   0
   3   0  -8  680.69   16.38   0
   4  -4  -7   23.03    5.45   0
   4   0  -9   -0.24    4.90   0
   5  -4  -8   35.12    6.49   0
   5  -2  -9   96.46    9.60   0
   5   1 -10   64.72    7.87   0
   5   2 -10  177.80   11.21   0
   6  -4  -9  334.46   12.74   0
   6  -1 -10   49.92    8.90   0
   7  -9  -5   12.24    4.52   0
   7  -5  -9   32.33    8.03   0
   8 -10  -4   44.14    4.17   0
   0   2  -4  508.53    9.16   0
   1   2  -6  690.46   13.44   0
   2   1  -7 1021.99   17.88   0
   3  -2  -7   72.45    6.61   0
   3   1  -8    5.48    5.99   0
   4  -5  -6  256.33    8.76   0
   4  -2  -8   95.08    8.12   0
   4   1  -9   29.52    6.99   0
   5  -8  -3    1.72    2.03   0
   6  -5  -8  119.78    8.50   0
   8  -9  -6  412.23   11.97   0
   9  -9  -7    5.75    6.13   0
   1   3  -6  302.57    9.43   0
   2  -1  -6   70.29    5.81   0
   2   2  -7   11.92    5.35   0
   3   2  -8  293.33   11.37   0
   4   2  -9   -5.53    6.34   0
   5  -8  -2   70.36    2.62   0
   5  -1  -9  100.65    9.81   0
   6  -3  -9   44.74    7.79   0
   6   0 -10   32.65    8.28   0
   7  -6  -8   14.09    6.61   0
   8  -8  -7  174.26    9.54   0
   8  -7  -8  126.95    9.64   0
   0   0  -2 1563.43   10.93   0
   0   1  -3  852.93   10.02   0
   0   3  -4    0.75    2.68   0
   1  -2  -3  247.14    5.68   0
   1  -1  -4   60.42    4.06   0
   1   4  -6   21.54    3.69   0
   2  -4  -3   29.62    2.73   0
   2   3  -7  490.05   12.73   0
   3  -5  -4  171.73    5.80   0
   3  -3  -6   12.41    3.25   0
   3  -1  -7  140.97    8.13   0
   3   3  -8   37.51    6.67   0
   4  -3  -7  451.39   12.46   0
   4  -1  -8   43.10    6.85   0
   4   4  -9  178.99   10.40   0
   5  -6  -6   41.28    5.05   0
   5  -3  -8   67.23    7.82   0
   5   0  -9    4.22    6.78   0
   6  -7  -6  715.27   14.15   0
   6  -6  -7  440.99   12.56   0
   6   1 -10   48.34    9.15   0
   7  -8  -6   62.08    6.10   0
   7  -4  -9  348.01   14.09   0
   8  -5  -9   30.47    7.76   0
   0   4  -4   12.34    2.95   0
   2   0  -6  143.82    7.16   0
   2   4  -7    7.95    4.85   0
   3   4  -8   14.37    5.70   0
   4   0  -8 1160.79   20.83   0
   6  -4  -8    0.49    6.20   0
   6  -2  -9  142.99   10.19   0
   2  -3  -4   33.22    2.91   0
   3  -2  -6  890.67   15.16   0
   3   0  -7   -2.16    4.76   0
   4  -6  -4  307.65    7.43   0
   4  -4  -6    1.23    4.17   0
   5  -4  -7  585.25   14.05   0
   5  -2  -8   36.03    7.14   0
   5   1  -9  102.28    8.16   0
   6  -8  -4    2.94    3.28   0
   7  -5  -8   14.01    6.60   0
   7  -3  -9    7.63    7.71   0
   8  -6  -8    1.12    6.78   0
   9  -9  -6   90.47    7.20   0
   9  -7  -8  515.49   16.01   0
   0   2  -3  126.15    4.25   0
   1   0  -4 2390.19   19.47   0
   2   1  -6   69.91    5.76   0
   3   1  -7  134.95    8.03   0
   4  -2  -7  344.09   11.09   0
   5   2  -9   82.98    7.69   0
   5   3  -9  159.86   10.07   0
   6  -5  -7   49.34    6.30   0
   6  -1  -9    1.83    5.13   0
   8  -4  -9  274.90   13.30   0
   9  -8  -7   10.14    5.77   0
   1  -2  -2 1933.44   12.24   0
   2  -4  -2  274.48    4.75   0
   2   2  -6 1262.20   17.96   0
   3  -5  -3 1638.25   13.91   0
   4   2  -8   90.34    7.90   0
   5  -1  -8  223.74   10.74   0
   6  -3  -8  105.61    8.74   0
   6   0  -9    2.40    7.02   0
   7  -9  -3   87.67    4.25   0
   7  -8  -5    8.98    3.87   0
   7  -2  -9  252.67   12.71   0
   8  -8  -6   50.68    6.06   0
   8  -7  -7    9.03    5.40   0
   0   1  -2 2672.76   14.23   0
   0   3  -3 2046.35   15.37   0
   1  -1  -3  141.88    4.50   0
   2   3  -6   33.84    4.70   0
   3  -4  -4    1.36    2.66   0
   3  -1  -6   82.68    6.10   0
   3   2  -7   66.11    5.70   0
   4  -3  -6   94.88    6.48   0
   4  -1  -7  110.08    7.69   0
   4   3  -8   11.92    5.70   0
   4   4  -8    6.64    5.57   0
   5  -3  -7  329.27   11.11   0
   6  -6  -6   21.24    4.56   0
   6   1  -9   -4.23    7.00   0
   7  -7  -6  471.80   12.04   0
   7  -4  -8   13.99    6.76   0
   8  -5  -8   71.41    7.78   0
   8  -3  -9    3.87    7.63   0
   9  -6  -8   31.99    7.81   0
  10  -9  -6   31.00    6.51   0
  10  -8  -7   28.31    7.54   0
   2  -3  -3 2066.47   15.55   0
   2  -2  -4 1282.87   14.34   0
   2   4  -6    2.79    4.13   0
   3   4  -7   -4.39    4.79   0
   4   5  -8   18.13    5.78   0
   5   0  -8  466.14   13.96   0
   6  -4  -7  455.19   12.78   0
   6  -2  -8  129.75    9.33   0
   6   2  -9  128.90   10.20   0
   7  -1  -9   -0.93    7.64   0
   9  -4  -9  270.27   13.25   0
   0   4  -3  320.57    6.31   0
   3   0  -6  582.92   12.68   0
   4   0  -7   -1.09    5.02   0
   5  -4  -6   33.81    5.22   0
   5  -2  -7  433.40   12.41   0
   5   1  -8  213.31   10.57   0
   7  -5  -7   -0.48    5.22   0
   8  -6  -7  329.80   11.65   0
   8  -2  -9   28.19    8.39   0
   9  -9  -5  191.61    8.09   0
   9  -8  -6  338.57   11.53   0
   9  -7  -7    5.38    6.08   0
   0   0   1    0.37    0.55   0
   1   2  -4  895.75   12.12   0
   4  -2  -6  149.79    7.37   0
   4   1  -7  100.27    7.25   0
   5   2  -8   39.97    7.03   0
   6  -1  -8  428.80   13.98   0
   6   5  -9   94.72    9.22   0
   8  -4  -8   29.59    7.42   0
   9  -5  -8   74.29    8.39   0
   9  -3  -9   -1.75    7.70   0
  10  -6  -8  110.76   10.21   0
  11  -9  -6   44.77    7.83   0
   0   2  -2  948.48    8.57   0
   1   0  -3   -1.30    1.94   0
   2  -4  -1 2677.78   10.30   0
   3   1  -6   87.05    6.15   0
   5  -6  -4  169.43    6.12   0
   6  -5  -6   22.23    4.69   0
   6  -3  -7  111.62    7.93   0
   7  -8  -4    4.64    3.11   0
   7  -6  -6   43.73    5.52   0
   7   1  -9    1.65    6.80   0
   8  -8  -5    6.44    4.16   0
   8  -7  -6  404.89   11.72   0
   8  -1  -9   16.51    8.16   0
   1   3  -4   69.27    4.18   0
   2  -1  -4   13.16    2.32   0
   3  -3  -4   25.80    3.29   0
   3   2  -6  879.90   15.13   0
   4   2  -7  346.82   11.07   0
   5  -1  -7   -2.38    3.88   0
   5   5  -8  127.56    8.97   0
   6  -6  -5   70.33    5.18   0
   6   0  -8   11.04    4.87   0
   7  -7  -5    4.18    3.85   0
   7  -4  -7  638.65   15.15   0
   7  -2  -8    2.33    6.26   0
   7   2  -9  258.39   12.39   0
   7   3  -9    6.93    7.02   0
   8   0  -9    4.22    7.37   0
   9  -2  -9   38.51    8.90   0
  10  -9  -5   23.09    5.77   0
  10  -7  -7   47.22    7.69   0
   1   4  -4    3.29    2.77   0
   4  -1  -6  436.97   11.20   0
   4   3  -7  430.04   12.07   0
   4   4  -7   25.29    5.66   0
   5  -3  -6  104.18    6.07   0
   7   5  -9   27.00    7.98   0
   7   6  -9  142.79   10.23   0
   8  -5  -7   29.31    6.24   0
   8  -3  -8   66.92    7.92   0
   9  -6  -7  261.22   11.29   0
   9  -4  -8    1.79    7.09   0
  10  -8  -6  227.37   10.33   0
  10  -5  -8  100.17    9.99   0
   0   3  -2  224.53    4.29   0
   1  -1  -2    0.84    1.31   0
   1   5  -4  116.72    5.06   0
   2  -2  -3  498.36    7.87   0
   3   3  -6    9.59    3.16   0
   3   4  -6   11.98    4.20   0
   5   0  -7   -2.05    3.78   0
   6  -4  -6   34.33    5.42   0
   6  -2  -7   77.04    7.13   0
   7  -1  -8  267.87   11.13   0
   8  -9  -3   19.50    3.35   0
   8   1  -9   13.76    7.50   0
   9  -7  -6  246.76    9.93   0
   9  -1  -9   81.25    9.45   0
  11  -7  -7   30.23    7.76   0
   0   1  -1  226.93    3.01   0
   1   1  -3  139.71    4.48   0
   2   0  -4 1268.98   14.42   0
   3   5  -6   50.75    5.32   0
   4  -4  -4    9.65    2.97   0
   4   0  -6 2025.70   22.97   0
   5  -2  -6  158.13    7.57   0
   5   1  -7    4.18    5.28   0
   6  -8  -2   68.89    3.02   0
   7  -3  -7   10.48    5.86   0
   7   0  -8   56.59    7.92   0
   8  -6  -6   17.36    5.17   0
   8  -2  -8    1.78    6.80   0
   8   2  -9   35.07    7.95   0
   8   3  -9    2.79    7.10   0
   9  -8  -5    4.60    4.51   0
   9   0  -9    2.23    8.10   0
  11  -9  -5   63.17    7.36   0
  11  -8  -6  170.63   10.12   0
   3  -2  -4  348.96    7.88   0
   5  -7  -2 2284.35   14.15   0
   5   2  -7  417.17   12.15   0
   6  -1  -7   24.02    6.07   0
   6   4  -8   -0.76    5.97   0
   6   5  -8  114.86    8.94   0
   6   6  -8   12.45    6.66   0
   8  -7  -5   47.04    5.65   0
   8  -4  -7  679.83   16.28   0
   8   5  -9   29.08    7.69   0
   9  -5  -7  163.21    9.66   0
   9  -3  -8   84.79    8.77   0
  10  -6  -7   47.25    7.24   0
  10  -4  -8   17.75    7.80   0
  10  -1  -9    0.50    8.14   0
   0   4  -2   23.04    1.83   0
   2   1  -4   12.04    2.92   0
   6  -5  -5    3.54    3.43   0
   7  -9  -1    9.85    1.61   0
   8  -1  -8  240.36   11.79   0
   9   2  -9   39.10    8.65   0
   1   2  -3  246.91    5.76   0
   4   2  -6  140.40    7.17   0
   5  -1  -6  497.52   12.14   0
   5   4  -7  560.65   14.03   0
   6   0  -7   -0.09    5.39   0
   7  -7  -4  462.93    9.82   0
   7  -2  -7   84.76    7.48   0
   7   2  -8   -2.51    5.85   0
   8   0  -8   27.13    7.26   0
   9  -2  -8   38.63    8.24   0
   9   3  -9   -3.88    8.10   0
  10  -8  -5   20.47    6.03   0
  10  -3  -8   58.56    9.01   0
  10   0  -9   -2.07    6.04   0
  11  -6  -7  109.76    9.66   0
  11  -4  -8   15.82    8.66   0
   1  -3   1 1438.75    7.40   0
   2  -1  -3   73.29    3.54   0
   3  -6   1 1789.74    8.37   0
   4   3  -6   90.57    6.22   0
   6   1  -7   16.47    5.60   0
   7   3  -8   27.80    5.55   0
   7   4  -8   12.84    6.83   0
   8  -3  -7   -3.31    5.74   0
   9  -6  -6  264.82   10.20   0
   9  -4  -7  260.47   11.51   0
   9   4  -9  275.90   13.72   0
  10  -5  -7   69.31    8.59   0
  10   1  -9    5.63    7.84   0
  -1   3   1 9609.68   19.48   0
   1   0  -2 4701.08   19.31   0
   1   3  -3  911.27   10.64   0
   2   2  -4 1271.36   14.41   0
   3  -3  -3 2539.91   17.50   0
   3  -1  -4  697.49   11.01   0
   4  -3  -4  213.00    6.49   0
   4   4  -6    0.97    4.34   0
   6  -2  -6   61.87    5.95   0
   7  -1  -7  103.29    8.03   0
   7   5  -8    5.97    5.19   0
   7   6  -8   18.40    6.69   0
   8   1  -8  230.99   11.72   0
   9  -1  -8  325.20   13.46   0
  10  -2  -8  164.08   11.01   0
  11  -7  -6   81.53    8.29   0
  11  -3  -8   -1.40    7.10   0
   2   3  -4   34.55    3.57   0
   3  -5  -1  516.95    4.85   0
   6   2  -7   72.42    6.16   0
   8  -9  -2  658.84    9.16   0
   8  -2  -7  452.51   13.84   0
   8   2  -8   -1.53    6.74   0
   9   0  -8   29.48    7.95   0
  11  -5  -7   79.28    9.33   0
   1   4  -3 1630.84   14.11   0
   3  -4  -2   -0.55    1.32   0
   6   3  -7  108.28    7.01   0
   6   4  -7  449.23   13.16   0
   7  -5  -5    6.08    3.95   0
   7  -3  -6   30.96    5.58   0
   7   0  -7   -5.77    5.17   0
   8  -4  -6    1.35    4.69   0
   8   3  -8   61.40    8.17   0
   8   4  -8   34.10    7.61   0
   9  -5  -6   75.43    6.85   0
   9  -3  -7   98.45    8.67   0
  10  -6  -6  121.47    8.70   0
  10  -4  -7   30.50    7.69   0
  10  -1  -8  129.52   10.88   0
  12  -7  -6    7.70    7.20   0
   0  -1   1  226.96    2.99   0
   1   5  -3 2676.92   18.01   0
   2   0  -3    1.25    2.10   0
   2   5  -4   -0.79    2.64   0
   3   0  -4 3656.38   24.85   0
   5  -4  -4    0.32    2.71   0
   5   2  -6  156.16    7.47   0
   6   5  -7   45.99    6.45   0
   6   6  -7  426.46   13.09   0
   8  -1  -7    1.82    5.94   0
   8   5  -8   64.74    8.40   0
   8   6  -8    4.23    6.71   0
   9   1  -8  323.79   13.53   0
  12  -5  -7  204.57   12.53   0
   0   2  -1  275.51    3.35   0
   2  -2  -2 6341.64   22.50   0
   4  -2  -4    8.27    3.01   0
   6  -5  -4  263.56    7.49   0
   7   2  -7   81.44    7.49   0
   9  -2  -7  296.49   12.28   0
   9   2  -8   35.12    7.69   0
  10  -7  -5   32.56    5.92   0
  10  -3  -7  357.94   13.37   0
  10   0  -8  108.35   10.07   0
  11  -4  -7   15.66    7.61   0
  11  -1  -8   52.23    9.59   0
  12  -8  -5    7.22    6.22   0
   3  -2  -3  622.86    8.94   0
   5   3  -6   97.38    6.00   0
   5   4  -6   29.98    5.33   0
   6  -3  -5  108.98    5.67   0
   7  -8  -2  109.59    4.21   0
   7  -2  -6   46.23    5.18   0
   7   3  -7   15.85    5.90   0
   8   0  -7    0.24    6.15   0
   9   3  -8   84.96    8.14   0
   9   4  -8    7.25    7.55   0
   9   5  -8   73.42    9.12   0
  10  -8  -4  382.03   10.94   0
  10  -5  -6    6.65    6.03   0
  10   1  -8  133.66   10.95   0
   1   1  -2    1.58    0.94   0
   4  -6  -1  825.84    6.54   0
   5   5  -6   25.29    5.04   0
   5   6  -6   39.53    5.76   0
   7  -7  -3   -0.33    2.53   0
   7   5  -7    4.78    5.71   0
   7   6  -7  228.36   10.65   0
   8  -3  -6  103.37    6.70   0
   9  -4  -6    5.75    5.42   0
   9  -1  -7   30.62    7.43   0
   9   6  -8   32.26    6.71   0
  10   2  -8  163.59   11.66   0
  11  -7  -5    3.02    6.55   0
  11   0  -8  358.99   15.55   0
  12  -6  -6  110.02    9.89   0
  12  -4  -7   26.62    8.60   0
  12  -1  -8   14.72    9.10   0
  -1   2   1    8.63    0.90   0
   2   1  -3   76.50    3.68   0
   5  -7  -1    5.71    1.40   0
   5  -3  -4   10.37    3.15   0
   7  -1  -6 1271.17   19.70   0
   8   1  -7    5.47    4.56   0
  10  -2  -7  205.63   11.33   0
  10   3  -8   53.03    9.40   0
  10   4  -8   19.20    8.12   0
  11  -3  -7  270.02   12.66   0
  11   1  -8   52.13    9.75   0
   1  -1  -1 1948.06    8.91   0
   3   2  -4  347.10    8.03   0
   6  -7  -2 1509.45   12.67   0
   6  -2  -5  916.82   15.02   0
   6   2  -6   61.84    6.21   0
   8  -2  -6    5.58    5.33   0
   8   2  -7  445.48   13.85   0
   9  -9  -2  113.95    5.18   0
  10  -6  -5    1.65    5.70   0
  10   5  -8   88.57    9.99   0
  10   6  -8  110.74   11.00   0
  11  -8  -4  514.94   13.36   0
  11  -5  -6   15.98    6.84   0
  11   2  -8   68.06   10.35   0
  12   0  -8  128.19   10.27   0
   4  -3  -3  491.10    8.20   0
   4   5  -5  591.66   11.83   0
   6  -4  -4   10.83    3.49   0
   6   3  -6  106.82    7.20   0
   7  -3  -5    2.97    4.14   0
   7   0  -6   -0.90    4.92   0
   8   3  -7    5.68    4.68   0
   8   4  -7  669.48   17.03   0
   9  -3  -6  206.94    9.85   0
   9   1  -7   26.34    6.90   0
  10  -4  -6   15.06    5.64   0
  10  -1  -7  122.01   10.07   0
  11  -2  -7   14.23    7.86   0
  12  -7  -5    5.07    6.51   0
  12   1  -8    9.56    9.03   0
   0   3  -1 4674.60   13.91   0
   1   2  -2 2009.32   12.85   0
   2   2  -3  521.81    8.21   0
   3   3  -4   29.82    3.50   0
   5   1  -5   14.75    4.08   0
   6   4  -6   29.42    5.49   0
   6   5  -6   24.90    5.63   0
   8  -4  -5  840.26   15.42   0
   8  -1  -6  758.26   16.14   0
   8   5  -7   36.70    5.98   0
   8   6  -7  323.39   12.74   0
   8   7  -7   14.36    5.38   0
   9  -5  -5  269.02    9.70   0
  10   0  -7    2.35    6.74   0
  12  -8  -4  371.37   12.69   0
  12  -5  -6   -0.13    6.62   0
  13  -7  -5   -0.93    7.08   0
   2  -1  -2  306.10    5.21   0
   3  -3  -2   20.19    1.90   0
   3   4  -4    1.75    2.80   0
   3   5  -4  162.21    5.91   0
   4   0  -4 2109.28   19.26   0
   5  -2  -4  212.94    6.87   0
   7   1  -6 1251.06   19.40   0
   8  -9  -1   37.40    2.92   0
   9  -2  -6  192.06    9.76   0
   9   2  -7  293.41   11.82   0
   9   3  -7   93.74    8.77   0
  10  -7  -4  121.08    7.23   0
  10  -3  -6   57.01    7.12   0
  11  -6  -5    5.79    6.01   0
  11  -4  -6    3.13    6.61   0
  11  -1  -7  121.84   10.59   0
  12  -2  -7   21.15    7.85   0
  13  -5  -6   -1.23    7.75   0
   2   3  -3 2017.93   15.86   0
   7   2  -6   48.16    6.24   0
   8   0  -6  133.03    8.23   0
   9   5  -7  150.53   10.38   0
   9   6  -7  247.75   12.28   0
   9   7  -7    1.48    7.57   0
  10  -5  -5  295.31   11.12   0
  10   1  -7  124.73   10.03   0
  11   0  -7    0.34    7.22   0
  13  -8  -4  155.75    9.94   0
  13  -2  -7    3.27    8.59   0
   1   3  -2  224.06    4.45   0
   2   4  -3   31.36    2.92   0
   6  -5  -3   15.92    2.87   0
   6  -3  -4  199.56    7.00   0
   6   0  -5    0.17    3.86   0
   7   3  -6   35.65    6.09   0
   9  -1  -6  151.63    8.98   0
  10  -9  -2    2.42    3.56   0
  10   2  -7  201.72   11.71   0
  12  -6  -5    3.56    6.48   0
  12  -4  -6    2.64    6.79   0
   2   5  -3 2877.50   19.23   0
   3   0  -3   -1.67    2.08   0
   5   4  -5 1054.61   16.02   0
   5   5  -5   75.33    5.93   0
   5   6  -5  122.23    6.78   0
   7   4  -6    7.35    4.20   0
   7   5  -6  379.01   12.21   0
   7   6  -6   50.22    7.12   0
   8   1  -6  748.42   16.28   0
  10  -2  -6  167.39    9.81   0
  10   3  -7  359.05   14.20   0
  10   4  -7   27.58    8.29   0
  10   7  -7   49.20    8.75   0
  11  -7  -4   37.68    6.14   0
  11  -3  -6  112.39    8.08   0
  11   1  -7  121.06   10.56   0
  12   0  -7    1.15    8.12   0
  13  -6  -5   25.30    7.91   0
  13  -4  -6    3.62    7.93   0
   0   4  -1    2.91    0.87   0
   1   4  -2    5.86    1.53   0
   4  -4  -2  138.82    4.02   0
   4  -2  -3 1082.87   12.20   0
   4   2  -4    8.22    3.05   0
   5  -1  -4 1864.49   18.56   0
   6   1  -5  331.04    9.66   0
   7  -1  -5  162.86    7.60   0
   8   2  -6    7.96    5.80   0
  10   5  -7   69.24    7.70   0
  10   6  -7   50.74    8.78   0
  11  -5  -5  738.31   16.99   0
  11   2  -7    9.23    8.41   0
  12  -3  -6    2.98    7.51   0
  13   0  -7   -2.23    7.95   0
   1   5  -2   51.15    2.67   0
   6   2  -5  874.85   15.01   0
   8  -2  -5  163.07    8.08   0
   8   3  -6  107.87    8.29   0
  10  -6  -4  481.32   12.44   0
  10  -4  -5  409.56   12.54   0
  10  -1  -6  100.48    8.71   0
  11  -8  -3   -0.50    4.25   0
  11  -2  -6   62.21    8.36   0
  11   3  -7  272.75   13.57   0
  11   4  -7   12.16    8.88   0
  11   5  -7   76.55    9.85   0
  11   7  -7   34.40    8.91   0
  12  -7  -4   75.07    7.83   0
  12  -5  -5  497.25   15.59   0
  12   2  -7   17.88    8.46   0
  13  -3  -6    3.31    7.46   0
   2   0  -2  918.96    8.93   0
   3   1  -3   65.35    3.60   0
   4   3  -4  217.80    6.89   0
   5   0  -4  392.98    8.99   0
   7   0  -5   -2.46    4.13   0
   8   4  -6    4.31    5.91   0
   8   5  -6  167.93    9.63   0
   8   7  -6  427.56   14.13   0
   9   1  -6  145.86    9.25   0
  11   6  -7  106.42    9.70   0
  12   3  -7  261.77   14.58   0
  13  -7  -4   32.13    7.50   0
  13   1  -7   68.62    8.93   0
   0  -2   1  268.16    3.24   0
   4   4  -4    8.33    3.32   0
   5  -3  -3  543.15    9.16   0
   6   3  -5  109.42    5.92   0
   7  -8  -1   35.00    2.62   0
   9  -5  -4   10.86    4.54   0
   9   2  -6  198.25   10.32   0
  11  -6  -4  370.61   12.19   0
  11  -4  -5  171.26    9.71   0
  11  -1  -6   12.21    7.29   0
  12  -8  -3    3.34    5.27   0
  12   4  -7   16.26    8.81   0
  12   5  -7  219.02   14.05   0
  13  -5  -5  150.82   11.04   0
  13   2  -7    0.92    6.75   0
   3  -2  -2  830.51    8.69   0
   4  -1  -3    0.38    2.32   0
   6   5  -5    3.09    4.16   0
   6   6  -5   77.47    6.39   0
   7  -5  -3  105.94    5.10   0
   8  -1  -5  235.88    8.69   0
   9  -9  -1   23.14    3.43   0
   9  -2  -5   92.07    7.27   0
   9   3  -6  211.69   10.69   0
  10  -3  -5  412.68   12.74   0
  10   1  -6  100.13    8.82   0
  12  -1  -6   -0.72    6.89   0
  13  -8  -3   -2.38    6.76   0
  13  -2  -6  162.63   11.41   0
  14  -2  -6   42.91    9.35   0
   1  -4   1  731.64    5.03   0
   1   0  -1    0.79    0.70   0
   3   2  -3  623.77    9.25   0
   7   2  -5 1070.06   17.39   0
   9   4  -6    9.28    5.06   0
   9   5  -6   72.90    8.32   0
   9   6  -6  278.43   12.62   0
   9   7  -6  266.95   11.52   0
  10  -5  -4    2.33    5.18   0
  10   2  -6  170.42   10.38   0
  11   0  -6  882.51   19.80   0
  12  -6  -4  196.25   10.21   0
  12  -4  -5   49.11    7.43   0
  13  -1  -6   59.80    9.30   0
   7   3  -5    3.36    4.38   0
   8   0  -5    0.79    3.56   0
   9  -1  -5  177.35    8.92   0
  10   3  -6   57.47    8.59   0
  11  -3  -5  457.27   14.09   0
  11   1  -6   10.55    7.59   0
  12   0  -6  500.40   17.05   0
  13  -6  -4  157.57   10.53   0
  13  -4  -5   41.37    8.71   0
  14  -4  -5   86.32   10.15   0
  14  -1  -6  105.51   11.71   0
   2   1  -2  312.46    5.36   0
   3   3  -3 2573.13   18.57   0
   5  -2  -3 1044.08   12.68   0
   6  -7  -1  524.50    6.88   0
   7   4  -5  913.74   16.78   0
   7   5  -5    9.60    5.15   0
   7   6  -5  381.43   11.82   0
   7   7  -5    8.44    5.61   0
   8   1  -5  237.35    9.63   0
   9  -4  -4   50.99    5.55   0
  10  -2  -5   28.55    5.08   0
  10   4  -6   19.48    5.75   0
  10   5  -6    9.71    7.91   0
  10   6  -6  131.32   10.78   0
  10   7  -6  207.30   12.12   0
  11  -7  -3   10.41    5.10   0
  11  -5  -4   45.66    6.93   0
  11   2  -6   68.50    9.40   0
  12  -3  -5  475.45   15.21   0
  12   1  -6    2.26    8.18   0
  13   0  -6  145.20   11.90   0
   3   4  -3 1083.51   12.46   0
   3   5  -3 1679.83   15.72   0
   4  -5  -1  555.46    5.99   0
   4   0  -3    0.72    1.66   0
   9   0  -5   -2.87    5.04   0
  11  -2  -5    7.90    6.11   0
  11   3  -6  121.80   10.14   0
  11   4  -6   -0.67    7.77   0
  11   5  -6   12.60    8.08   0
  11   6  -6  209.85   12.65   0
  11   7  -6   70.97   10.43   0
  11   8  -6  167.26   12.11   0
  12  -7  -3   63.46    7.43   0
  12   2  -6  134.66   11.57   0
  13  -3  -5  367.46   14.92   0
  13   1  -6   57.79   10.22   0
  14   0  -6  356.87   16.34   0
   5  -6  -1 1507.76   10.66   0
   6  -3  -3  291.11    7.43   0
   7  -4  -3  865.32   12.95   0
   8   2  -5  173.55    8.13   0
  10  -4  -4   -1.70    4.77   0
  10  -1  -5    0.94    5.52   0
  12  -5  -4    3.66    6.26   0
  12   3  -6   -4.73    8.39   0
  12   4  -6    0.51    8.07   0
  12   7  -6    4.34    8.48   0
  13  -7  -3   27.97    7.98   0
  14  -3  -5  150.41   12.06   0
  14   1  -6  106.64   11.44   0
   3  -1  -2 1878.07   13.33   0
   6  -8   0   67.16    2.40   0
   7  -6  -2    3.64    2.60   0
   8  -8  -1  365.07    7.35   0
   8  -2  -4  361.20   10.27   0
   8   3  -5  408.44   11.79   0
   8   4  -5  868.11   17.43   0
   8   5  -5  266.11   10.78   0
   8   6  -5  372.71   12.49   0
   9   1  -5  174.91    9.29   0
  10  -6  -3    8.87    4.52   0
  11  -1  -5    4.63    6.19   0
  12  -2  -5   20.12    6.96   0
  12   5  -6   13.59    8.64   0
  12   6  -6   99.24   11.11   0
  13  -5  -4   -4.44    6.87   0
  13  -2  -5   32.80    8.11   0
  13   3  -6    5.32    9.41   0
  13   4  -6    5.08    9.55   0
  14  -5  -4  176.14   12.07   0
  14   2  -6   50.57   10.33   0
  -1   0   1    0.47    0.65   0
   4   1  -3   -0.05    1.74   0
   5  -1  -3   12.92    2.91   0
   9  -7  -2   94.12    5.68   0
   9   2  -5   92.64    7.85   0
  10   0  -5    5.29    4.55   0
  11  -4  -4    4.62    5.40   0
  13   5  -6   -4.62    6.90   0
  14  -2  -5   39.71    9.43   0
   9   3  -5  257.05   10.99   0
   9   7  -5   49.14    7.67   0
  10  -3  -4    0.03    5.08   0
  10   1  -5    5.48    6.14   0
  11  -6  -3    2.14    4.97   0
  12  -4  -4   22.64    6.96   0
  12  -1  -5   23.27    5.99   0
  13  -1  -5  134.45   10.85   0
   2  -4   0   38.65    0.78   0
   2   3  -2 1219.79   10.67   0
   4   2  -3 1109.43   12.87   0
   6  -2  -3 2656.58   21.33   0
   6   4  -4   13.38    4.19   0
   6   5  -4  262.72    8.79   0
   6   6  -4  171.75    7.84   0
   6   7  -4 1223.73   18.42   0
   8  -1  -4  728.34   14.10   0
   9  -2  -4  780.44   15.36   0
   9   4  -5  567.40   14.77   0
   9   5  -5  287.53   11.81   0
   9   6  -5  130.21    9.28   0
  10   2  -5   36.18    7.44   0
  11   1  -5    0.83    6.37   0
  12  -6  -3   10.10    6.08   0
  12   0  -5   -3.77    7.34   0
  13  -4  -4    8.78    7.18   0
  14  -4  -4   24.72    8.56   0
  14  -1  -5  133.07   11.45   0
   2   4  -2  289.86    5.51   0
   4   3  -3  535.90    9.38   0
   5   0  -3    0.67    2.66   0
   7  -3  -3  496.34   10.11   0
   8  -6  -2  210.47    6.93   0
  10  -5  -3  691.82   14.13   0
  10   3  -5  429.64   14.28   0
  10   4  -5  433.90   14.42   0
  10   6  -5    1.11    6.78   0
  10   7  -5   38.51    8.70   0
  10   8  -5   25.62    6.60   0
  11  -3  -4   27.06    6.30   0
  11   2  -5   18.14    6.97   0
  12   1  -5   32.86    8.14   0
  13  -6  -3    1.48    6.00   0
  13   0  -5    1.42    8.18   0
  14  -6  -3   96.20    9.98   0
  14   0  -5    3.76    8.95   0
   2   5  -2  167.62    4.49   0
   3   0  -2 1078.69   10.21   0
   4   4  -3 1734.59   16.78   0
   4   5  -3  903.88   12.52   0
   4   6  -3  275.36    7.51   0
   7  -7  -1   33.71    2.97   0
   7   2  -4  218.59    8.31   0
   8   0  -4  193.34    8.21   0
   9  -8  -1   -0.90    3.25   0
   9  -1  -4  479.04   12.53   0
  10  -2  -4  505.00   13.56   0
  10   5  -5  316.58   12.30   0
  11   3  -5  497.94   16.11   0
  11   7  -5    9.86    8.00   0
  11   8  -5    4.85    8.58   0
  12  -3  -4    8.84    6.29   0
  12   2  -5   19.24    7.62   0
  13  -3  -4    2.18    6.64   0
  13   1  -5  118.46   11.22   0
  14   1  -5  138.02   12.01   0
   7  -5  -2  148.82    5.53   0
   7   3  -4  184.50    7.94   0
   7   7  -4  505.90   13.16   0
   9  -4  -3  301.18    9.25   0
  11  -7  -2   21.31    5.06   0
  11  -5  -3  674.56   15.07   0
  11   4  -5  183.63   11.39   0
  11   5  -5  767.94   19.97   0
  11   6  -5    5.85    7.68   0
  12  -7  -2  226.19   10.34   0
  12   3  -5  493.39   16.97   0
  12   8  -5    0.62    8.48   0
  13   2  -5   30.20    9.52   0
  14  -3  -4   -2.90    7.44   0
  14   2  -5   40.67   10.53   0
   5  -3  -2  829.16    9.99   0
   5   1  -3   14.03    3.01   0
   6  -4  -2   56.46    3.70   0
   6  -1  -3   46.75    3.52   0
   7   4  -4  128.14    6.52   0
   7   5  -4  433.09   11.77   0
   7   6  -4  297.69   10.20   0
   8   1  -4  709.59   13.95   0
   9   0  -4  148.22    7.97   0
  10  -1  -4  269.86   10.63   0
  12  -5  -3  366.20   12.57   0
  12  -2  -4  320.55   12.80   0
  12   4  -5   46.62    7.68   0
  12   5  -5  531.32   17.92   0
  12   6  -5    9.63    6.42   0
  13  -7  -2  380.81   13.29   0
  13   4  -5   47.94   10.09   0
  13   5  -5  160.37   13.09   0
  13   6  -5   27.24   10.39   0
  13   7  -5   -1.79    8.81   0
  14  -5  -3  217.02   12.49   0
  14   3  -5  147.37   13.14   0
  14   4  -5   78.01   11.98   0
   3   1  -2 1839.62   13.47   0
   5  -7   0 2586.51   11.28   0
   7  -2  -3 2001.23   19.72   0
   8   2  -4  375.19   11.12   0
   9  -9   0   88.02    4.44   0
   9  -6  -2  274.68    8.21   0
  11  -1  -4    2.88    5.76   0
  13  -2  -4  164.06   10.85   0
  14  -2  -4  184.93   12.18   0
   0  -3   1 4820.30   13.54   0
   5   2  -3 1040.09   13.28   0
   6   0  -3    3.08    3.09   0
   8   3  -4  163.00    8.02   0
   8   4  -4    1.36    5.10   0
   8   5  -4  287.06   10.58   0
   8   6  -4  656.12   15.36   0
   8   7  -4  430.46   13.13   0
   9   1  -4  479.83   12.88   0
  10   0  -4  488.24   13.67   0
  11  -4  -3   37.50    5.70   0
  12  -1  -4   21.56    7.15   0
  14  -1  -4  393.42   15.89   0
  15  -1  -4  301.06   15.76   0
   1   2  -1    9.57    1.00   0
   2  -1  -1  856.57    6.56   0
   4  -1  -2 1892.83   14.22   0
   5   3  -3  582.81   10.42   0
   5   4  -3 1768.50   18.10   0
   8  -5  -2   52.01    4.55   0
   9  -3  -3  576.46   12.44   0
   9   2  -4  798.96   16.34   0
   9   8  -4  243.53   11.64   0
  10   1  -4  260.03   10.66   0
  11   0  -4 1324.41   22.60   0
  12  -4  -3   36.13    6.70   0
   7  -8   0   21.36    2.49   0
   9   3  -4    1.86    5.11   0
   9   4  -4   52.41    6.88   0
   9   5  -4   12.58    6.19   0
   9   6  -4  344.21   12.59   0
   9   7  -4  346.78   12.77   0
  10  -3  -3  750.14   15.00   0
  10   2  -4  517.09   14.31   0
  10   8  -4  439.50   15.65   0
  11  -6  -2  397.45   11.48   0
  11   1  -4   13.03    6.29   0
  12   0  -4  451.86   14.91   0
  13  -6  -2  335.52   12.98   0
  13   0  -4  373.01   15.20   0
  14  -6  -2   15.84    7.83   0
  14   0  -4   10.50    9.00   0
   4  -9   2 1258.53    6.54   0
   5  -2  -2  279.15    6.19   0
  10   3  -4    2.40    6.21   0
  10   6  -4  504.04   15.40   0
  10   7  -4  127.28   10.27   0
  11  -3  -3  729.31   15.87   0
  11   2  -4  163.56    9.94   0
  11   8  -4  552.60   18.12   0
  12   1  -4   13.77    7.61   0
  13   1  -4   52.15    9.34   0
  14   1  -4  387.22   16.61   0
  15   1  -4  318.23   15.04   0
   2  -6   1  655.83    3.69   0
   3   3  -2   22.41    2.47   0
   3   6  -2 1032.88   11.74   0
   6  -3  -2  573.06    9.19   0
   6   2  -3 2726.92   22.94   0
   6   7  -3   75.74    5.76   0
   9  -2  -3  414.36   10.96   0
  10   4  -4   -0.29    4.66   0
  10   5  -4    3.55    4.88   0
  11   3  -4   28.06    7.42   0
  11   4  -4   11.64    7.01   0
  11   5  -4   51.02    8.16   0
  11   6  -4  393.61   15.36   0
  11   7  -4   43.98    9.06   0
  12  -3  -3  419.48   13.62   0
  12   2  -4  340.82   14.21   0
  12   3  -4    7.58    7.50   0
  12   7  -4   76.20   10.80   0
  12   8  -4  378.86   15.47   0
  13   2  -4  185.01   12.50   0
  13   7  -4   34.48    9.76   0
  13   8  -4  156.24   12.88   0
  14  -3  -3   76.82    9.45   0
  14   2  -4  187.39   12.95   0
  14   3  -4   -1.41    8.63   0
   3  -5   0  753.57    4.43   0
   3   4  -2    2.66    2.07   0
   3   5  -2  166.87    5.00   0
   4   0  -2  394.80    6.73   0
  10  -5  -2   13.33    4.27   0
  10  -2  -3  269.29   10.02   0
  12   4  -4   16.63    8.07   0
  12   5  -4   -1.67    8.28   0
  12   6  -4  205.99   12.79   0
  13   3  -4   -1.74    6.35   0
  13   4  -4    6.63    9.01   0
  13   6  -4  168.74   12.88   0
  14  -5  -2   23.38    8.14   0
  14   4  -4   23.58    9.53   0
  14   5  -4  184.00   13.67   0
  15  -2  -3   19.73    9.49   0
   8  -4  -2    8.47    3.31   0
   8   0  -3    3.37    4.01   0
   9  -1  -3  140.76    7.38   0
  11  -7  -1  132.04    7.65   0
  11  -5  -2   10.69    5.12   0
  12  -7  -1   93.10    7.93   0
  12  -5  -2    7.04    5.74   0
  12  -2  -3    5.75    6.27   0
  13  -7  -1   14.56    6.50   0
  13  -5  -2   65.61    8.08   0
  14  -2  -3  346.12   14.68   0
   4   1  -2 2010.80   15.35   0
   5  -1  -2 1924.78   15.67   0
   7   7  -3    0.72    4.71   0
   8  -8   0  809.89   10.41   0
  10  -1  -3  498.39   12.90   0
  14  -1  -3   34.65    9.11   0
   3  -2  -1  178.57    3.44   0
   6  -2  -2   93.79    4.43   0
   7  -3  -2   78.52    4.57   0
   7   4  -3  888.98   15.02   0
   7   5  -3  116.01    6.80   0
   7   6  -3  477.48   12.02   0
   8   1  -3  279.13    9.08   0
   9   0  -3    1.14    4.32   0
  11  -1  -3   29.17    6.44   0
  12  -1  -3   26.12    7.16   0
  14  -4  -2    9.65    7.87   0
  15   0  -3   -0.29    8.26   0
   1  -5   1 1177.01    5.88   0
   2   0  -1   -0.17    0.61   0
   4   2  -2  794.95   10.06   0
   7  -9   1   44.00    2.56   0
   8  -6  -1  149.36    5.54   0
   8   2  -3  408.01   10.83   0
   8   7  -3  201.84    9.63   0
   9  -8   0  669.24   10.88   0
   9   1  -3  131.52    7.31   0
   9   8  -3    8.48    6.74   0
  10  -4  -2   16.04    4.51   0
  10   0  -3   -1.42    5.16   0
  11  -4  -2    3.19    4.37   0
  11   0  -3   -2.13    5.49   0
  12  -4  -2    3.24    5.65   0
  12   0  -3   -2.14    6.18   0
  12   9  -3  260.35   14.25   0
  13  -4  -2    2.87    6.66   0
  14  -6  -1  169.59   11.08   0
  14   0  -3   -1.94    6.03   0
  15  -3  -2   58.43   10.27   0
  15   1  -3   -2.40    8.35   0
  15   2  -3   22.49    9.38   0
   4   6  -2  793.22   11.41   0
   5   0  -2  486.06    8.27   0
   6  -7   0 1660.69   11.64   0
   8   3  -3   14.45    4.51   0
   8   4  -3  237.64    9.16   0
   8   5  -3  218.93    9.17   0
   8   6  -3  898.37   17.03   0
   9   2  -3  444.83   12.00   0
   9   7  -3  166.95    9.75   0
  10   1  -3  509.32   13.59   0
  10   8  -3    1.38    7.42   0
  11   8  -3    0.52    7.44   0
  12   8  -3    3.13    7.98   0
  13  -6  -1  211.52   10.84   0
  13   1  -3  182.66   11.85   0
  13   8  -3    0.01    9.39   0
  14  -3  -2  102.02    9.90   0
  14   1  -3   38.48    7.71   0
  14   2  -3  346.40   15.79   0
   4  -3  -1  470.38    6.07   0
   4   3  -2  121.25    4.27   0
   4   5  -2  940.61   11.95   0
   6  -1  -2 2473.42   19.27   0
   9   3  -3  593.29   14.09   0
   9   4  -3  330.85   11.33   0
   9   5  -3  487.56   13.65   0
   9   6  -3  113.61    8.47   0
  10   2  -3  283.87   10.95   0
  10   7  -3   73.39    8.66   0
  11  -6  -1    0.80    4.64   0
  11   1  -3   32.89    5.66   0
  11   2  -3   -6.15    5.89   0
  11   7  -3   12.08    8.39   0
  12  -6  -1   68.23    7.04   0
  12   1  -3   32.24    6.24   0
  12   2  -3    9.92    6.80   0
  13  -3  -2   64.77    8.51   0
  13   2  -3  179.84   12.18   0
  13   3  -3  171.00   11.91   0
  13   6  -3    7.70    8.81   0
  13   7  -3   31.51   10.20   0
  14   3  -3   86.44   10.80   0
  14   4  -3  308.53   15.88   0
  14   5  -3  217.72   14.62   0
  14   6  -3  126.18   12.35   0
  15  -2  -2    8.78    9.10   0
   7  -5  -1  115.85    4.73   0
  10  -3  -2    7.47    4.53   0
  10   3  -3  773.28   16.86   0
  10   4  -3   90.13    8.18   0
  10   5  -3  726.87   17.35   0
  10   6  -3    7.15    5.09   0
  11  -3  -2   61.71    6.64   0
  11   3  -3  743.76   17.80   0
  11   4  -3   39.29    7.75   0
  11   5  -3  718.60   18.32   0
  11   6  -3    7.06    7.66   0
  12  -3  -2   32.25    6.77   0
  12   3  -3  456.37   15.67   0
  12   4  -3   49.66    9.10   0
  12   5  -3  385.38   15.30   0
  13   4  -3  306.50   14.49   0
  13   5  -3  371.39   14.81   0
  14  -5  -1   36.09    8.27   0
  14  -2  -2   42.15    8.39   0
   5   1  -2 1948.76   16.39   0
   8  -9   1  496.03    7.89   0
  13  -7   0  239.40   11.26   0
  13  -5  -1  148.73   10.06   0
  13  -2  -2  282.94   12.24   0
  15  -1  -2  209.92   13.15   0
   2   1  -1  850.83    7.03   0
   5   2  -2  290.35    6.91   0
   5   6  -2   39.92    4.22   0
   7  -7   0 1585.14   13.33   0
   7  -1  -2  991.28   13.38   0
   8  -5  -1  607.69   10.37   0
   9  -9   1  122.25    5.35   0
   9  -2  -2  619.60   12.50   0
  12  -5  -1  310.15   11.51   0
  12  -2  -2  313.42   11.92   0
  14  -1  -2  169.73   11.76   0
  15   0  -2    2.03    8.87   0
   0  -4   1    2.51    0.83   0
   3  -1  -1 4892.08   17.78   0
   5  -8   1   26.92    1.55   0
   5   3  -2  867.96   11.78   0
   5   4  -2   65.52    4.31   0
   5   5  -2  306.92    7.81   0
   6  -4  -1 2035.10   15.28   0
  10  -2  -2  270.65    9.47   0
  11  -5  -1  471.41   12.23   0
  11  -2  -2  304.29   10.82   0
  12  -7   0  330.46   11.24   0
  13  -1  -2  284.80   12.82   0
  14  -4  -1  337.01   14.07   0
  14   0  -2   16.74    8.78   0
  15   1  -2  208.41   13.27   0
  15   2  -2    4.17    8.58   0
   5  -6   0   29.57    2.04   0
   6   1  -2 2533.59   20.31   0
   9  -1  -2  688.20   13.21   0
  11  -7   0   11.17    4.69   0
  11  -1  -2   50.33    6.54   0
  11   9  -2    9.61    7.90   0
  12  -1  -2   68.03    7.89   0
  12   9  -2   -4.14    8.75   0
  13  -4  -1  152.33    9.90   0
  13   0  -2  281.32   13.12   0
  13   8  -2  144.78   12.68   0
  14   1  -2  168.78   12.08   0
   2   2  -1   94.34    2.63   0
   4  -2  -1 1164.42    9.67   0
   5  -3  -1    6.50    1.88   0
   8   8  -2  480.14   13.40   0
  10  -1  -2   17.62    4.95   0
  12  -4  -1  298.41   11.47   0
  12   0  -2  534.24   15.15   0
  12   8  -2  430.04   16.63   0
  13  -6   0   39.10    7.61   0
  13   1  -2  265.26   12.99   0
  13   7  -2  456.00   17.92   0
  14  -3  -1   40.61    8.63   0
  14   3  -2  120.91   11.57   0
  14   4  -2    5.83    9.52   0
  14   5  -2   29.92   10.26   0
  14   6  -2   22.63    9.55   0
   6   3  -2  594.69   10.67   0
   6   4  -2   58.49    4.69   0
   7  -4  -1 1756.59   15.75   0
   7   1  -2 1007.97   14.10   0
   7   7  -2  340.90    9.88   0
   9   8  -2 1455.66   23.34   0
  10   0  -2 2053.73   24.32   0
  10   8  -2  531.18   15.90   0
  11  -4  -1   84.08    7.11   0
  11   0  -2  923.34   17.95   0
  11   8  -2  365.77   13.66   0
  12   1  -2   72.09    8.33   0
  12   7  -2  272.24   13.96   0
  13   3  -2   74.77   10.09   0
  13   4  -2   -3.29    8.44   0
  13   5  -2   62.18    9.97   0
  15  -1  -1    2.11    8.07   0
   2   4  -1 2861.41   14.74   0
   7   5  -2  166.11    7.29   0
   7   6  -2    3.89    3.10   0
   8  -4  -1 2444.66   20.41   0
   8   7  -2  344.16   10.72   0
   9   1  -2  689.07   13.78   0
   9   7  -2   97.32    8.20   0
  10  -4  -1   31.75    4.78   0
  10   7  -2   16.13    6.98   0
  11   1  -2   65.14    7.40   0
  11   6  -2  453.58   15.19   0
  11   7  -2   19.57    6.37   0
  12  -6   0  186.54    9.26   0
  12   2  -2  330.20   12.95   0
  12   3  -2   40.09    8.20   0
  12   5  -2    6.74    7.96   0
  12   6  -2  298.96   12.77   0
  13  -3  -1  135.47    9.33   0
  14  -5   0  143.97   10.56   0
  14  -2  -1  141.41   11.03   0
   3   0  -1    0.61    1.22   0
   6  -3  -1    5.34    2.28   0
   8   2  -2  204.40    7.83   0
   8   3  -2   34.11    4.99   0
   8   4  -2    6.66    4.51   0
   8   5  -2   52.77    5.85   0
   9   2  -2  622.56   13.45   0
   9   5  -2  468.51   12.94   0
   9   6  -2  286.09   10.93   0
  10   2  -2  298.88   10.72   0
  10   3  -2   11.14    5.54   0
  10   4  -2   18.66    5.99   0
  10   5  -2   14.04    6.46   0
  10   6  -2  410.63   13.43   0
  11  -6   0  238.99    9.39   0
  11   2  -2  320.40   11.24   0
  11   3  -2   62.78    7.82   0
  11   4  -2   -3.44    6.39   0
  11   5  -2   17.31    6.89   0
  12  -3  -1  816.91   17.16   0
  13  -2  -1  224.71   11.12   0
  14  -1  -1    2.78    8.00   0
  15   0  -1    0.66    6.30   0
  15   1  -1    1.43    8.14   0
   6  -6   0  216.95    4.78   0
   9   3  -2   27.23    4.30   0
   9   4  -2   31.61    4.83   0
  11  -3  -1  792.69   15.62   0
  13  -7   1   13.65    6.75   0
  13  -5   0  114.75    9.00   0
  14  -4   0   52.07    8.73   0
  15   2  -1  185.69   13.26   0
   4  -5   0  578.75    5.43   0
   4  -1  -1  208.98    4.42   0
   5  -2  -1 1925.08   13.90   0
   6  -8   1   57.99    2.62   0
   7  -3  -1  473.80    8.63   0
  10  -3  -1 1195.39   17.43   0
  12  -5   0   11.45    6.20   0
  12  -2  -1   37.81    6.61   0
  13  -1  -1  159.65   10.37   0
  13   8  -1   10.14    9.60   0
  14   1  -1    2.36    8.23   0
  14   6  -1  177.10   13.37   0
   3   1  -1 4798.76   18.95   0
   8  -6   0  248.16    6.60   0
   9  -8   1   23.60    3.80   0
  11  -2  -1    1.46    5.19   0
  12  -7   1    9.90    5.59   0
  12   8  -1    5.29    7.91   0
  13  -4   0    1.77    6.55   0
  13   0  -1    0.44    7.22   0
  13   7  -1   15.30    9.29   0
  14  -3   0  114.49   10.22   0
  14   2  -1  150.30   11.34   0
  14   3  -1   44.83    9.94   0
  14   5  -1   35.04    9.50   0
   1  -2   0 1041.24    2.79   0
   6  -2  -1  352.64    6.93   0
   8  -8   1   27.66    3.23   0
  11  -5   0   83.33    6.57   0
  11   8  -1   50.45    8.25   0
  12   7  -1   91.09    9.94   0
  13  -6   1    9.36    7.36   0
  13   1  -1  159.73   10.98   0
  13   5  -1  152.95   11.89   0
   3   2  -1  175.27    3.90   0
   3   3  -1  213.51    4.60   0
   3   4  -1 3541.98   18.52   0
   4   0  -1    1.62    1.57   0
   8  -2  -1  245.99    7.30   0
  11  -7   1  133.74    7.75   0
  11  -1  -1   68.22    6.95   0
  12  -4   0   11.69    5.80   0
  12   0  -1   -0.27    5.81   0
  12   1  -1   53.79    7.48   0
  13  -3   0  128.68    8.95   0
  13   4  -1  156.67   10.14   0
   5  -1  -1  179.80    4.52   0
   8   8  -1  387.47   11.94   0
   9   8  -1   -1.11    5.88   0
  10  -5   0   -1.25    3.92   0
  10  -1  -1  218.87    8.70   0
  11   0  -1   -2.45    5.49   0
  11   6  -1    1.24    6.43   0
  12   2  -1   37.51    7.42   0
  14  -1   0  319.27   13.77   0
   3  -4   0   10.38    0.96   0
   5   7  -1    6.49    2.55   0
   6  -1  -1    2.67    2.35   0
   9  -1  -1  176.85    7.33   0
   9   7  -1   23.79    6.35   0
  10  -7   1  307.98    9.17   0
  10   7  -1   19.48    5.33   0
  11  -4   0    2.53    4.84   0
  11   1  -1   61.87    7.15   0
  11   2  -1   -4.50    5.50   0
  12  -6   1  216.79    9.66   0
  12  -3   0  120.19    8.54   0
  13  -5   1   89.54    8.41   0
  13  -2   0   17.53    6.98   0
  13   8   0   62.48    9.70   0
  14   0   0   22.70    8.31   0
   4   5  -1  579.90    8.96   0
   5   0  -1   -0.19    1.96   0
   5   6  -1 1549.82   16.32   0
   7  -1  -1  239.45    6.65   0
   7   7  -1   37.56    5.37   0
   8  -5   0   37.97    3.71   0
   8   7  -1   -3.65    4.96   0
   9   0  -1   -0.12    3.90   0
   9   6  -1   14.40    5.56   0
  10   1  -1  232.96    9.35   0
  10   6  -1   -0.21    4.51   0
  13  -1   0  285.21   11.87   0
  14   1   0  300.74   13.89   0
  14   3   0  114.77   10.56   0
  14   4   0   49.80    9.82   0
   4   2  -1 1124.23   10.77   0
   4   3  -1  469.44    7.46   0
   4   4  -1 2691.07   17.96   0
   5   5  -1   89.53    4.64   0
   6   0  -1    0.26    2.39   0
   7  -5   0  310.98    6.60   0
   7   0  -1   -0.95    2.83   0
   7   6  -1  365.22    9.90   0
   8   6  -1  155.21    7.89   0
   9   1  -1  180.81    7.63   0
   9   5  -1  835.60   16.06   0
  10  -4   0   21.19    4.39   0
  10   2  -1   19.64    4.45   0
  10   4  -1   24.12    4.95   0
  11  -8   2  406.24   11.14   0
  11  -6   1  159.68    8.25   0
  11  -3   0   29.30    5.94   0
  12  -2   0  192.51    9.56   0
  13   6   0   47.41    9.57   0
  14  -3   1   40.04    8.47   0
   2  -3   0   34.97    0.97   0
   5   2  -1 1897.91   15.55   0
   5   4  -1 2891.85   20.53   0
   6   1  -1    3.52    2.65   0
   7   1  -1  243.76    7.05   0
   8   4  -1 2577.11   24.71   0
   8   5  -1  664.51   13.48   0
   9   2  -1  186.84    7.86   0
  12  -7   2  218.46   10.20   0
  12  -5   1  206.29    9.59   0
  13  -4   1  507.45   14.78   0
  13   1   0  291.54   12.67   0
  13   3   0  121.75   10.01   0
  13   5   0  116.22   10.80   0
  14  -2   1  148.29   10.27   0
   5   3  -1    7.53    1.99   0
   6   3  -1    6.72    3.08   0
   6   4  -1 2052.38   19.05   0
   8   2  -1  253.11    7.72   0
   8   3  -1 1492.14   18.29   0
  10  -3   0   42.28    4.90   0
  10   9   0    9.76    6.67   0
  11  -2   0  426.58   11.80   0
  14  -1   1   67.53    8.61   0
   7  -9   2  268.74    5.68   0
   8  -4   0   11.22    3.08   0
  10  -6   1   -0.15    3.81   0
  11  -5   1  496.31   12.32   0
  11   7   0    7.02    7.52   0
  12  -4   1  198.37    9.20   0
  12   0   0  805.15   16.66   0
  12   1   0  145.99    9.27   0
  12   4   0   10.28    7.38   0
  12   5   0   11.98    7.66   0
  13  -3   1  193.54   10.23   0
  14   0   1   -2.32    6.70   0
   4  -7   1    5.39    0.97   0
   7  -7   1   17.20    2.65   0
   7  -4   0   15.30    2.71   0
  11  -7   2  147.07    8.13   0
  11  -1   0   44.64    5.96   0
  12   2   0  210.79    9.63   0
  12   3   0  123.77    8.39   0
  12   9   1   35.13    8.62   0
  13  -5   2   14.80    6.69   0
  13  -2   1  249.32   11.33   0
  13   7   1   13.58    7.90   0
  14   1   1   66.74    9.36   0
  14   2   1  144.86   11.03   0
  14   3   1   43.11    9.21   0
   6  -9   2  506.78    6.35   0
   6  -7   1   22.52    2.25   0
   6  -4   0    8.24    2.01   0
  11   0   0  986.71   17.38   0
  11   1   0   48.03    6.61   0
  11   4   0    1.58    6.21   0
  12  -6   2   87.81    7.53   0
  12  -3   1  304.57   11.07   0
  12   8   1    6.30    7.79   0
  13  -1   1   94.80    8.65   0
  13   6   1   19.55    8.49   0
   8  -3   0   29.76    3.67   0
   9  -2   0  899.46   13.77   0
   9   7   0   12.81    6.06   0
  10  -5   1  572.18   11.76   0
  10  -1   0    5.96    4.66   0
  11  -4   1   61.62    6.09   0
  11   2   0  452.06   12.32   0
  11   3   0   28.26    5.29   0
  13  -4   2   14.50    6.97   0
  13   0   1    0.28    6.80   0
  13   4   1  490.33   15.60   0
  13   5   1   90.25    9.94   0
   5  -9   2  579.37    5.45   0
   7   8   0   25.90    5.26   0
   8  -6   1  637.38   10.08   0
  10  -7   2   11.64    4.74   0
  10   0   0 1570.37   20.08   0
  10   1   0    5.71    4.78   0
  10   4   0   18.19    5.89   0
  10   5   0   -1.30    4.08   0
  11   8   1    4.99    6.70   0
  12  -5   2   58.36    6.95   0
  12  -2   1  257.94   10.54   0
  12   7   1    4.91    5.37   0
  13   1   1   96.95    7.90   0
  13   3   1  192.53   11.06   0
   9  -1   0   30.35    4.51   0
   9   5   0   37.49    5.82   0
  10   2   0  420.41   11.07   0
  10   3   0   41.71    5.12   0
  10   9   1  138.96    9.18   0
  11  -6   2  324.92   10.15   0
  11  -3   1  922.53   15.99   0
  12  -1   1  105.13    8.12   0
  12   6   1  187.20   10.06   0
  13  -3   2   -3.50    6.47   0
   7   7   0 1633.21   19.61   0
   9   0   0 1382.43   17.45   0
   9   1   0   25.07    4.35   0
   9   4   0  120.49    7.16   0
  10  -4   1   14.19    4.28   0
  10   8   1   22.12    6.33   0
  11   7   1  116.74    8.81   0
  12  -4   2   21.26    6.43   0
  12   0   1    2.26    5.48   0
  12   1   1  103.83    8.40   0
  12   2   1  250.52   10.90   0
  12   3   1  301.49   12.13   0
  12   4   1  191.07   10.56   0
  13  -2   2   61.51    8.04   0
   7   6   0  527.64   11.26   0
   8   5   0   38.99    5.05   0
   9   2   0  888.23   14.74   0
   9   3   0    0.27    3.40   0
  11  -2   1  112.62    7.01   0
  11   6   1  158.98    9.68   0
  12  -6   3   25.97    6.29   0
  13  -1   2  414.74   13.58   0
  13   5   2    8.64    7.74   0
   8   3   0   32.01    4.33   0
   9   8   1   19.31    5.79   0
  10  -8   3    2.87    4.06   0
  10  -6   2  831.14   13.74   0
  10  -3   1  337.69    9.39   0
  10   7   1  283.82   11.26   0
  11  -7   3   18.00    5.28   0
  11  -5   2   10.06    4.81   0
  11  -1   1   28.40    5.75   0
  11   0   1   -2.64    4.85   0
  11   4   1   65.93    7.11   0
  11   5   1  450.34   13.26   0
  11   9   2  130.93    9.33   0
  12  -3   2   34.93    6.26   0
  13   2   2   68.82    8.02   0
  13   3   2    4.24    7.12   0
  13   4   2   17.52    7.75   0
   5   6   0   29.77    3.42   0
   7   5   0  331.01    8.43   0
   8  -5   1  819.21   11.30   0
   9  -4   1   77.21    4.94   0
  10  -2   1   12.42    4.29   0
  10   6   1    0.44    5.60   0
  11   1   1   24.95    5.86   0
  11   2   1  110.83    7.72   0
  11   3   1  878.81   17.02   0
  12  -2   2    6.30    5.34   0
  12   6   2   87.90    8.93   0
;
_shelx_hkl_checksum     9065
_shelx_res_file
;
TITL c10ohsn in P2(1)/c
    c10ohsn.res
    created by SHELXL-2019/3 at 11:06:06 on 20-Mar-2025
CELL  0.71073   11.3765   12.3700    7.6033    90.000   103.747    90.000
ZERR        4    0.0005    0.0004    0.0003     0.000     0.003     0.000
LATT   1
SYMM               - X ,    0.50000 + Y ,    0.50000 - Z
SFAC  C  H  N  O Se
UNIT    40   64   8   4   4
TEMP  -153
L.S. 5
FMAP 2
PLAN -10 .5 -.5
EQIV $1 x, 1.5-y, z+1/2
HTAB C12 O14_$1
EQIV $2 -x+1, 1-y, -z
HTAB O14 N3_$2
ACTA
SIZE 0.320  0.350  0.080
CONF
BOND $H
WGHT    0.045400    0.020800
FVAR       0.57073
SE1   5    0.450056    0.685227    0.484071    11.00000    0.01354    0.01686 =
         0.01669   -0.00468   -0.00010   -0.00094
N2    3    0.545586    0.600290    0.371247    11.00000    0.01361    0.01908 =
         0.01924    0.00002    0.00303    0.00205
N3    3    0.480186    0.554426    0.230220    11.00000    0.01385    0.01453 =
         0.01558    0.00027    0.00276    0.00080
C4    1    0.357501    0.575041    0.190074    11.00000    0.01409    0.01063 =
         0.01336    0.00167    0.00287   -0.00125
C5    1    0.281629    0.526101    0.017846    11.00000    0.01456    0.01483 =
         0.01251    0.00068    0.00098    0.00121
AFIX  13
H5    2    0.195907    0.548864    0.007480    11.00000   -1.20000
AFIX   0
C6    1    0.283857    0.402345    0.013413    11.00000    0.02087    0.01475 =
         0.01739   -0.00379    0.00333   -0.00055
AFIX  23
H6A   2    0.365938    0.379757    0.005564    11.00000   -1.20000
H6B   2    0.227068    0.378654   -0.099816    11.00000   -1.20000
AFIX   0
C7    1    0.252307    0.340176    0.170694    11.00000    0.02005    0.01340 =
         0.02161    0.00021    0.00402    0.00113
AFIX  23
H7A   2    0.303042    0.369285    0.285035    11.00000   -1.20000
H7B   2    0.276149    0.263773    0.161795    11.00000   -1.20000
AFIX   0
C8    1    0.120098    0.341778    0.185819    11.00000    0.01935    0.01776 =
         0.02319   -0.00227    0.00194   -0.00388
AFIX  23
H8A   2    0.068247    0.320765    0.066855    11.00000   -1.20000
H8B   2    0.110468    0.285582    0.274041    11.00000   -1.20000
AFIX   0
C9    1    0.072127    0.448388    0.242688    11.00000    0.01480    0.01975 =
         0.01955    0.00060    0.00280   -0.00174
AFIX  23
H9A   2   -0.012947    0.437897    0.249508    11.00000   -1.20000
H9B   2    0.072662    0.503203    0.148010    11.00000   -1.20000
AFIX   0
C10   1    0.144679    0.492197    0.425322    11.00000    0.01362    0.01849 =
         0.01445    0.00255    0.00245    0.00091
AFIX  23
H10A  2    0.113867    0.458365    0.523539    11.00000   -1.20000
H10B  2    0.230420    0.470593    0.442049    11.00000   -1.20000
AFIX   0
C11   1    0.138382    0.614956    0.442791    11.00000    0.01658    0.01965 =
         0.01888    0.00007    0.00509    0.00133
AFIX  23
H11A  2    0.182414    0.635982    0.566559    11.00000   -1.20000
H11B  2    0.052684    0.636301    0.427624    11.00000   -1.20000
AFIX   0
C12   1    0.191560    0.678208    0.305255    11.00000    0.01402    0.01502 =
         0.01619   -0.00074    0.00191    0.00099
AFIX  23
H12A  2    0.139014    0.667721    0.182503    11.00000   -1.20000
H12B  2    0.191917    0.756274    0.334065    11.00000   -1.20000
AFIX   0
C13   1    0.318373    0.643177    0.305446    11.00000    0.01357    0.01027 =
         0.01463    0.00026    0.00119   -0.00265
O14   4    0.318450    0.568878   -0.135294    11.00000    0.02141    0.01830 =
         0.01468    0.00268    0.00479    0.00464
H14   2    0.378583    0.541824   -0.143365    11.00000    0.03698
HKLF 4
REM  c10ohsn in P2(1)/c
REM wR2 = 0.0682, GooF = S = 1.076, Restrained GooF = 1.076 for all data
REM R1 = 0.0246 for 2338 Fo > 4sig(Fo) and 0.0289 for all 2636 data
REM 131 parameters refined using 0 restraints
END
WGHT      0.0453      0.0228
REM Highest difference peak  0.628,  deepest hole -0.428,  1-sigma level  0.075
Q1    1   0.3812  0.6814  0.3595  11.00000  0.05    0.63
Q2    1   0.4585  0.7339  0.5551  11.00000  0.05    0.58
Q3    1   0.4421  0.7395  0.4068  11.00000  0.05    0.57
Q4    1   0.4581  0.6341  0.4104  11.00000  0.05    0.51
Q5    1   0.5136  0.6850  0.6189  11.00000  0.05    0.49
Q6    1   0.4504  0.6335  0.5626  11.00000  0.05    0.45
Q7    1   0.3179  0.5567  0.1083  11.00000  0.05    0.44
Q8    1   0.4167  0.5757  0.1920  11.00000  0.05    0.39
Q9    1   0.3829  0.6825  0.4782  11.00000  0.05    0.39
Q10   1   0.2587  0.3735  0.1016  11.00000  0.05    0.37
;
_shelx_res_checksum     81904
data_global
_journal_date_recd_electronic     2026-01-27
_journal_date_accepted     2026-01-29
_journal_name_full     'IUCrData'
_journal_year     2026
_journal_volume     11
_journal_issue      1
_journal_page_first     0
_journal_page_last     0
_journal_paper_category     HO
_journal_paper_doi     10.1107/S2414314626000957
_journal_coeditor_code     BT4197
_publ_contact_author_name     'Heiner Detert'
_publ_contact_author_address
;
University of Mainz
Department of Chemistry
Duesbergweg 10-14
55099 Mainz
Germany
;
_publ_contact_author_email     'detert@uni-mainz.de'
_publ_contact_author_fax     '+496131-3925338'
_publ_contact_author_phone     '+496131-3924189'
_publ_section_title
;\
<i>rac</i>-4<i>H</i>,5<i>H</i>,6<i>H</i>,7<i>H</i>,8<i>H</i>,9<i>H</i>,\
10<i>H</i>,11<i>H</i>-Cyclodeca[<i>d</i>][1,2,3]selenadiazol-4-ol
;
loop_
    _publ_author_name
    _publ_author_address
    'Schollmeyer, Dieter'
;
University of Mainz
Department of Chemistry
Duesbergweg 10-14
55099 Mainz
Germany
;
    'Detert, Heiner'
;
University of Mainz
Department of Chemistry
Duesbergweg 10-14
55099 Mainz
Germany
;
_publ_section_synopsis
;
Molecules of the title compound, C~10~H~16~N~2~OSe, adopt a chair conformation
and are connected <i>via</i> hydrogen bonds into centrosymmetric dimers.
C---H...O hydrogen bonds interconnect the dimers.
;
