# Supplementary material for: rac-4H,5H,6H,7H,8H,9H,10H,11H-Cyclo­deca­[d][1,2,3]selena­diazol-4-ol
Source: IUCrdata. 2026 Feb 5;11(Pt 2):x260095. doi: 10.1107/S2414314626000957 (PMC12961648; doi:10.1107/S2414314626000957)
Supplement: Supplementary file 2 [file x-11-x260095-Isup2.hkl]

data_I                                                                          
_shelx_title ' c10ohsn in P2(1)/c'                                              
_shelx_refln_list_code          4                                               
_shelx_F_calc_maximum      172.82                                               
_exptl_crystal_F_000       528.00                                               
_reflns_d_resolution_high  0.7449                                               
                                                                                
loop_                                                                           
 _space_group_symop_operation_xyz                                               
 'x, y, z'                                                                      
 '-x, y+1/2, -z+1/2'                                                            
 '-x, -y, -z'                                                                   
 'x, -y-1/2, z-1/2'                                                             
                                                                                
_cell_length_a    11.3765                                                       
_cell_length_b    12.3700                                                       
_cell_length_c     7.6033                                                       
_cell_angle_alpha  90.000                                                       
_cell_angle_beta  103.747                                                       
_cell_angle_gamma  90.000                                                       
                                                                                
_shelx_F_squared_multiplier     1.000                                           
                                                                                
loop_                                                                           
 _refln_index_h                                                                 
 _refln_index_k                                                                 
 _refln_index_l                                                                 
 _refln_F_squared_calc                                                          
 _refln_F_squared_meas                                                          
 _refln_F_squared_sigma                                                         
 _refln_observed_status                                                         
   2   0   0       1075.81        997.44         8.02 o                         
   3   0   0       6604.84       6247.63       113.88 o                         
   4   0   0        745.84        765.88         9.52 o                         
   5   0   0       4898.33       5893.99        44.48 o                         
   6   0   0         13.44         10.74         3.68 o                         
   7   0   0       3814.51       4029.65        30.11 o                         
   8   0   0       4310.91       4553.88       117.25 o                         
   9   0   0       4188.83       4414.26       108.64 o                         
  10   0   0       4656.19       4705.72        98.49 o                         
  11   0   0       2779.94       2974.93        46.11 o                         
  12   0   0       2433.50       2424.57        40.16 o                         
  13   0   0        846.77        883.91        23.63 o                         
  14   0   0         56.24         73.98        12.64 o                         
   1   1   0       2542.69       2339.87        93.07 o                         
   2   1   0       6190.82       6056.13        68.14 o                         
   3   1   0       6149.60       6249.25       135.30 o                         
   4   1   0       9630.91       9898.85        70.91 o                         
   5   1   0       2205.07       2085.92        30.37 o                         
   6   1   0       3685.39       3857.70        19.55 o                         
   7   1   0       8337.71       9026.45       161.46 o                         
   8   1   0       1803.94       1917.34        22.65 o                         
   9   1   0         75.50         80.50         4.90 o                         
  10   1   0         16.73         18.11         6.49 o                         
  11   1   0        131.11        148.34         6.55 o                         
  12   1   0        423.91        444.05        10.86 o                         
  13   1   0        797.09        856.77        13.86 o                         
  14   1   0        879.78        933.54        15.32 o                         
   0   2   0         96.86        109.04         4.02 o                         
   1   2   0       3085.37       3132.49        36.00 o                         
   2   2   0       2775.46       2800.49        12.70 o                         
   3   2   0       3639.94       3640.42        13.02 o                         
   4   2   0        451.79        464.78         5.91 o                         
   5   2   0       1285.70       1468.43        12.68 o                         
   6   2   0        974.31       1045.06        12.69 o                         
   7   2   0        836.02        804.86        11.08 o                         
   8   2   0       1562.67       1666.16        17.55 o                         
   9   2   0       2799.07       2733.43        24.27 o                         
  10   2   0       1187.01       1251.97        14.77 o                         
  11   2   0       1224.53       1312.97        18.88 o                         
  12   2   0        568.63        612.35        11.39 o                         
  13   2   0         61.03         59.24         9.46 o                         
  14   2   0        453.31        481.36        16.26 o                         
   1   3   0        186.87        199.17         2.67 o                         
   2   3   0         96.16        105.19         1.49 o                         
   3   3   0       1162.85       1204.03         5.94 o                         
   4   3   0       3204.67       3317.70        17.60 o                         
   5   3   0       5380.03       5746.05        66.13 o                         
   6   3   0        632.81        670.27         8.87 o                         
   7   3   0         74.13         59.83         3.94 o                         
   8   3   0         93.73         95.91         7.39 o                         
   9   3   0          9.56          4.61         5.69 o                         
  10   3   0        100.07        124.21         6.62 o                         
  11   3   0         94.95         93.55         7.06 o                         
  12   3   0        336.34        366.82        11.41 o                         
  13   3   0        366.67        370.54        11.50 o                         
  14   3   0        310.18        346.40        12.66 o                         
   0   4   0       3796.11       4330.46       109.92 o                         
   1   4   0        618.96        624.42         7.34 o                         
   2   4   0         90.12        116.45         1.52 o                         
   3   4   0         21.12         30.91         1.42 o                         
   4   4   0          3.66          5.95         2.11 o                         
   5   4   0        119.47        121.50         3.86 o                         
   6   4   0         21.49         24.03         3.62 o                         
   7   4   0         65.87         52.79         4.89 o                         
   8   4   0         32.04         26.31         5.23 o                         
   9   4   0        382.86        364.94         7.87 o                         
  10   4   0         59.25         59.29         6.72 o                         
  11   4   0          3.57          6.66         6.21 o                         
  12   4   0         47.49         39.96         7.91 o                         
  13   4   0          1.34          3.70         8.53 o                         
  14   4   0        119.84        155.35        11.23 o                         
   1   5   0         91.81         93.27         2.58 o                         
   2   5   0        129.54        135.52         4.92 o                         
   3   5   0       2179.99       2245.91        24.50 o                         
   4   5   0       1800.34       1772.60        10.25 o                         
   5   5   0        983.41        973.03        13.29 o                         
   6   5   0        331.65        302.92        10.52 o                         
   7   5   0       1043.46        993.75        13.18 o                         
   8   5   0        130.44        120.60         5.94 o                         
   9   5   0        105.78        108.15        10.08 o                         
  10   5   0          2.62         -0.66         6.00 o                         
  11   5   0        237.26        234.70         9.20 o                         
  12   5   0         26.45         36.67         8.86 o                         
  13   5   0        328.62        350.59        13.33 o                         
  14   5   0        382.53        418.51        17.06 o                         
   0   6   0       4442.02       4838.23        87.64 o                         
   1   6   0        634.03        620.04        11.66 o                         
   2   6   0       1054.48        994.76        11.80 o                         
   3   6   0       4214.36       4227.32        46.45 o                         
   4   6   0        211.09        209.71         5.46 o                         
   5   6   0         92.05         92.18         3.93 o                         
   6   6   0        711.92        668.92        10.75 o                         
   7   6   0       1618.56       1588.33        27.64 o                         
   8   6   0        837.69        786.09        16.42 o                         
   9   6   0       1436.03       1406.48        23.93 o                         
  10   6   0       1318.21       1278.98        24.38 o                         
  11   6   0        704.93        710.13        23.36 o                         
  12   6   0        538.20        561.64        16.67 o                         
  13   6   0        121.23        132.02        10.42 o                         
   1   7   0       1230.75       1348.30        12.35 o                         
   2   7   0       6509.52       6607.60        60.51 o                         
   3   7   0       1989.94       2039.66        26.47 o                         
   4   7   0       6593.12       6324.37        78.22 o                         
   5   7   0       7832.35       7879.04        65.47 o                         
   6   7   0       5293.75       5113.52        44.47 o                         
   7   7   0       5146.03       4924.35        31.55 o                         
   8   7   0       1129.26       1112.88        21.51 o                         
   9   7   0         38.08         39.72         8.57 o                         
  10   7   0        278.58        261.74        11.86 o                         
  11   7   0         22.43         23.29         7.15 o                         
  12   7   0       1037.91        996.13        20.17 o                         
  13   7   0        768.31        721.81        17.03 o                         
   0   8   0       8832.28       8965.58       294.83 o                         
   1   8   0       7260.76       7347.19        62.03 o                         
   2   8   0       4704.54       4572.72        55.71 o                         
   3   8   0       1171.45       1166.03        17.12 o                         
   4   8   0        892.08        892.52        11.76 o                         
   5   8   0          3.04          9.78         4.99 o                         
   6   8   0        211.51        205.62         5.99 o                         
   7   8   0         69.95         71.47         5.47 o                         
   8   8   0       2624.48       2473.21        22.77 o                         
   9   8   0       2211.99       2091.24        22.79 o                         
  10   8   0       1347.84       1293.77        27.51 o                         
  11   8   0       2174.77       2058.14        60.17 o                         
  12   8   0        613.66        564.86        17.57 o                         
  13   8   0        219.42        209.00        15.70 o                         
   1   9   0        500.23        526.65        12.32 o                         
   2   9   0        816.05        776.73        26.48 o                         
   3   9   0       2948.63       2939.55        23.12 o                         
   4   9   0       3234.06       3269.97        25.26 o                         
   5   9   0       1526.13       1533.52        22.46 o                         
   6   9   0       1039.13        982.84        19.35 o                         
   7   9   0       1102.50       1044.11        21.86 o                         
   8   9   0       1232.53       1166.09        19.27 o                         
   9   9   0        306.19        280.93         9.39 o                         
  10   9   0         25.61         25.11        11.58 o                         
  11   9   0        267.92        257.97        13.73 o                         
  12   9   0        410.85        406.17        18.79 o                         
   0  10   0        677.53        660.12         8.67 o                         
   1  10   0       1410.87       1435.47        12.83 o                         
   2  10   0        922.36        998.88        13.69 o                         
   3  10   0        958.97        973.13        52.41 o                         
   4  10   0         31.54         24.44         6.55 o                         
   5  10   0        169.13        172.22        11.46 o                         
   6  10   0         90.71         91.11         6.92 o                         
   7  10   0       1190.42       1110.30        23.52 o                         
   8  10   0        531.59        501.36        14.97 o                         
   9  10   0        513.87        494.21        15.60 o                         
  10  10   0       1024.14        921.60        20.63 o                         
  11  10   0        750.17        652.11        24.44 o                         
   1  11   0          1.24          3.21         4.43 o                         
   2  11   0        212.21        195.47         9.34 o                         
   3  11   0         57.28         66.10        12.66 o                         
   4  11   0        160.81        164.64         8.11 o                         
   5  11   0        410.34        392.50        13.09 o                         
   6  11   0        204.01        200.02         9.44 o                         
   7  11   0        225.03        197.77        14.13 o                         
   8  11   0         40.20         36.97         9.99 o                         
   9  11   0         37.63         50.29        10.30 o                         
  10  11   0          1.29          0.94        10.77 o                         
  11  11   0         26.80         27.49        11.86 o                         
   0  12   0        483.05        482.40        24.13 o                         
   1  12   0         83.38         88.84         5.91 o                         
   2  12   0         36.48         28.95         6.09 o                         
   3  12   0         18.13         25.14         6.88 o                         
   4  12   0          2.18          6.44         8.82 o                         
   5  12   0          6.94          7.68         9.18 o                         
   6  12   0          1.61          8.07         8.10 o                         
   7  12   0         41.10         43.30        10.47 o                         
   8  12   0          0.48          6.07        10.44 o                         
   9  12   0        107.73        122.00        13.12 o                         
  10  12   0        112.86        116.97        16.59 o                         
   1  13   0          5.01          3.81        11.16 o                         
   2  13   0          8.38          6.20         6.65 o                         
   3  13   0        352.44        330.94        17.30 o                         
   4  13   0        562.21        571.92        20.91 o                         
   5  13   0        506.32        526.72        13.16 o                         
   6  13   0         21.67         11.52         8.66 o                         
   7  13   0         88.85         91.90        12.47 o                         
   8  13   0         71.88         77.73        12.68 o                         
   9  13   0         22.26         30.25        12.35 o                         
   0  14   0       1125.55       1181.06        38.56 o                         
   1  14   0        853.38        851.94        24.01 o                         
   2  14   0        892.88        899.70        24.64 o                         
   3  14   0       1215.76       1169.78        32.07 o                         
   4  14   0        439.22        455.06        18.52 o                         
   5  14   0         28.61         16.61        13.82 o                         
   6  14   0        356.42        349.02        13.27 o                         
   7  14   0        488.29        500.15        22.21 o                         
   1  15   0        194.29        211.45        15.96 o                         
   2  15   0         55.09         57.72        10.37 o                         
   3  15   0        790.95        760.57        20.24 o                         
   4  15   0       2381.18       2383.55        39.37 o                         
   5  15   0       1011.93        983.76        23.00 o                         
   6  15   0       1314.01       1330.49        32.04 o                         
   0  16   0        899.36        875.55        37.18 o                         
   1  16   0        811.71        810.49        36.67 o                         
   2  16   0       1001.90       1043.34        30.09 o                         
   3  16   0        500.82        504.42        23.75 o                         
 -15   1   1          6.77          6.67         9.73 o                         
 -14   1   1          5.18          7.88         8.18 o                         
 -13   1   1        449.75        465.41        11.55 o                         
 -12   1   1        146.14        165.11         8.50 o                         
 -11   1   1        171.50        189.97         7.17 o                         
 -10   1   1        665.16        703.50         9.77 o                         
  -9   1   1        530.85        547.99        10.00 o                         
  -8   1   1        133.71        107.84         6.07 o                         
  -7   1   1        781.81        826.29        20.98 o                         
  -6   1   1          0.92          8.18         2.37 o                         
  -5   1   1        470.12        585.07         7.76 o                         
  -4   1   1        525.44        666.07         5.11 o                         
  -3   1   1      14206.52      14806.88       102.25 o                         
  -2   1   1       2458.93       2478.95        36.57 o                         
  -1   1   1       6045.69       5964.55        22.02 o                         
   0   1   1        685.80        677.47         6.52 o                         
   1   1   1       1422.66       1390.63         8.68 o                         
   2   1   1      12805.04      13298.29        44.55 o                         
   3   1   1       3980.84       3952.43        42.91 o                         
   4   1   1         57.34         62.42         2.36 o                         
   5   1   1        398.52        383.90         4.95 o                         
   6   1   1         20.56         29.17         3.79 o                         
   7   1   1        339.13        335.24         8.49 o                         
   8   1   1        713.45        746.59         8.60 o                         
   9   1   1       1985.85       1979.82        35.44 o                         
  10   1   1       2258.94       2363.24        71.25 o                         
  11   1   1         89.18         88.20         6.12 o                         
  12   1   1        333.91        331.99         8.66 o                         
  13   1   1        259.89        301.59         9.76 o                         
  14   1   1        176.62        195.57        11.39 o                         
 -15   2   1        506.68        537.66        16.70 o                         
 -14   2   1        402.80        432.85        15.56 o                         
 -13   2   1        660.58        670.95        16.93 o                         
 -12   2   1         84.80        111.43         9.00 o                         
 -11   2   1          1.00          0.25         5.59 o                         
 -10   2   1         30.97         58.08         8.83 o                         
  -9   2   1        577.27        582.06        11.01 o                         
  -8   2   1        853.79        784.90        11.60 o                         
  -7   2   1        719.21        690.95         8.93 o                         
  -6   2   1       1257.64       1179.62        14.73 o                         
  -5   2   1       5891.12       6017.71        44.05 o                         
  -4   2   1       3500.28       3656.70        45.28 o                         
  -3   2   1        537.98        547.29         4.78 o                         
  -2   2   1        261.64        288.79         2.97 o                         
  -1   2   1         16.89         28.46         0.94 o                         
   0   2   1        747.04        828.99         5.06 o                         
   1   2   1      13069.44      13061.25       107.77 o                         
   2   2   1       1316.03       1270.97         7.92 o                         
   3   2   1       5757.90       5608.07        37.92 o                         
   4   2   1       4692.69       4656.54        30.06 o                         
   5   2   1       2424.29       2455.49        16.15 o                         
   6   2   1       6908.52       7715.08       254.19 o                         
   7   2   1       1329.82       1276.90        15.22 o                         
   8   2   1         35.57         47.76         6.03 o                         
   9   2   1        108.46        129.49         6.90 o                         
  10   2   1         43.38         54.22         5.39 o                         
  11   2   1        369.07        348.30         8.90 o                         
  12   2   1        753.06        784.66        12.78 o                         
  13   2   1        777.48        787.89        16.85 o                         
  14   2   1        410.52        437.33        14.95 o                         
 -14   3   1        102.23        116.93        10.70 o                         
 -13   3   1        375.25        385.70        13.16 o                         
 -12   3   1       2321.89       2443.43        30.75 o                         
 -11   3   1       2431.42       2451.63        27.66 o                         
 -10   3   1       3842.23       3682.21        23.45 o                         
  -9   3   1       3680.00       3521.77        40.48 o                         
  -8   3   1       4667.44       4688.09        40.53 o                         
  -7   3   1       1593.81       1541.87        22.75 o                         
  -6   3   1         19.46         21.71         2.81 o                         
  -5   3   1         17.04         22.82         2.37 o                         
  -4   3   1       1404.51       1443.47         8.73 o                         
  -3   3   1        686.66        648.05         6.62 o                         
  -2   3   1       6523.92       6773.72        37.95 o                         
  -1   3   1      29866.12      29928.38       194.82 o                         
   0   3   1      14120.31      14547.59        82.63 o                         
   1   3   1       4589.19       4378.54        53.06 o                         
   2   3   1       6358.20       6503.16       120.50 o                         
   3   3   1       3472.31       3462.77        16.78 o                         
   4   3   1       1344.68       1383.33         9.17 o                         
   5   3   1        105.68        122.79         4.18 o                         
   6   3   1        775.32        725.46        12.53 o                         
   7   3   1       1827.95       1763.55        18.54 o                         
   8   3   1       4537.65       4759.66       199.53 o                         
   9   3   1       2407.05       2669.59        85.55 o                         
  10   3   1       1063.31       1024.48        15.10 o                         
  11   3   1       2781.65       2761.16        34.63 o                         
  12   3   1        902.22        931.58        18.41 o                         
  13   3   1        544.00        609.84        17.12 o                         
  14   3   1        135.47        130.06        12.61 o                         
 -14   4   1       1004.60       1021.45        21.85 o                         
 -13   4   1        465.54        474.60        15.35 o                         
 -12   4   1        905.99        916.20        16.78 o                         
 -11   4   1        271.90        266.68        10.42 o                         
 -10   4   1         88.72         90.17         6.45 o                         
  -9   4   1        566.02        507.34        13.20 o                         
  -8   4   1       7939.06       7919.43        84.84 o                         
  -7   4   1       5662.20       5570.97        96.38 o                         
  -6   4   1       6474.24       6405.31        41.58 o                         
  -5   4   1       8829.76       8959.72        27.28 o                         
  -4   4   1       8195.05       8357.32        53.41 o                         
  -3   4   1      10385.31      10849.03        65.81 o                         
  -2   4   1       8051.65       8539.64        75.92 o                         
  -1   4   1       9714.08       9912.24       101.59 o                         
   0   4   1         12.17          9.83         0.99 o                         
   1   4   1       2258.88       2252.65        24.33 o                         
   2   4   1       3035.21       3036.77        14.97 o                         
   3   4   1       3289.83       3241.90        17.50 o                         
   4   4   1       5680.09       5733.50        51.89 o                         
   5   4   1       5911.93       5701.74        34.22 o                         
   6   4   1       6757.88       6339.55        69.99 o                         
   7   4   1       4118.25       4401.22       297.29 o                         
   8   4   1         91.56        103.55         9.57 o                         
   9   4   1        232.17        229.21         8.47 o                         
  10   4   1         32.28         31.33         6.76 o                         
  11   4   1        182.33        196.98        10.52 o                         
  12   4   1        551.43        599.55        21.30 o                         
  13   4   1       1423.83       1533.49        32.94 o                         
 -14   5   1         95.03        110.46        11.96 o                         
 -13   5   1        451.04        457.26        14.90 o                         
 -12   5   1        958.56        951.00        16.97 o                         
 -11   5   1       1520.12       1511.78        33.57 o                         
 -10   5   1       2048.28       1979.54        22.56 o                         
  -9   5   1       2421.09       2497.62        22.26 o                         
  -8   5   1       1944.99       1949.10        33.17 o                         
  -7   5   1        391.49        367.12         8.56 o                         
  -6   5   1         31.85         34.94         5.09 o                         
  -5   5   1        271.04        267.49         6.04 o                         
  -4   5   1       1708.03       1759.57        12.64 o                         
  -3   5   1       1710.48       1632.12        14.71 o                         
  -2   5   1       1683.81       1561.16        13.51 o                         
  -1   5   1      11070.57      10981.35        70.61 o                         
   0   5   1       8325.31       8458.54        88.24 o                         
   1   5   1       3499.18       3499.50        49.93 o                         
   2   5   1       3024.87       2906.78        30.21 o                         
   3   5   1        801.81        830.23         8.85 o                         
   4   5   1          6.17         12.32         2.76 o                         
   5   5   1        304.93        306.66         7.63 o                         
   6   5   1        760.92        721.75        13.51 o                         
   7   5   1       2153.28       2190.60       206.37 o                         
   8   5   1       2631.16       2484.86        21.25 o                         
   9   5   1       1852.17       1796.57        23.02 o                         
  10   5   1       1630.59       1795.29        46.91 o                         
  11   5   1       1405.26       1422.72        45.89 o                         
  12   5   1        589.05        616.34        16.76 o                         
  13   5   1        264.95        266.97        13.25 o                         
 -14   6   1        485.49        523.63        16.59 o                         
 -13   6   1        620.63        662.22        16.58 o                         
 -12   6   1        212.36        207.20        11.94 o                         
 -11   6   1         13.12          1.27         8.44 o                         
 -10   6   1          0.17         -0.30         7.08 o                         
  -9   6   1         35.04         33.56         6.89 o                         
  -8   6   1        471.48        474.58         9.43 o                         
  -7   6   1       1202.31       1162.98        27.83 o                         
  -6   6   1        761.01        751.21        16.01 o                         
  -5   6   1       4661.14       4634.36        24.82 o                         
  -4   6   1       2642.01       2587.46        18.63 o                         
  -3   6   1       1006.10       1004.67         8.85 o                         
  -2   6   1        845.40        830.00         8.47 o                         
  -1   6   1       1678.88       1883.12        10.90 o                         
   0   6   1         41.67         47.00         2.44 o                         
   1   6   1          5.93         20.64         2.30 o                         
   2   6   1       1976.01       2012.15        36.66 o                         
   3   6   1       5759.72       5524.31        32.83 o                         
   4   6   1       5897.68       5752.06        48.37 o                         
   5   6   1       2630.50       2502.17        29.17 o                         
   6   6   1        999.81        928.42        15.70 o                         
   7   6   1       1433.49       1336.40        15.45 o                         
   8   6   1       1975.54       1932.45        18.91 o                         
   9   6   1         90.43         91.69        13.69 o                         
  10   6   1          1.72          1.51         6.89 o                         
  11   6   1        472.88        494.00        16.38 o                         
  12   6   1        590.37        631.48        25.52 o                         
  13   6   1         31.66         42.61        11.09 o                         
 -13   7   1         45.19         45.90         9.79 o                         
 -12   7   1        283.41        275.93        12.26 o                         
 -11   7   1        432.86        402.01        14.24 o                         
 -10   7   1         59.35         52.70         9.31 o                         
  -9   7   1         70.91         73.27         8.50 o                         
  -8   7   1          2.63          1.30         6.86 o                         
  -7   7   1         95.55        106.75         6.27 o                         
  -6   7   1       1666.99       1628.96        31.05 o                         
  -5   7   1         19.38         18.47         2.97 o                         
  -4   7   1       1057.04       1056.27         8.40 o                         
  -3   7   1       1290.12       1397.44         7.96 o                         
  -2   7   1        991.17       1044.46        12.69 o                         
  -1   7   1          5.41          6.55         2.53 o                         
   0   7   1         12.11          7.13         2.32 o                         
   1   7   1       1898.09       2030.03        20.95 o                         
   2   7   1        674.62        623.56        10.71 o                         
   3   7   1         20.26         13.14         4.95 o                         
   4   7   1         15.28         15.92         2.87 o                         
   5   7   1        323.49        294.21        10.37 o                         
   6   7   1         71.90         73.83         4.81 o                         
   7   7   1         44.00         51.15         5.00 o                         
   8   7   1        308.85        301.66        26.97 o                         
   9   7   1        395.04        392.54        22.92 o                         
  10   7   1        911.86        930.23        25.59 o                         
  11   7   1        367.18        398.10        18.23 o                         
  12   7   1         12.47         26.01         8.85 o                         
  13   7   1         32.15         44.04        11.08 o                         
 -13   8   1         39.18         39.89        11.90 o                         
 -12   8   1         23.38         20.06         9.96 o                         
 -11   8   1        147.95        159.52        12.69 o                         
 -10   8   1        418.64        390.87        13.84 o                         
  -9   8   1          0.44         -1.93         5.74 o                         
  -8   8   1       1192.36       1140.05        16.69 o                         
  -7   8   1        114.36        105.61         7.11 o                         
  -6   8   1        281.74        293.30        12.69 o                         
  -5   8   1         68.97         68.84         2.02 o                         
  -4   8   1         82.90         89.66         5.42 o                         
  -3   8   1        672.43        737.33        16.16 o                         
  -2   8   1        235.92        222.77        20.91 o                         
  -1   8   1        118.24        122.34        12.80 o                         
   0   8   1        177.10        195.67         4.32 o                         
   1   8   1          1.28          0.60         2.73 o                         
   2   8   1         12.89         14.08         7.19 o                         
   3   8   1        118.72        126.93         5.70 o                         
   4   8   1        433.23        465.32        12.38 o                         
   5   8   1         78.21         83.38         3.74 o                         
   6   8   1        187.62        177.04         5.26 o                         
   7   8   1        175.74        175.60         9.15 o                         
   8   8   1         78.66         84.77         7.38 o                         
   9   8   1         62.69         73.20         7.53 o                         
  10   8   1         59.80         67.46         8.88 o                         
  11   8   1          0.10          6.39        12.38 o                         
  12   8   1          3.94          3.73        14.23 o                         
 -12   9   1        298.30        283.15        19.33 o                         
 -11   9   1        619.55        595.41        20.95 o                         
 -10   9   1         15.80         37.58        12.11 o                         
  -9   9   1         89.28         71.64         7.32 o                         
  -8   9   1        118.19        115.99         7.39 o                         
  -7   9   1         31.41         27.69         4.22 o                         
  -6   9   1        165.19        172.71        11.07 o                         
  -5   9   1        176.25        174.07         9.25 o                         
  -4   9   1       1069.64       1084.92        12.44 o                         
  -3   9   1        355.50        328.00         7.23 o                         
  -2   9   1        440.81        440.82        13.44 o                         
  -1   9   1       2434.61       2464.38        31.13 o                         
   0   9   1        204.85        207.84         9.91 o                         
   1   9   1        442.82        414.21         6.42 o                         
   2   9   1        784.62        761.52        11.66 o                         
   3   9   1          8.81          6.20         8.44 o                         
   4   9   1        128.13        121.18         9.42 o                         
   5   9   1        477.82        453.53        13.86 o                         
   6   9   1        259.66        253.87        12.66 o                         
   7   9   1        124.09        130.65         5.94 o                         
   8   9   1       1627.38       1540.58        27.46 o                         
   9   9   1        403.57        383.16        11.65 o                         
  10   9   1        411.98        407.10        18.11 o                         
  11   9   1        746.96        745.98        23.90 o                         
  12   9   1        104.30        101.78        13.34 o                         
 -12  10   1        217.24        214.08        20.60 o                         
 -11  10   1         62.32         69.61        12.77 o                         
 -10  10   1        113.03        112.36        16.18 o                         
  -9  10   1         47.44         45.03        10.50 o                         
  -8  10   1        289.17        279.26        15.93 o                         
  -7  10   1        357.00        334.25        12.23 o                         
  -6  10   1       1575.17       1491.04        25.81 o                         
  -5  10   1       4779.27       4812.12        40.63 o                         
  -4  10   1       2420.06       2439.79        20.43 o                         
  -3  10   1        430.31        456.35        11.33 o                         
  -2  10   1        271.49        264.14        10.44 o                         
  -1  10   1        108.24        100.95         7.14 o                         
   0  10   1          8.50         18.13         5.02 o                         
   1  10   1        604.31        588.73         7.39 o                         
   2  10   1        969.76        978.39        43.86 o                         
   3  10   1       1787.39       1761.70        81.30 o                         
   4  10   1       2122.69       2095.58        21.39 o                         
   5  10   1       1780.41       1560.18        35.98 o                         
   6  10   1       2181.63       2010.26        22.78 o                         
   7  10   1       1191.64       1161.49        22.39 o                         
   8  10   1        180.05        170.48        10.97 o                         
   9  10   1        138.70        121.93        11.54 o                         
  10  10   1         31.45         33.65        10.96 o                         
  11  10   1        293.23        288.89        18.75 o                         
 -11  11   1       1000.45        939.91        27.01 o                         
 -10  11   1       1591.72       1561.44        32.07 o                         
  -9  11   1       1317.97       1239.94        24.26 o                         
  -8  11   1       1485.60       1435.68        23.24 o                         
  -7  11   1        871.78        835.64        22.64 o                         
  -6  11   1        368.41        383.96        16.76 o                         
  -5  11   1        122.69        120.24        10.27 o                         
  -4  11   1        793.20        772.09        19.68 o                         
  -3  11   1       1604.33       1582.32        21.10 o                         
  -2  11   1       2194.41       2200.16        24.47 o                         
  -1  11   1       3023.15       3120.74        24.24 o                         
   0  11   1       3412.05       3501.77        36.11 o                         
   1  11   1       2613.99       2720.39        23.85 o                         
   2  11   1       2850.25       2733.23        24.45 o                         
   3  11   1       2290.38       2207.32        21.29 o                         
   4  11   1          2.65          0.05         9.50 o                         
   5  11   1          4.96          2.17         7.21 o                         
   6  11   1         35.45         46.63         8.62 o                         
   7  11   1        549.68        494.20        11.93 o                         
   8  11   1        728.54        685.81        21.33 o                         
   9  11   1       1442.42       1331.33        29.44 o                         
  10  11   1       1296.32       1243.26        29.69 o                         
 -10  12   1          6.08         -8.05        12.54 o                         
  -9  12   1        202.72        197.96        13.53 o                         
  -8  12   1        975.38       1018.61        33.69 o                         
  -7  12   1       1635.00       1549.28        30.35 o                         
  -6  12   1       2283.70       2240.02        27.29 o                         
  -5  12   1       1658.62       1624.20        26.50 o                         
  -4  12   1       1627.43       1574.44        22.22 o                         
  -3  12   1        906.66        939.25        18.40 o                         
  -2  12   1        871.87        923.45        21.41 o                         
  -1  12   1        460.71        448.21        11.13 o                         
   0  12   1        175.01        159.27         7.61 o                         
   1  12   1        152.59        169.57        11.89 o                         
   2  12   1        955.99        966.49        15.46 o                         
   3  12   1       2065.41       1947.92        23.83 o                         
   4  12   1       1823.38       1847.49        30.49 o                         
   5  12   1       1321.86       1285.71        26.84 o                         
   6  12   1        669.27        644.19        13.91 o                         
   7  12   1        776.50        725.12        14.73 o                         
   8  12   1        171.28        163.04        12.64 o                         
   9  12   1          4.07        -15.01        15.01 o                         
  -9  13   1       1576.47       1575.34        34.20 o                         
  -8  13   1        424.62        408.55        16.84 o                         
  -7  13   1         46.11         59.95        14.18 o                         
  -6  13   1         71.53         79.72        11.59 o                         
  -5  13   1         59.16         44.09         8.62 o                         
  -4  13   1        155.67        132.98        11.95 o                         
  -3  13   1        652.98        699.72        13.54 o                         
  -2  13   1        889.29        946.63        18.15 o                         
  -1  13   1        961.42       1000.54        16.86 o                         
   0  13   1       2079.28       2027.09        31.65 o                         
   1  13   1       1813.69       1840.14        43.69 o                         
   2  13   1        959.86       1011.91        36.13 o                         
   3  13   1        389.28        388.52        11.60 o                         
   4  13   1          1.83          2.43         7.48 o                         
   5  13   1         57.94         64.38        11.77 o                         
   6  13   1        118.62        109.84         9.32 o                         
   7  13   1        657.32        571.88        16.21 o                         
   8  13   1        440.43        415.01        16.24 o                         
  -8  14   1         10.45         16.45        12.48 o                         
  -7  14   1        505.29        507.57        21.43 o                         
  -6  14   1        357.43        378.86        18.58 o                         
  -5  14   1        179.83        190.32        14.04 o                         
  -4  14   1        373.67        387.45        18.86 o                         
  -3  14   1        117.98        128.95        13.58 o                         
  -2  14   1        111.98         92.79        13.78 o                         
  -1  14   1          9.70          5.51        10.33 o                         
   0  14   1         84.98         87.58        14.00 o                         
   1  14   1        151.64        165.95        15.60 o                         
   2  14   1        133.35        117.09        12.84 o                         
   3  14   1       1146.04       1150.99        26.88 o                         
   4  14   1        781.65        770.30        23.12 o                         
   5  14   1        387.06        375.86        18.63 o                         
   6  14   1        417.92        426.50        16.66 o                         
   7  14   1        129.69        115.28        11.10 o                         
  -6  15   1         26.62         34.16        14.36 o                         
  -5  15   1         27.05         44.14        11.52 o                         
  -4  15   1         63.60         75.79        15.71 o                         
  -3  15   1        122.62        105.04        14.50 o                         
  -2  15   1         11.58         13.03        11.18 o                         
  -1  15   1          2.40          8.75        11.88 o                         
   0  15   1        122.51        138.03        23.79 o                         
   1  15   1         18.65         13.64        14.17 o                         
   2  15   1        118.11        111.09        14.27 o                         
   3  15   1         47.52         35.35        12.04 o                         
   4  15   1          2.21         -4.10        12.62 o                         
   5  15   1         12.31         16.55        11.96 o                         
  -4  16   1          1.07         -2.78        12.07 o                         
  -3  16   1         91.46         81.01        15.83 o                         
  -2  16   1          6.80         26.80        15.76 o                         
  -1  16   1         93.62         96.44        15.60 o                         
   0  16   1          3.48         14.22        15.32 o                         
   1  16   1        155.36        192.40        17.93 o                         
   2  16   1         19.66          8.05        14.83 o                         
   3  16   1        271.78        252.35        19.32 o                         
 -15   0   2         21.46         15.52        12.95 o                         
 -14   0   2         39.82         54.25        12.56 o                         
 -13   0   2        779.93        871.10        24.83 o                         
 -12   0   2       1476.09       1663.88        29.87 o                         
 -11   0   2       2863.13       2662.17       165.12 o                         
 -10   0   2       6631.29       6115.44       187.04 o                         
  -9   0   2       4270.53       4645.59        44.19 o                         
  -8   0   2       2964.97       3275.73        31.73 o                         
  -7   0   2       2776.62       3144.71        23.70 o                         
  -6   0   2        756.89        845.87        12.50 o                         
  -5   0   2       1275.34       1511.59        12.79 o                         
  -4   0   2       1154.10       1185.18        11.31 o                         
  -3   0   2       3218.12       3315.30        19.20 o                         
  -2   0   2       2845.65       2865.85        22.22 o                         
  -1   0   2      14417.98      14421.64       112.09 o                         
   0   0   2       4982.29       4771.23        36.55 o                         
   1   0   2       4229.96       4191.33        22.33 o                         
   2   0   2       2545.97       2429.63        51.88 o                         
   3   0   2       3328.15       3380.19        14.75 o                         
   4   0   2        606.10        652.23         5.98 o                         
   5   0   2        324.50        373.20         5.16 o                         
   6   0   2       1953.05       2117.27        63.44 o                         
   7   0   2      11759.25      12551.55       327.77 o                         
   8   0   2       2036.27       1990.17        38.78 o                         
   9   0   2       1014.81       1068.85        31.87 o                         
  10   0   2       1770.00       1936.33        44.02 o                         
  11   0   2       1862.40       2089.52        48.57 o                         
  12   0   2       3045.38       3310.61        62.45 o                         
  13   0   2        418.68        455.02        32.54 o                         
 -15   1   2        628.99        613.90        15.69 o                         
 -14   1   2        493.96        498.55        15.53 o                         
 -13   1   2        804.93        866.85        17.39 o                         
 -12   1   2        191.21        208.72         9.79 o                         
 -11   1   2        195.18        173.84         8.98 o                         
 -10   1   2         50.99         51.80         6.22 o                         
  -9   1   2       2281.20       2240.40        36.62 o                         
  -8   1   2       2750.99       2941.66        66.63 o                         
  -7   1   2       3156.42       3161.75        47.95 o                         
  -6   1   2       7568.52       7852.66        51.34 o                         
  -5   1   2       5671.83       5989.38        21.68 o                         
  -4   1   2       5729.13       6006.32        34.78 o                         
  -3   1   2       5455.67       5702.97        24.16 o                         
  -2   1   2        935.88        944.14         5.96 o                         
  -1   1   2         10.98          6.71         1.13 o                         
   0   1   2       7982.33       8288.87        34.57 o                         
   1   1   2       1637.89       1549.56         4.68 o                         
   2   1   2        729.54        626.00         7.60 o                         
   3   1   2      10319.66      10554.16        36.91 o                         
   4   1   2       7566.87       7792.81        65.53 o                         
   5   1   2       8924.88       8900.27        82.93 o                         
   6   1   2       5310.70       5098.93        20.34 o                         
   7   1   2        414.75        432.96         6.60 o                         
   8   1   2        239.96        286.28         7.66 o                         
   9   1   2         44.47         56.71         6.00 o                         
  10   1   2        251.29        259.76        10.31 o                         
  11   1   2        633.77        642.81        14.37 o                         
  12   1   2        889.83        944.86        25.70 o                         
  13   1   2       1303.93       1298.89        30.30 o                         
 -15   2   2          4.69         10.87        10.19 o                         
 -14   2   2        140.09        136.61        11.81 o                         
 -13   2   2        872.04        882.76        19.49 o                         
 -12   2   2       1001.07        996.08        17.26 o                         
 -11   2   2        959.03        987.37        22.48 o                         
 -10   2   2        940.01        915.86        30.36 o                         
  -9   2   2       1989.58       2062.12        58.19 o                         
  -8   2   2        682.76        657.59        15.39 o                         
  -7   2   2        192.00        240.46         6.44 o                         
  -6   2   2        264.89        297.62         5.45 o                         
  -5   2   2        845.50        885.89         8.16 o                         
  -4   2   2       2341.05       2359.98        23.17 o                         
  -3   2   2       2561.84       2552.05        14.00 o                         
  -2   2   2      18763.34      19054.49       103.98 o                         
  -1   2   2       6041.96       6200.93        33.45 o                         
   0   2   2       2984.71       3002.84        23.31 o                         
   1   2   2       9624.16       9477.00        30.96 o                         
   2   2   2       8243.97       8100.00        37.40 o                         
   3   2   2        232.52        241.23         4.15 o                         
   4   2   2          2.72          1.60         1.47 o                         
   5   2   2        557.71        521.18         5.10 o                         
   6   2   2        213.72        194.25         4.13 o                         
   7   2   2        290.74        275.48         5.42 o                         
   8   2   2       2618.72       2431.82        26.19 o                         
   9   2   2       1556.21       1494.73        21.65 o                         
  10   2   2       2506.26       2491.23        54.42 o                         
  11   2   2       1067.31       1095.37        16.47 o                         
  12   2   2         25.65         28.70         8.14 o                         
  13   2   2        212.20        204.33        14.78 o                         
 -15   3   2        145.15        161.14        14.79 o                         
 -14   3   2        329.50        339.95        14.26 o                         
 -13   3   2        199.70        207.50        10.92 o                         
 -12   3   2        104.46        117.57        10.19 o                         
 -11   3   2        195.20        186.51         9.20 o                         
 -10   3   2         22.68         26.27         6.91 o                         
  -9   3   2         58.88         88.48         6.47 o                         
  -8   3   2        102.77        106.99         5.38 o                         
  -7   3   2        238.44        236.63         6.03 o                         
  -6   3   2       1698.92       1776.52        11.28 o                         
  -5   3   2       2423.63       2567.14        19.36 o                         
  -4   3   2        389.60        368.59         5.23 o                         
  -3   3   2         56.45         67.12         2.28 o                         
  -2   3   2       3575.25       3759.01        31.32 o                         
  -1   3   2        659.84        681.02         4.93 o                         
   0   3   2        637.06        670.88         6.40 o                         
   1   3   2        227.20        248.75         2.97 o                         
   2   3   2       3765.96       3998.74        36.37 o                         
   3   3   2        859.07        780.13         6.23 o                         
   4   3   2        764.03        730.56         8.96 o                         
   5   3   2         37.70         36.26         2.61 o                         
   6   3   2        578.42        562.51        10.16 o                         
   7   3   2       1318.77       1304.62        15.99 o                         
   8   3   2        728.26        638.83        16.84 o                         
   9   3   2        406.22        354.61         8.65 o                         
  10   3   2          0.36          5.46         5.42 o                         
  11   3   2         61.43         67.06         6.63 o                         
  12   3   2        113.67        109.35        10.97 o                         
  13   3   2          3.68          3.23         9.63 o                         
 -14   4   2         39.14         34.83        10.10 o                         
 -13   4   2          0.17         -1.24        10.60 o                         
 -12   4   2          1.97         14.14         8.62 o                         
 -11   4   2          2.01          3.16         7.02 o                         
 -10   4   2         46.04         51.47         6.69 o                         
  -9   4   2        107.17        111.97         7.60 o                         
  -8   4   2         29.24         22.28         4.47 o                         
  -7   4   2         56.77         69.31         6.71 o                         
  -6   4   2        172.34        178.28         5.44 o                         
  -5   4   2        153.90        184.26         4.72 o                         
  -4   4   2        373.23        435.63         5.94 o                         
  -3   4   2          0.51          1.26         2.20 o                         
  -2   4   2        819.60        885.51         9.95 o                         
  -1   4   2         21.10         19.16         1.68 o                         
   0   4   2         55.20         72.55         2.33 o                         
   1   4   2         66.14         80.65         2.31 o                         
   2   4   2        288.19        310.40         5.11 o                         
   3   4   2        414.43        419.21         5.86 o                         
   4   4   2        540.54        582.49        10.09 o                         
   5   4   2         21.91         16.53         3.06 o                         
   6   4   2          6.75         10.92         3.38 o                         
   7   4   2          6.97          6.15         4.22 o                         
   8   4   2          0.36          5.02         4.96 o                         
   9   4   2        182.57        158.25         8.80 o                         
  10   4   2          0.18          5.26         6.38 o                         
  11   4   2         39.51         27.55        14.40 o                         
  12   4   2         58.42         66.98        11.63 o                         
  13   4   2         50.64         55.95        10.31 o                         
 -14   5   2         86.16         67.22        10.87 o                         
 -13   5   2        190.94        207.69        11.41 o                         
 -12   5   2         23.80         24.99         7.84 o                         
 -11   5   2         28.22         43.30         8.57 o                         
 -10   5   2         46.34         45.56         7.12 o                         
  -9   5   2       1511.14       1430.35        21.81 o                         
  -8   5   2        170.33        160.18         6.97 o                         
  -7   5   2        488.54        487.31         8.00 o                         
  -6   5   2       2332.38       2374.54        35.56 o                         
  -5   5   2        854.83        866.03        15.62 o                         
  -4   5   2       2740.21       2794.34        33.18 o                         
  -3   5   2        473.09        512.00         6.54 o                         
  -2   5   2        476.64        525.46         4.36 o                         
  -1   5   2        153.88        156.91         2.81 o                         
   0   5   2        956.74       1040.14         7.86 o                         
   1   5   2        126.43        145.73         3.97 o                         
   2   5   2        672.40        661.28         7.85 o                         
   3   5   2       3030.31       3067.17        40.39 o                         
   4   5   2       2465.15       2463.47        16.83 o                         
   5   5   2        894.42        847.90        13.99 o                         
   6   5   2       1166.62       1118.35        13.75 o                         
   7   5   2        218.09        235.29        11.28 o                         
   8   5   2        936.73        846.37        15.90 o                         
   9   5   2        761.02        740.57        22.21 o                         
  10   5   2        131.18        107.98         8.59 o                         
  11   5   2         32.08         27.28         8.86 o                         
  12   5   2        173.62        177.95        13.69 o                         
  13   5   2         35.65         39.14        10.85 o                         
 -14   6   2         54.47         58.23        10.96 o                         
 -13   6   2       1119.66       1105.25        35.13 o                         
 -12   6   2        888.43        893.52        20.21 o                         
 -11   6   2       1347.23       1315.53        31.12 o                         
 -10   6   2       1294.06       1239.99        27.79 o                         
  -9   6   2        875.04        856.25        20.15 o                         
  -8   6   2        655.23        652.84        12.04 o                         
  -7   6   2          8.16          8.02         3.76 o                         
  -6   6   2         33.15         39.82         5.17 o                         
  -5   6   2        116.76        118.52         6.59 o                         
  -4   6   2       2279.08       2311.52        37.13 o                         
  -3   6   2       2936.20       3014.84        37.86 o                         
  -2   6   2       7258.66       7625.55        87.37 o                         
  -1   6   2       4890.65       5030.08        31.11 o                         
   0   6   2       3905.19       3870.99        29.72 o                         
   1   6   2       5034.03       4967.48        44.04 o                         
   2   6   2       3321.53       3267.00        35.14 o                         
   3   6   2        156.03        144.59         7.03 o                         
   4   6   2        166.82        183.88         8.50 o                         
   6   6   2        253.18        228.33         7.62 o                         
   7   6   2       1401.04       1307.84        19.35 o                         
   8   6   2       1542.65       1440.81        38.35 o                         
   9   6   2       1460.07       1291.71        98.01 o                         
  10   6   2       2623.46       2550.09        29.50 o                         
  11   6   2        987.75        988.71        30.74 o                         
  12   6   2        247.19        271.18        11.95 o                         
 -13   7   2       1282.30       1303.74        73.78 o                         
 -12   7   2        788.14        773.80        25.38 o                         
 -11   7   2         77.52         63.54         8.14 o                         
 -10   7   2         60.89         56.25         9.47 o                         
  -9   7   2        306.51        299.72        10.40 o                         
  -8   7   2       1001.25       1030.67        22.20 o                         
  -7   7   2        985.24       1024.46        16.95 o                         
  -6   7   2       5030.67       4854.67        99.47 o                         
  -5   7   2       7343.69       7082.31        78.97 o                         
  -4   7   2       1404.19       1384.52        14.40 o                         
  -3   7   2       2401.66       2411.82        41.91 o                         
  -2   7   2       3125.27       3289.54        29.15 o                         
  -1   7   2        891.04        956.62         6.20 o                         
   0   7   2         76.81         81.41         3.25 o                         
   1   7   2       1272.92       1321.72        12.69 o                         
   2   7   2       2469.62       2451.54        18.23 o                         
   3   7   2       2244.77       2124.27        20.56 o                         
   4   7   2       1936.69       1868.59       164.17 o                         
   5   7   2       4745.18       4296.68        30.84 o                         
   6   7   2       2949.62       2974.01       253.66 o                         
   7   7   2       1361.65       1249.83        20.27 o                         
   8   7   2        246.90        228.58        12.00 o                         
   9   7   2          4.42         14.86        10.25 o                         
  10   7   2         31.07         34.08         9.09 o                         
  11   7   2        437.48        440.51        16.66 o                         
  12   7   2        655.47        651.12        20.92 o                         
 -13   8   2        399.54        437.06        25.52 o                         
 -12   8   2       1297.59       1286.15        25.33 o                         
 -11   8   2       1116.88       1112.19        22.53 o                         
 -10   8   2       1616.63       1630.57        24.95 o                         
  -9   8   2       4437.86       4491.52        38.21 o                         
  -8   8   2       1436.06       1498.64        25.50 o                         
  -7   8   2        376.11        347.52         8.85 o                         
  -6   8   2        204.06        209.21         7.33 o                         
  -5   8   2        237.19        231.59         4.16 o                         
  -4   8   2       1067.60        985.98        10.11 o                         
  -3   8   2        903.96        882.33        13.93 o                         
  -2   8   2       5395.20       5332.47        69.29 o                         
  -1   8   2       5586.63       5535.19        43.66 o                         
   0   8   2       1350.37       1369.18        17.52 o                         
   1   8   2       4396.60       4540.45        32.88 o                         
   2   8   2       1100.60       1113.94        12.22 o                         
   3   8   2        535.04        496.86        10.30 o                         
   4   8   2        174.90        157.20         7.56 o                         
   5   8   2        625.10        596.06        14.11 o                         
   6   8   2       1128.15       1146.08        85.72 o                         
   7   8   2       2730.34       2760.67       181.13 o                         
   8   8   2       2865.16       2554.96       165.80 o                         
   9   8   2       1547.20       1469.27       109.47 o                         
  10   8   2       1435.36       1489.74       130.68 o                         
  11   8   2       1177.94       1212.70        36.18 o                         
 -12   9   2          4.84          3.53        10.91 o                         
 -11   9   2         32.50         27.76        14.53 o                         
 -10   9   2         26.38         15.42         7.69 o                         
  -9   9   2        356.85        352.67        10.63 o                         
  -8   9   2       2203.81       2043.21        39.53 o                         
  -7   9   2       2680.84       2587.40        34.82 o                         
  -6   9   2       2021.56       2058.09        43.84 o                         
  -5   9   2       2137.54       2146.78        74.60 o                         
  -4   9   2       2178.83       2181.75        27.19 o                         
  -3   9   2       1415.50       1372.62        10.44 o                         
  -2   9   2        481.46        457.94         8.90 o                         
  -1   9   2        189.21        185.00         5.85 o                         
   0   9   2        299.43        294.40         4.39 o                         
   1   9   2        298.92        300.95        11.66 o                         
   2   9   2       1817.95       1816.65        19.76 o                         
   3   9   2       3888.74       3681.85        62.60 o                         
   4   9   2       3980.48       3860.75        18.62 o                         
   5   9   2       2024.54       1795.55        19.62 o                         
   6   9   2       1686.20       1564.31        17.73 o                         
   7   9   2        832.32        819.39        14.55 o                         
   8   9   2        173.40        163.66        13.12 o                         
   9   9   2          7.60         13.83        11.82 o                         
  10   9   2        275.60        257.29        17.21 o                         
  11   9   2        417.78        425.51        16.80 o                         
 -12  10   2        270.55        260.25        19.24 o                         
 -11  10   2        320.42        305.47        15.10 o                         
 -10  10   2        553.99        566.60        22.32 o                         
  -9  10   2         51.74         62.23        11.16 o                         
  -8  10   2        438.71        430.61        17.19 o                         
  -7  10   2        889.14        855.61        22.57 o                         
  -6  10   2          4.26          7.78         8.51 o                         
  -5  10   2        481.84        474.33        16.82 o                         
  -4  10   2        602.19        582.62        13.79 o                         
  -3  10   2        815.80        791.22        13.76 o                         
  -2  10   2        198.58        201.24         7.36 o                         
  -1  10   2       1594.49       1572.97        19.49 o                         
   0  10   2       4690.98       4609.65        38.77 o                         
   1  10   2        743.24        786.76        12.31 o                         
   2  10   2       1579.38       1616.81        69.94 o                         
   3  10   2        215.65        225.01        18.14 o                         
   4  10   2          0.76         -2.73         7.76 o                         
   5  10   2        278.89        243.19        12.39 o                         
   6  10   2        195.12        181.14        10.30 o                         
   7  10   2        155.70        150.62        18.73 o                         
   8  10   2        273.49        276.40        26.80 o                         
   9  10   2        838.23        820.69        41.78 o                         
  10  10   2        456.85        455.42        20.78 o                         
 -11  11   2        128.34        124.77        17.75 o                         
 -10  11   2        117.23        116.63        14.27 o                         
  -9  11   2         27.58         33.94        10.45 o                         
  -8  11   2         35.46         40.14        11.54 o                         
  -7  11   2        232.10        228.57        15.74 o                         
  -6  11   2        169.66        179.96        11.34 o                         
  -5  11   2        194.63        189.38        11.00 o                         
  -4  11   2        151.23        140.23        10.09 o                         
  -3  11   2          0.72          2.95         6.55 o                         
  -2  11   2          6.48         12.43         6.57 o                         
  -1  11   2          1.04          0.30         7.59 o                         
   0  11   2         35.49         41.14        15.75 o                         
   1  11   2        353.03        343.57         7.41 o                         
   2  11   2       1217.37       1217.32        17.60 o                         
   3  11   2        304.54        301.65        13.39 o                         
   4  11   2         75.64         69.37        10.32 o                         
   5  11   2          8.48         18.17         7.34 o                         
   6  11   2        113.09        108.82        11.90 o                         
   7  11   2        293.68        268.51        14.22 o                         
   8  11   2         13.17          5.30        12.60 o                         
   9  11   2          3.80          5.01        14.01 o                         
  10  11   2         30.64         37.97        15.17 o                         
 -10  12   2          8.79          3.68        13.36 o                         
  -9  12   2         87.64         90.70        13.21 o                         
  -8  12   2        172.02        169.04        13.68 o                         
  -7  12   2         36.33         34.25        11.13 o                         
  -6  12   2         18.80         27.86        10.41 o                         
  -5  12   2          9.29         -0.83         9.92 o                         
  -4  12   2         86.70         68.34         8.58 o                         
  -3  12   2          8.27          2.81         8.60 o                         
  -2  12   2        221.78        241.73        11.92 o                         
  -1  12   2         40.28         43.79        10.07 o                         
   0  12   2         20.77         15.92         7.42 o                         
   1  12   2        196.29        190.17         8.69 o                         
   2  12   2        324.54        338.03         9.19 o                         
   3  12   2         53.68         56.86         7.53 o                         
   4  12   2         49.81         39.94        11.99 o                         
   5  12   2         89.50         85.19         8.03 o                         
   6  12   2          0.09          6.44         8.10 o                         
   7  12   2         79.89         74.47        10.21 o                         
   8  12   2         52.22         63.11        11.33 o                         
   9  12   2         41.37         44.61        14.77 o                         
  -9  13   2        275.28        300.87        16.89 o                         
  -8  13   2        222.82        235.32        15.56 o                         
  -7  13   2        285.69        279.42        14.95 o                         
  -6  13   2       1074.09       1039.13        25.68 o                         
  -5  13   2        781.17        804.67        23.93 o                         
  -4  13   2        203.04        209.30        10.39 o                         
  -3  13   2         34.59         43.24        12.27 o                         
  -2  13   2        275.15        248.71        13.07 o                         
  -1  13   2          0.63         -4.41         8.19 o                         
   0  13   2         43.57         48.64         7.35 o                         
   1  13   2        162.64        163.10        26.80 o                         
   2  13   2        931.61        913.07        22.81 o                         
   3  13   2        839.57        800.69        21.95 o                         
   4  13   2        702.40        690.60        20.79 o                         
   5  13   2        276.08        278.19        13.54 o                         
   6  13   2        474.77        439.79        12.67 o                         
   7  13   2        352.45        341.88        18.22 o                         
   8  13   2        221.83        209.86        17.97 o                         
  -8  14   2        205.67        219.19        20.52 o                         
  -7  14   2        593.21        602.76        19.26 o                         
  -6  14   2        183.72        187.20        14.34 o                         
  -5  14   2        186.33        184.04        15.94 o                         
  -4  14   2        402.44        426.41        20.74 o                         
  -3  14   2        148.80        156.36        13.01 o                         
  -2  14   2        274.47        283.68        16.17 o                         
  -1  14   2       1228.88       1310.18        33.11 o                         
   0  14   2       1917.97       1870.33        42.17 o                         
   1  14   2       1550.71       1577.30        30.15 o                         
   2  14   2        584.19        532.49        19.98 o                         
   3  14   2          7.90        -12.19        12.55 o                         
   4  14   2          2.70          6.90        12.98 o                         
   5  14   2         77.52         83.10        15.27 o                         
   6  14   2          3.73          1.85        11.04 o                         
  -6  15   2        653.30        660.66        25.90 o                         
  -5  15   2        878.77        886.85        27.63 o                         
  -4  15   2        695.27        662.29        23.45 o                         
  -3  15   2        600.38        612.03        22.40 o                         
  -2  15   2        221.32        227.25        25.79 o                         
  -1  15   2         83.93         74.79        15.14 o                         
   0  15   2         65.27         66.02        14.56 o                         
   1  15   2        229.74        226.28        17.33 o                         
   2  15   2        606.04        551.44        21.08 o                         
   3  15   2       1604.41       1651.10        32.65 o                         
   4  15   2        379.50        393.42        16.02 o                         
  -3  16   2        625.24        650.94        23.73 o                         
  -2  16   2        678.98        664.07        25.77 o                         
  -1  16   2       1293.35       1266.17        30.02 o                         
   0  16   2        593.72        586.93        23.44 o                         
   1  16   2        108.45        118.33        17.18 o                         
   2  16   2        581.52        610.21        23.46 o                         
 -15   1   3         11.62          3.97        11.14 o                         
 -14   1   3        125.53        119.00        10.72 o                         
 -13   1   3        570.60        560.59        22.49 o                         
 -12   1   3        108.71         92.01         8.87 o                         
 -11   1   3        106.68         99.24         8.96 o                         
 -10   1   3       1588.89       1487.33        33.69 o                         
  -9   1   3        459.36        432.27         8.56 o                         
  -8   1   3        836.82        880.12        14.41 o                         
  -7   1   3        178.16        173.63         8.63 o                         
  -6   1   3        117.96        141.22         4.36 o                         
  -5   1   3         29.26         45.04         2.81 o                         
  -4   1   3          5.35          4.23         2.12 o                         
  -3   1   3        220.38        208.65         3.66 o                         
  -2   1   3        246.91        226.89         3.82 o                         
  -1   1   3        378.45        429.67         4.26 o                         
   0   1   3       2648.02       2610.19        12.88 o                         
   1   1   3       1018.80       1053.99         7.94 o                         
   2   1   3       3124.90       3305.81        19.40 o                         
   3   1   3        611.61        649.11         8.71 o                         
   4   1   3        909.03        876.25        13.39 o                         
   5   1   3         74.59         67.39         3.56 o                         
   6   1   3        113.03        108.77         2.69 o                         
   7   1   3         62.25         62.96         2.68 o                         
   8   1   3        240.94        210.56         5.76 o                         
   9   1   3       1410.48       1353.72        34.74 o                         
  10   1   3        391.71        407.46        14.35 o                         
  11   1   3          8.98         11.11        14.33 o                         
  12   1   3          3.41          2.19        15.81 o                         
  13   1   3          9.46         11.54        14.61 o                         
 -15   2   3         81.63         70.30        10.88 o                         
 -14   2   3       1062.55       1081.51        25.18 o                         
 -13   2   3        535.51        568.13        17.99 o                         
 -12   2   3         13.92         13.51         9.50 o                         
 -11   2   3          1.83         -0.59         8.32 o                         
 -10   2   3        892.54        862.63        29.57 o                         
  -9   2   3       1334.64       1327.24        21.68 o                         
  -8   2   3       1292.19       1330.10        25.08 o                         
  -7   2   3       6166.51       6323.03        82.10 o                         
  -6   2   3       8100.98       8326.48        44.28 o                         
  -5   2   3       3166.61       3225.14        15.37 o                         
  -4   2   3       3399.24       3364.18        15.72 o                         
  -3   2   3       1917.66       1896.90        20.97 o                         
  -2   2   3       1543.97       1535.20        13.84 o                         
  -1   2   3        774.71        761.93         6.13 o                         
   0   2   3        389.06        388.08         4.25 o                         
   1   2   3        282.94        236.76         4.62 o                         
   2   2   3       9615.30      10047.26        49.80 o                         
   3   2   3       8008.44       8222.21        51.49 o                         
   4   2   3       2503.74       2383.21        22.65 o                         
   5   2   3       2571.05       2579.84        32.39 o                         
   6   2   3       1212.19       1213.36        15.99 o                         
   7   2   3       1039.39       1014.78        15.22 o                         
   8   2   3        448.39        379.45        25.46 o                         
   9   2   3         39.72         42.60         6.37 o                         
  10   2   3        167.79        172.10         7.91 o                         
  11   2   3        410.96        460.05        19.18 o                         
  12   2   3        696.04        722.73        25.33 o                         
  13   2   3       1313.39       1363.55        35.92 o                         
 -14   3   3        225.97        255.83        13.98 o                         
 -13   3   3        493.34        519.88        17.75 o                         
 -12   3   3       1385.57       1396.31        48.69 o                         
 -11   3   3       2376.64       2196.05        61.47 o                         
 -10   3   3       2524.37       2361.09        67.93 o                         
  -9   3   3       1813.50       1802.85        23.18 o                         
  -8   3   3         50.39         57.91         4.77 o                         
  -7   3   3       1420.16       1524.19        19.41 o                         
  -6   3   3        844.12        895.65        14.37 o                         
  -5   3   3       1701.66       1720.78        13.42 o                         
  -4   3   3       1607.81       1575.14        15.44 o                         
  -3   3   3       7931.42       7875.84        32.52 o                         
  -2   3   3       6659.77       6325.26        50.97 o                         
  -1   3   3       2916.17       2722.99        13.65 o                         
   0   3   3       6387.25       6289.68        20.50 o                         
   1   3   3       5550.85       5436.45        53.87 o                         
   2   3   3       1381.08       1274.95        10.72 o                         
   3   3   3        527.07        491.18         8.04 o                         
   4   3   3        214.70        203.62         6.67 o                         
   5   3   3        601.63        571.51        12.31 o                         
   6   3   3       2549.57       2446.41        21.96 o                         
   7   3   3       3438.88       3359.61        56.11 o                         
   8   3   3       1455.71       1356.90        40.05 o                         
   9   3   3       2335.50       2328.85        80.85 o                         
  10   3   3       3146.52       3164.89       221.58 o                         
  11   3   3       1178.09       1237.13        99.87 o                         
  12   3   3        754.12        788.98        39.54 o                         
 -14   4   3        826.22        940.38        23.38 o                         
 -13   4   3        871.35        986.98        31.05 o                         
 -12   4   3        151.13        129.11        11.75 o                         
 -11   4   3        111.83        117.19         9.65 o                         
 -10   4   3        305.91        280.90        11.52 o                         
  -9   4   3       1028.23        967.03        22.81 o                         
  -8   4   3        665.09        730.03        11.87 o                         
  -7   4   3       2719.35       2676.92        19.53 o                         
  -6   4   3       2424.97       2448.24        63.75 o                         
  -5   4   3       5184.71       5237.60        50.86 o                         
  -4   4   3       5210.27       5204.34        28.07 o                         
  -3   4   3       3248.64       3327.40        22.12 o                         
  -2   4   3        110.47         97.65         3.41 o                         
  -1   4   3       4779.93       5072.06        31.89 o                         
   0   4   3        986.02        995.75        14.14 o                         
   1   4   3       1048.10       1004.26        15.18 o                         
   2   4   3       2434.03       2300.88        21.24 o                         
   3   4   3       6074.83       6001.38       107.32 o                         
   4   4   3       7050.56       6603.60        87.85 o                         
   5   4   3       7318.56       6769.72        81.06 o                         
   6   4   3       3791.42       3722.07        25.98 o                         
   7   4   3        769.65        753.08         9.90 o                         
   8   4   3        422.00        407.68        13.14 o                         
   9   4   3         26.55         35.42        10.81 o                         
  10   4   3        117.59        119.15         9.24 o                         
  11   4   3        451.22        462.29        17.36 o                         
  12   4   3        839.80        870.40        41.57 o                         
 -14   5   3        652.36        667.18        29.15 o                         
 -13   5   3       1078.36       1192.68        32.43 o                         
 -12   5   3       1214.43       1195.19        40.21 o                         
 -11   5   3       2305.27       2127.58        67.60 o                         
 -10   5   3       2250.32       2223.88        53.62 o                         
  -9   5   3       1420.89       1501.26        29.04 o                         
  -8   5   3        650.87        656.63        13.53 o                         
  -7   5   3        373.97        345.70         7.24 o                         
  -6   5   3         38.51         45.44         4.71 o                         
  -5   5   3        918.65        901.64        12.30 o                         
  -4   5   3       2723.53       2769.92        18.25 o                         
  -3   5   3       5105.26       5153.38        21.01 o                         
  -2   5   3       9196.64       9140.81        69.41 o                         
  -1   5   3       8329.52       8325.71        72.93 o                         
   0   5   3       5199.13       5216.68        39.02 o                         
   1   5   3       3211.02       3043.77        75.31 o                         
   2   5   3       1611.74       1604.36        33.65 o                         
   3   5   3        486.28        434.52         9.00 o                         
   4   5   3         96.83        104.94         9.82 o                         
   5   5   3        253.21        227.88         6.21 o                         
   6   5   3       2630.95       2383.10        19.08 o                         
   7   5   3       3579.75       3414.30       114.46 o                         
   8   5   3       2515.19       2382.46        99.27 o                         
   9   5   3       2602.76       2598.00        39.01 o                         
  10   5   3       1896.51       1976.67       124.41 o                         
  11   5   3        730.18        764.58        27.91 o                         
  12   5   3        592.05        603.68        21.06 o                         
 -14   6   3        356.14        342.40        15.86 o                         
 -13   6   3          6.78          6.35         9.36 o                         
 -12   6   3         35.05         41.63         9.57 o                         
 -11   6   3         10.55         11.94        10.93 o                         
 -10   6   3         21.65         25.14         7.25 o                         
  -9   6   3        295.65        324.33        16.91 o                         
  -8   6   3       2654.25       2643.07        51.11 o                         
  -7   6   3       1398.28       1458.48        16.99 o                         
  -6   6   3       2775.75       2852.17        37.29 o                         
  -5   6   3       1209.43       1178.28        26.40 o                         
  -4   6   3        851.85        849.74        11.77 o                         
  -3   6   3       2790.21       2828.43        39.93 o                         
  -2   6   3        892.06        904.56         7.39 o                         
  -1   6   3         72.11         85.34         4.03 o                         
   0   6   3          3.68          5.34         3.15 o                         
   1   6   3        204.06        212.77         5.42 o                         
   2   6   3       1990.91       1885.65        19.15 o                         
   3   6   3        897.79        822.42        16.22 o                         
   4   6   3       1296.79       1171.58        13.87 o                         
   5   6   3        942.24        842.93        11.70 o                         
   6   6   3        240.03        230.39        13.51 o                         
   7   6   3        737.97        690.66        12.93 o                         
   8   6   3        103.23         96.69         8.27 o                         
   9   6   3          8.04         11.96         9.90 o                         
  10   6   3        209.90        235.56        14.56 o                         
  11   6   3        478.02        483.48        20.35 o                         
  12   6   3         71.25         81.34        11.87 o                         
 -13   7   3         70.75         84.73        11.23 o                         
 -12   7   3        234.15        204.67        12.53 o                         
 -11   7   3         34.89         38.14         8.71 o                         
 -10   7   3        198.45        204.92        11.01 o                         
  -9   7   3        506.93        527.30        15.93 o                         
  -8   7   3        614.62        614.14        15.39 o                         
  -7   7   3          1.22          5.26         5.13 o                         
  -6   7   3        221.52        234.86        10.03 o                         
  -5   7   3        318.64        331.64         8.77 o                         
  -4   7   3         88.92         84.73         4.73 o                         
  -3   7   3        489.16        514.75         7.27 o                         
  -2   7   3        320.69        304.02         5.15 o                         
  -1   7   3        705.36        693.10         9.01 o                         
   0   7   3        936.52        920.86        12.37 o                         
   1   7   3       2141.17       2258.05        30.87 o                         
   2   7   3          1.52          5.55         6.91 o                         
   3   7   3         82.99         77.31         8.17 o                         
   4   7   3         58.67         53.02         5.35 o                         
   5   7   3         18.87         23.82         4.86 o                         
   6   7   3        111.43         96.76         5.82 o                         
   7   7   3          3.14          4.55         4.80 o                         
   8   7   3        557.69        577.57        49.60 o                         
   9   7   3         68.11         64.23        13.82 o                         
  10   7   3          5.41         19.22        14.49 o                         
  11   7   3         60.61         68.79        11.96 o                         
 -13   8   3          5.45         -5.68        10.29 o                         
 -12   8   3          5.86          6.26         9.14 o                         
 -11   8   3          0.25         -1.82         7.78 o                         
 -10   8   3         17.23         11.13        10.15 o                         
  -9   8   3         30.10         24.07        11.54 o                         
  -8   8   3         26.54         28.70        12.27 o                         
  -7   8   3          1.51          7.08         7.77 o                         
  -6   8   3         18.70         14.06         9.21 o                         
  -5   8   3          1.23          3.46         3.25 o                         
  -4   8   3        375.46        360.23         4.64 o                         
  -3   8   3        933.72        995.07        15.18 o                         
  -2   8   3         21.15         19.45         1.95 o                         
  -1   8   3        825.14        847.26        19.79 o                         
   0   8   3         35.77         32.83         3.68 o                         
   1   8   3       1788.22       1731.18        35.62 o                         
   2   8   3         61.97         61.16         5.18 o                         
   3   8   3          0.43          7.98         7.93 o                         
   4   8   3        236.93        185.68        16.95 o                         
   5   8   3         38.76         32.53         6.67 o                         
   6   8   3        293.05        245.77        12.23 o                         
   7   8   3         90.07         87.21         7.74 o                         
   8   8   3         51.00         63.39        11.64 o                         
   9   8   3         16.59         10.19        11.97 o                         
  10   8   3          6.88         15.22         9.22 o                         
  11   8   3         32.73         26.58        14.55 o                         
 -12   9   3        823.69        786.77        27.02 o                         
 -11   9   3        486.75        476.83        20.61 o                         
 -10   9   3        750.52        757.89        24.43 o                         
  -9   9   3        708.95        733.40        23.03 o                         
  -8   9   3         57.66         60.00         7.11 o                         
  -7   9   3        292.43        275.43         9.83 o                         
  -6   9   3        272.32        282.31         7.37 o                         
  -5   9   3        976.47        893.93        19.59 o                         
  -4   9   3        656.33        648.00        17.07 o                         
  -3   9   3         53.06         65.97         5.22 o                         
  -2   9   3       1560.00       1536.24        22.74 o                         
  -1   9   3        548.33        569.72         7.61 o                         
   0   9   3       2847.36       2972.80        70.47 o                         
   1   9   3       3341.57       3504.71        80.96 o                         
   2   9   3         44.41         51.65         6.93 o                         
   3   9   3        152.59        135.19         6.97 o                         
   4   9   3         25.64         26.22         8.50 o                         
   5   9   3          2.39         -1.27         8.82 o                         
   6   9   3         96.38        115.72        12.27 o                         
   7   9   3        282.03        257.22        10.97 o                         
   8   9   3        206.43        228.42        14.61 o                         
   9   9   3        354.07        390.13        29.00 o                         
  10   9   3        391.54        414.90        53.43 o                         
 -12  10   3         93.52         84.28        14.46 o                         
 -11  10   3          5.48          6.93        11.20 o                         
 -10  10   3        118.53        127.85        12.61 o                         
  -9  10   3        311.10        312.78        21.28 o                         
  -8  10   3        714.51        734.07        21.75 o                         
  -7  10   3       1891.52       1917.77        33.06 o                         
  -6  10   3       2556.09       2578.91        63.52 o                         
  -5  10   3       1485.97       1522.20        21.69 o                         
  -4  10   3        325.40        342.70        15.17 o                         
  -3  10   3        582.18        594.52        12.24 o                         
  -2  10   3       1064.79       1101.38        16.51 o                         
  -1  10   3        184.33        168.83         8.90 o                         
   0  10   3          1.95          3.32         3.23 o                         
   1  10   3        773.70        747.40        30.90 o                         
   2  10   3       3384.70       3732.38        30.02 o                         
   3  10   3       1574.21       1475.40        38.27 o                         
   4  10   3        626.07        591.72        16.31 o                         
   5  10   3       1091.29       1245.01        33.68 o                         
   6  10   3        995.52        867.15        47.63 o                         
   7  10   3        695.09        737.43        75.25 o                         
   8  10   3        210.98        202.19        15.06 o                         
   9  10   3          0.86          0.92        13.79 o                         
 -11  11   3        574.55        580.34        24.34 o                         
 -10  11   3       1088.25       1124.69        30.25 o                         
  -9  11   3       1085.65       1107.47        28.72 o                         
  -8  11   3        463.04        478.67        20.94 o                         
  -7  11   3        123.95        149.31        12.29 o                         
  -6  11   3         70.23         60.72        10.23 o                         
  -5  11   3        226.75        244.09        14.09 o                         
  -4  11   3        148.55        157.49         6.23 o                         
  -3  11   3       1086.83       1075.91        23.38 o                         
  -2  11   3       1607.71       1638.43        20.48 o                         
  -1  11   3       3021.17       2874.62        23.66 o                         
   0  11   3       1834.58       1752.31        42.69 o                         
   1  11   3       1370.93       1420.18        74.45 o                         
   2  11   3       1100.81       1025.87        16.27 o                         
   3  11   3          5.33          1.68         8.73 o                         
   4  11   3          0.36          0.01         8.64 o                         
   5  11   3        118.69        130.66        17.32 o                         
   6  11   3        607.54        601.26        63.49 o                         
   7  11   3        876.86        931.77        79.24 o                         
   8  11   3        928.18        931.99        27.58 o                         
   9  11   3       1436.16       1480.87        65.73 o                         
 -10  12   3         31.67         34.16        13.49 o                         
  -9  12   3        720.96        768.69        26.15 o                         
  -8  12   3        787.79        767.42        20.15 o                         
  -7  12   3       1186.44       1171.33        22.71 o                         
  -6  12   3       1747.92       1758.75        32.85 o                         
  -5  12   3       1498.60       1453.22        28.29 o                         
  -4  12   3       1000.60        979.61        19.14 o                         
  -3  12   3       1000.24       1001.11        22.77 o                         
  -2  12   3         92.08         83.20         7.40 o                         
  -1  12   3        186.82        172.30         8.96 o                         
   0  12   3        494.34        479.73        17.10 o                         
   1  12   3       1741.35       1663.63        27.12 o                         
   2  12   3       1293.55       1203.18        23.83 o                         
   3  12   3       1882.67       1691.83        27.03 o                         
   4  12   3       2059.62       1909.90        28.62 o                         
   5  12   3       2485.44       2279.85        46.83 o                         
   6  12   3       2207.78       2159.55        45.21 o                         
   7  12   3        258.08        277.46        26.30 o                         
   8  12   3        101.83         98.91        17.55 o                         
  -9  13   3        320.84        309.40        19.87 o                         
  -8  13   3        409.04        403.07        21.23 o                         
  -7  13   3        109.37        108.15        13.42 o                         
  -6  13   3         30.73         35.95        11.62 o                         
  -5  13   3          6.47          7.82        10.35 o                         
  -4  13   3        217.33        218.11        12.29 o                         
  -3  13   3        887.72        899.23        22.83 o                         
  -2  13   3       2229.93       2170.57        33.32 o                         
  -1  13   3       1530.90       1439.19        27.43 o                         
   0  13   3        310.30        320.39        16.07 o                         
   1  13   3        416.81        392.83        17.30 o                         
   2  13   3        487.72        453.18        17.76 o                         
   3  13   3        217.13        205.27        17.98 o                         
   4  13   3         30.53         35.71        11.83 o                         
   5  13   3         46.73         35.63        11.23 o                         
   6  13   3        374.70        382.30        19.36 o                         
   7  13   3        519.27        510.87        25.22 o                         
  -7  14   3        150.33        171.28        18.60 o                         
  -6  14   3        683.18        669.29        24.88 o                         
  -5  14   3        427.25        387.00        20.30 o                         
  -4  14   3        513.10        479.59        19.55 o                         
  -3  14   3         97.89        103.75        12.97 o                         
  -2  14   3          9.90          4.79        12.96 o                         
  -1  14   3        230.22        249.29        16.97 o                         
   0  14   3         93.19         99.64        13.14 o                         
   1  14   3        123.15        141.19        15.00 o                         
   2  14   3        104.50        104.47        14.43 o                         
   3  14   3        199.61        231.76        14.72 o                         
   4  14   3        108.64        105.29        13.60 o                         
   5  14   3        242.06        229.12        16.38 o                         
  -5  15   3         54.76         60.82        16.59 o                         
  -4  15   3        255.24        297.03        31.13 o                         
  -3  15   3         29.29         28.89        22.87 o                         
  -2  15   3          7.08          5.09        14.05 o                         
  -1  15   3        110.32        125.57        16.72 o                         
   0  15   3        212.50        227.08        17.96 o                         
   1  15   3        166.61        163.15        16.79 o                         
   2  15   3         28.33         19.47        12.28 o                         
   3  15   3         83.86         77.29        15.31 o                         
 -15   0   4         33.85         47.77        22.87 o                         
 -14   0   4         35.10         34.25        17.22 o                         
 -13   0   4       1219.16       1048.35        92.41 o                         
 -12   0   4       1479.87       1324.81        60.65 o                         
 -11   0   4       4355.87       3975.11        88.68 o                         
 -10   0   4       1560.15       1439.28        58.50 o                         
  -9   0   4        487.34        460.20        17.30 o                         
  -8   0   4        578.86        621.48        11.40 o                         
  -7   0   4       1179.15       1206.16        17.71 o                         
  -6   0   4        131.64        117.98         9.33 o                         
  -5   0   4       1315.09       1251.22        14.73 o                         
  -4   0   4       6152.02       6551.04        29.61 o                         
  -3   0   4      11008.94      11515.63        81.31 o                         
  -2   0   4       4045.76       3988.82        82.53 o                         
  -1   0   4       7509.01       7297.37        27.91 o                         
   0   0   4       8454.11       8056.39        95.54 o                         
   1   0   4       2000.40       2149.74        15.87 o                         
   2   0   4       4444.89       4626.76        21.35 o                         
   3   0   4         25.82         34.16         1.94 o                         
   4   0   4         36.83         30.15         8.69 o                         
   5   0   4        101.93         89.88         8.23 o                         
   6   0   4       3361.41       3282.97        32.88 o                         
   7   0   4        864.12        839.26        36.58 o                         
   8   0   4       2682.54       2538.79        45.13 o                         
   9   0   4       4061.83       3616.07       163.87 o                         
  10   0   4        907.60        812.51        48.80 o                         
  11   0   4        914.23        858.48        37.58 o                         
  12   0   4        641.26        573.89        35.46 o                         
 -15   1   4        979.99       1005.55        26.10 o                         
 -14   1   4       1246.40       1198.81        35.25 o                         
 -13   1   4        180.33        168.89        18.18 o                         
 -12   1   4         55.91         53.08         9.41 o                         
 -11   1   4         22.51         22.94         7.57 o                         
 -10   1   4        829.51        815.98        18.28 o                         
  -9   1   4       1540.94       1458.91        19.08 o                         
  -8   1   4       2248.24       2234.32        17.68 o                         
  -7   1   4       4143.77       4216.44        24.67 o                         
  -6   1   4       4843.74       5072.06        28.07 o                         
  -5   1   4       5741.91       5848.89        32.62 o                         
  -4   1   4       7450.73       7762.78        25.91 o                         
  -3   1   4       2136.63       2147.46        12.94 o                         
  -2   1   4         24.26         40.27         2.52 o                         
  -1   1   4        182.74        180.82         4.16 o                         
   0   1   4        138.25        141.08         3.97 o                         
   1   1   4       2806.14       2879.02        19.92 o                         
   2   1   4       7059.08       7125.45       105.39 o                         
   3   1   4       4952.82       4542.58       106.58 o                         
   4   1   4       6039.63       5591.00        74.12 o                         
   5   1   4       4465.84       4426.11        23.88 o                         
   6   1   4       2422.73       2394.80        14.03 o                         
   7   1   4        921.89        867.71        15.97 o                         
   8   1   4        476.53        471.09        13.09 o                         
   9   1   4         70.58         72.54        10.18 o                         
  10   1   4        461.51        427.15        19.74 o                         
  11   1   4        624.39        577.17        33.16 o                         
  12   1   4       1037.26       1041.71        29.47 o                         
 -14   2   4        604.11        596.25        20.73 o                         
 -13   2   4        566.35        569.35        29.05 o                         
 -12   2   4       1072.25       1061.81        40.34 o                         
 -11   2   4        521.35        535.55        31.01 o                         
 -10   2   4       1583.49       1577.79        39.14 o                         
  -9   2   4       2410.76       2428.02        28.05 o                         
  -8   2   4       1125.70       1146.60        16.41 o                         
  -7   2   4        654.31        692.59        11.58 o                         
  -6   2   4        578.54        646.59        11.38 o                         
  -5   2   4        633.81        667.33        10.57 o                         
  -4   2   4         41.04         31.31         3.14 o                         
  -3   2   4       1104.44       1076.32         8.83 o                         
  -2   2   4       3968.65       3880.26        17.43 o                         
  -1   2   4       2801.61       2727.48        14.60 o                         
   0   2   4       1670.16       1588.52        11.64 o                         
   1   2   4       2897.20       2892.28        15.04 o                         
   2   2   4        286.95        295.04         6.07 o                         
   3   2   4        317.84        310.29         8.87 o                         
   4   2   4         72.77         71.91         4.17 o                         
   5   2   4       1443.64       1386.67        16.35 o                         
   6   2   4        701.71        668.75        10.63 o                         
   7   2   4        855.20        837.91         9.11 o                         
   8   2   4       1390.46       1305.08        20.29 o                         
   9   2   4       1806.11       1745.38        49.04 o                         
  10   2   4        843.68        720.21        21.91 o                         
  11   2   4        270.14        264.13        28.24 o                         
  12   2   4         75.50         80.97        17.43 o                         
 -14   3   4          3.16         -5.01         9.95 o                         
 -13   3   4          3.57          1.74        10.65 o                         
 -12   3   4         20.50         27.84         8.41 o                         
 -11   3   4         69.96         82.00         8.64 o                         
 -10   3   4          6.29          3.94         6.69 o                         
  -9   3   4          3.56          9.27         7.80 o                         
  -8   3   4        476.46        496.72        13.89 o                         
  -7   3   4        539.54        582.62         9.73 o                         
  -6   3   4        631.35        636.32        13.64 o                         
  -5   3   4         48.34         41.63         5.30 o                         
  -4   3   4        619.18        671.55         8.54 o                         
  -3   3   4         90.54         81.88         3.46 o                         
  -2   3   4        110.51        106.50         3.11 o                         
  -1   3   4        189.27        211.51         4.11 o                         
   0   3   4          4.62          3.28         2.38 o                         
   1   3   4        820.85        773.99         9.72 o                         
   2   3   4        515.30        476.66         9.40 o                         
   3   3   4        127.72        132.52         6.14 o                         
   4   3   4          8.67          6.60         7.25 o                         
   5   3   4        207.65        222.22        11.48 o                         
   6   3   4         13.95         13.66         6.98 o                         
   7   3   4          6.19          5.52         4.84 o                         
   8   3   4        141.28        143.16         6.59 o                         
   9   3   4        409.79        397.79        10.31 o                         
  10   3   4         35.74         25.79        11.93 o                         
  11   3   4        114.47        117.31        16.71 o                         
 -14   4   4         45.23         65.23        10.63 o                         
 -13   4   4         16.80         18.84        10.45 o                         
 -12   4   4         62.55         64.90        11.16 o                         
 -11   4   4         14.10         25.25         8.46 o                         
 -10   4   4          1.03          0.32         7.09 o                         
  -9   4   4        175.89        171.85         8.46 o                         
  -8   4   4          2.45         -1.50         8.80 o                         
  -7   4   4        412.79        399.35         8.73 o                         
  -6   4   4         34.67         36.61         3.95 o                         
  -5   4   4          0.00         -0.77         5.21 o                         
  -4   4   4         29.06         25.96         3.78 o                         
  -3   4   4          6.07          4.78         2.86 o                         
  -2   4   4        192.69        171.44         5.21 o                         
  -1   4   4          9.31         11.04         2.71 o                         
   0   4   4         28.98         35.88         3.11 o                         
   1   4   4         19.70         22.52         3.05 o                         
   2   4   4         16.14         25.22         9.72 o                         
   3   4   4         27.84         49.46         7.11 o                         
   4   4   4         72.60         79.92         6.45 o                         
   5   4   4         29.22         25.08         5.02 o                         
   6   4   4          8.28          9.56         4.56 o                         
   7   4   4        103.33        108.84         9.00 o                         
   8   4   4          0.13          1.15         7.92 o                         
   9   4   4         80.45         79.66        11.36 o                         
  10   4   4          0.20         -1.69        16.30 o                         
  11   4   4          2.12         25.51        22.87 o                         
 -14   5   4        599.44        596.34        33.66 o                         
 -13   5   4          2.31         -1.11        10.68 o                         
 -12   5   4          1.32         -1.55        11.02 o                         
 -11   5   4        157.47        161.73        10.34 o                         
 -10   5   4          1.61         10.00         8.27 o                         
  -9   5   4         33.83         35.34         7.47 o                         
  -8   5   4        902.81        901.71        22.88 o                         
  -7   5   4       1297.57       1303.13        21.41 o                         
  -6   5   4        825.05        823.25         9.91 o                         
  -5   5   4        766.34        722.24        12.27 o                         
  -4   5   4         95.42         73.83         7.01 o                         
  -3   5   4        545.81        501.74         8.79 o                         
  -2   5   4          2.54         -0.08         3.82 o                         
  -1   5   4        377.95        368.50         6.63 o                         
   0   5   4        112.81        138.11         5.29 o                         
   1   5   4        530.98        595.52        13.31 o                         
   3   5   4        975.08        928.45        67.86 o                         
   4   5   4        258.68        230.79        11.11 o                         
   5   5   4        448.33        440.49         8.14 o                         
   6   5   4        152.19        164.32         7.86 o                         
   7   5   4         52.64         71.27        10.56 o                         
   8   5   4         40.33         49.08        11.42 o                         
   9   5   4          4.90         12.76         7.35 o                         
  10   5   4        162.24        160.69        24.87 o                         
  11   5   4        291.03        309.62        29.72 o                         
 -13   6   4        531.12        490.07        20.73 o                         
 -12   6   4        628.58        620.72        20.23 o                         
 -11   6   4       1246.64       1192.68        30.23 o                         
 -10   6   4       1610.13       1518.41        47.77 o                         
  -9   6   4       1032.71       1056.65        21.44 o                         
  -8   6   4       2019.27       2031.29        33.15 o                         
  -7   6   4        900.25        893.78        21.79 o                         
  -6   6   4        593.29        530.10        10.86 o                         
  -5   6   4        546.21        526.14         9.22 o                         
  -4   6   4        955.23        949.42        12.74 o                         
  -3   6   4       1404.90       1329.77        17.42 o                         
  -2   6   4       1150.22       1100.05        17.19 o                         
  -1   6   4       4491.51       4503.54        53.20 o                         
   0   6   4       3007.96       2993.66        33.47 o                         
   1   6   4       2771.60       2827.89        50.78 o                         
   2   6   4       1709.32       1744.54        29.99 o                         
   3   6   4         70.52         60.83         8.60 o                         
   4   6   4         12.20         13.84         6.44 o                         
   5   6   4        376.50        379.12        11.27 o                         
   6   6   4       1058.34       1041.31        15.68 o                         
   7   6   4        496.60        522.94        12.91 o                         
   8   6   4       1396.59       1466.09        22.73 o                         
   9   6   4       2464.94       2646.12        34.06 o                         
  10   6   4        483.53        513.64        19.17 o                         
  11   6   4        375.45        422.20        33.77 o                         
 -13   7   4         99.80        114.80        12.94 o                         
 -12   7   4        251.96        237.89        14.36 o                         
 -11   7   4        146.93        129.93        11.28 o                         
 -10   7   4        410.55        379.26        15.45 o                         
  -9   7   4       1067.82       1070.41        18.47 o                         
  -8   7   4       1215.76       1306.85        27.74 o                         
  -7   7   4       1490.82       1465.98        25.90 o                         
  -6   7   4       3741.97       3665.14        43.65 o                         
  -5   7   4       3017.80       2899.03        26.86 o                         
  -4   7   4       1282.14       1275.54        13.41 o                         
  -3   7   4        411.88        423.90         8.98 o                         
  -2   7   4          4.26          7.60         4.12 o                         
  -1   7   4         39.83         45.14         5.62 o                         
   0   7   4          7.28          3.79         8.05 o                         
   1   7   4       3632.54       3660.77        34.66 o                         
   2   7   4       5255.33       5492.59       151.35 o                         
   3   7   4       1206.80       1309.57        36.00 o                         
   4   7   4       3335.56       3447.74        33.57 o                         
   5   7   4       2287.75       2262.42        27.65 o                         
   6   7   4       1875.10       1911.39        21.94 o                         
   7   7   4        882.78        826.43        30.41 o                         
   8   7   4          4.84         -4.17         7.91 o                         
   9   7   4          7.73          2.54        11.62 o                         
  10   7   4         57.44         62.59        14.09 o                         
 -13   8   4        522.59        478.96        20.28 o                         
 -12   8   4       1253.94       1179.77        30.44 o                         
 -11   8   4       1721.41       1721.05        51.74 o                         
 -10   8   4       1248.37       1249.20        29.06 o                         
  -9   8   4        732.57        751.02        19.25 o                         
  -8   8   4        133.19        155.06        11.93 o                         
  -7   8   4          8.19         13.74         6.20 o                         
  -6   8   4          8.00          8.10         6.55 o                         
  -5   8   4        702.56        689.54        14.49 o                         
  -4   8   4        994.81        985.68        15.21 o                         
  -3   8   4       4841.18       4775.18        59.46 o                         
  -2   8   4       9744.20       9770.31       150.13 o                         
  -1   8   4       3007.68       2926.66        97.79 o                         
   0   8   4       3848.10       3736.18       235.83 o                         
   1   8   4       2200.34       2244.07        25.73 o                         
   2   8   4        803.87        838.68        16.88 o                         
   3   8   4        860.72        924.63        37.07 o                         
   4   8   4         78.99         87.44         9.70 o                         
   5   8   4        794.81        819.95        60.85 o                         
   6   8   4       1113.19       1080.50        21.57 o                         
   7   8   4        963.72        991.39        41.35 o                         
   8   8   4       2240.98       2415.39       128.96 o                         
   9   8   4       1332.92       1421.41        37.87 o                         
  10   8   4       1494.79       1677.17        32.29 o                         
 -12   9   4         34.61         37.30        14.83 o                         
 -11   9   4          0.29         -4.27        14.86 o                         
 -10   9   4        333.76        328.85        16.82 o                         
  -9   9   4        877.79        875.02        25.27 o                         
  -8   9   4       1362.63       1385.67        28.69 o                         
  -7   9   4       1789.12       1895.06        31.27 o                         
  -6   9   4       1034.52       1093.88        23.99 o                         
  -5   9   4       1215.06       1306.32        18.20 o                         
  -4   9   4       2794.82       2881.41        32.75 o                         
  -3   9   4       2257.50       2246.47        27.05 o                         
  -2   9   4        134.49        133.74         7.22 o                         
  -1   9   4        563.74        564.99        15.28 o                         
   0   9   4       1389.70       1332.00        79.68 o                         
   1   9   4        610.12        658.91        16.44 o                         
   2   9   4        835.80        884.38        14.48 o                         
   3   9   4       2216.72       2136.55        37.30 o                         
   4   9   4       2719.36       2775.96       230.50 o                         
   5   9   4       2396.26       2381.90       271.39 o                         
   6   9   4        495.72        490.17        25.76 o                         
   7   9   4        255.45        281.69        28.14 o                         
   8   9   4        316.87        338.48        18.10 o                         
   9   9   4         10.06          8.54        14.15 o                         
 -11  10   4        445.21        470.16        23.32 o                         
 -10  10   4        447.71        460.57        18.55 o                         
  -9  10   4        265.08        258.02        18.96 o                         
  -8  10   4        131.13        140.68         8.82 o                         
  -7  10   4          8.51          4.91         7.15 o                         
  -6  10   4         40.99         48.72         6.55 o                         
  -5  10   4          6.52          2.55         6.16 o                         
  -4  10   4        384.04        365.08        16.90 o                         
  -3  10   4        328.40        312.28        14.67 o                         
  -2  10   4        188.85        191.34         9.66 o                         
  -1  10   4        859.54        951.64        13.37 o                         
   0  10   4        395.18        424.29        11.45 o                         
   1  10   4        266.57        299.53         9.32 o                         
   2  10   4         60.09         56.83         9.44 o                         
   3  10   4         92.43         94.90        14.00 o                         
   4  10   4         24.93         30.36         6.83 o                         
   5  10   4         20.27         23.46        13.16 o                         
   6  10   4        499.79        457.63        26.71 o                         
   7  10   4       1390.08       1508.30       141.98 o                         
   8  10   4        226.39        240.41        17.92 o                         
 -10  11   4          0.52         -1.39        13.18 o                         
  -9  11   4         35.78         42.51        13.01 o                         
  -8  11   4         47.86         19.61        15.11 o                         
  -7  11   4        560.08        574.11        20.80 o                         
  -6  11   4        366.19        350.85        10.73 o                         
  -5  11   4          1.27          7.55         6.08 o                         
  -4  11   4          0.85          2.33         6.21 o                         
  -3  11   4          0.35          4.15         6.58 o                         
  -2  11   4         83.21         91.25        12.04 o                         
  -1  11   4        119.84        120.15        17.53 o                         
   0  11   4        288.28        311.74        18.28 o                         
   1  11   4         85.43         84.65         6.60 o                         
   2  11   4         59.11         52.48         6.70 o                         
   3  11   4        285.05        271.64        17.71 o                         
   4  11   4         14.70          3.59        10.74 o                         
   5  11   4        134.29        142.33        25.05 o                         
   6  11   4         37.84         46.72        13.81 o                         
   7  11   4          1.07          2.21        14.23 o                         
   8  11   4          5.10         11.23        14.54 o                         
  -9  12   4         12.19          7.76        12.81 o                         
  -8  12   4         11.18         -0.16        12.76 o                         
  -7  12   4        179.44        189.70        14.01 o                         
  -6  12   4          0.13          4.45        10.99 o                         
  -5  12   4        112.68        107.94        15.11 o                         
  -4  12   4         21.23         27.01        12.47 o                         
  -3  12   4         13.61         27.44         7.21 o                         
  -2  12   4         43.41         40.15         7.87 o                         
  -1  12   4        200.71        209.67        14.92 o                         
   0  12   4         12.37         18.57         7.53 o                         
   1  12   4          1.30          2.75         8.03 o                         
   2  12   4          5.71         -1.40         7.50 o                         
   3  12   4         14.10         20.81         9.39 o                         
   4  12   4         51.81         42.74        15.90 o                         
   5  12   4          0.84         -7.46        15.96 o                         
   6  12   4         15.28          5.33        13.73 o                         
   7  12   4          2.11          5.47        14.60 o                         
  -8  13   4        404.43        433.55        22.85 o                         
  -7  13   4        359.68        379.52        17.51 o                         
  -6  13   4        409.46        423.81        17.05 o                         
  -5  13   4        296.41        300.12        18.87 o                         
  -4  13   4        277.44        278.99        17.89 o                         
  -3  13   4        809.88        825.42        23.85 o                         
  -2  13   4         40.70         29.86        12.26 o                         
  -1  13   4         27.02         13.23        12.13 o                         
   0  13   4          4.56         22.75        11.26 o                         
   1  13   4        337.76        305.95        23.32 o                         
   2  13   4        240.94        232.48        14.43 o                         
   3  13   4        126.65        108.78        13.09 o                         
   4  13   4        264.74        239.31        19.62 o                         
   5  13   4        613.83        578.80        31.74 o                         
  -6  14   4         79.09         88.36        17.32 o                         
  -5  14   4        259.64        254.63        18.55 o                         
  -4  14   4        146.46        142.56        16.44 o                         
  -3  14   4        299.71        290.11        17.47 o                         
  -2  14   4        438.43        434.66        24.16 o                         
  -1  14   4        498.35        502.14        33.66 o                         
   0  14   4       1209.57       1371.41       110.25 o                         
   1  14   4        653.95        631.33        31.84 o                         
   2  14   4         29.92         30.18        18.45 o                         
   3  14   4          7.32         11.43        12.63 o                         
  -4  15   4        819.73        905.95        44.06 o                         
  -3  15   4        149.79        177.51        27.81 o                         
  -2  15   4        133.40        121.54        25.51 o                         
  -1  15   4          8.85         -4.76        22.90 o                         
   0  15   4        388.42        450.29        30.95 o                         
   1  15   4        228.79        204.93        25.08 o                         
 -14   1   5        465.14        407.62        20.46 o                         
 -13   1   5        405.66        413.48        19.54 o                         
 -12   1   5         86.77         86.79        11.07 o                         
 -11   1   5         30.10         17.78         9.57 o                         
 -10   1   5          4.87          8.10         6.89 o                         
  -9   1   5        547.32        551.27        13.64 o                         
  -8   1   5        736.38        742.70        11.63 o                         
  -7   1   5        488.77        506.27         9.13 o                         
  -6   1   5       1068.02       1102.67        17.50 o                         
  -5   1   5         26.56         39.69         5.99 o                         
  -4   1   5        151.63        150.79         6.59 o                         
  -3   1   5        752.20        700.91        11.95 o                         
  -2   1   5        770.59        752.77        14.80 o                         
  -1   1   5       2328.12       2207.75       202.87 o                         
   0   1   5         24.41         37.17         9.09 o                         
   1   1   5         53.82         64.92         5.14 o                         
   2   1   5        116.78        101.38         3.48 o                         
   3   1   5        171.98        187.32         4.97 o                         
   4   1   5          1.69          2.14         2.91 o                         
   5   1   5        569.90        527.58         4.69 o                         
   6   1   5        877.26        865.13        21.55 o                         
   7   1   5        556.95        568.71        15.35 o                         
   8   1   5        999.39        927.75        17.96 o                         
   9   1   5        705.15        655.40        21.68 o                         
  10   1   5        115.60         91.28        15.57 o                         
  11   1   5         10.28         14.29        12.47 o                         
 -14   2   5        153.23        117.02        17.31 o                         
 -13   2   5        114.70        105.19        11.34 o                         
 -12   2   5         50.45         60.05        11.36 o                         
 -11   2   5         34.93         37.37         8.38 o                         
 -10   2   5         90.31        104.29         8.77 o                         
  -9   2   5        306.36        288.35        11.67 o                         
  -8   2   5        532.63        521.60        14.73 o                         
  -7   2   5       3345.58       3322.99        30.63 o                         
  -6   2   5       2806.87       2825.18        30.58 o                         
  -5   2   5       1444.36       1405.06        19.07 o                         
  -4   2   5       1105.71       1066.23        13.14 o                         
  -3   2   5        177.65        146.90         7.22 o                         
  -2   2   5        410.55        388.95         9.01 o                         
  -1   2   5        196.81        194.55         6.09 o                         
   0   2   5       1170.55       1176.88        14.50 o                         
   1   2   5       3259.37       3348.68        19.72 o                         
   2   2   5       1300.88       1333.56        39.07 o                         
   3   2   5       2044.28       1962.97        35.11 o                         
   4   2   5       1675.57       1594.58        18.82 o                         
   5   2   5       2524.49       2538.73        31.86 o                         
   6   2   5       2143.29       2167.00        13.61 o                         
   7   2   5        319.71        343.71         6.53 o                         
   8   2   5        242.03        242.26        16.09 o                         
   9   2   5        218.26        190.90        13.11 o                         
  10   2   5        325.79        283.33        17.84 o                         
  11   2   5         41.72         33.20        17.54 o                         
 -14   3   5        427.85        462.83        17.90 o                         
 -13   3   5       1218.53       1203.85        86.14 o                         
 -12   3   5       1584.01       1512.17        43.92 o                         
 -11   3   5       1487.52       1455.33        40.65 o                         
 -10   3   5       1304.95       1280.93        23.60 o                         
  -9   3   5        809.94        802.52        23.69 o                         
  -8   3   5       1258.35       1259.60        21.21 o                         
  -7   3   5         10.19         18.02         6.15 o                         
  -6   3   5        386.75        352.39         7.35 o                         
  -5   3   5        638.66        640.69        12.18 o                         
  -4   3   5       2986.52       2893.78        27.21 o                         
  -3   3   5       4413.31       4471.29       148.78 o                         
  -2   3   5       3790.96       3761.40        25.21 o                         
  -1   3   5       2862.16       2696.06        61.02 o                         
   0   3   5       5343.18       5401.12        98.04 o                         
   1   3   5       4425.17       4404.86        73.00 o                         
   2   3   5        294.94        282.26         8.15 o                         
   3   3   5         10.26          8.75         4.18 o                         
   4   3   5        144.39        128.53         9.30 o                         
   5   3   5        582.09        555.17         9.37 o                         
   6   3   5        448.78        490.63         8.76 o                         
   7   3   5       1829.29       1841.74        17.76 o                         
   8   3   5       3097.22       2918.98        31.65 o                         
   9   3   5       1105.64       1006.39        25.78 o                         
  10   3   5        641.81        561.53        21.88 o                         
 -14   4   5        277.44        277.72        15.96 o                         
 -13   4   5        131.23        143.90        12.17 o                         
 -12   4   5        142.64        145.24        11.18 o                         
 -11   4   5        525.69        529.01        16.16 o                         
 -10   4   5       1357.99       1327.72        36.45 o                         
  -9   4   5       1742.94       1741.92        29.60 o                         
  -8   4   5       2686.97       2619.86        29.49 o                         
  -7   4   5       2871.05       2880.41        33.42 o                         
  -6   4   5       5416.58       5241.19        31.79 o                         
  -5   4   5       3430.64       3339.77        41.06 o                         
  -4   4   5       2882.58       2852.43        25.47 o                         
  -3   4   5        640.94        638.65        12.66 o                         
  -2   4   5          5.26         15.92         6.14 o                         
  -1   4   5        174.78        175.69         7.43 o                         
   0   4   5        974.82        969.78        11.23 o                         
   1   4   5       2668.66       2601.57        65.81 o                         
   2   4   5       3837.77       3720.90       177.36 o                         
   3   4   5       3929.72       3820.56        85.16 o                         
   4   4   5       3941.10       3885.55        50.04 o                         
   5   4   5       1521.58       1544.81        46.97 o                         
   6   4   5        315.27        286.72        15.33 o                         
   7   4   5        531.00        538.09        11.39 o                         
   8   4   5        179.10        171.43         8.94 o                         
   9   4   5         10.90          1.59        11.74 o                         
  10   4   5        555.64        510.25        18.37 o                         
 -13   5   5        505.80        494.02        21.04 o                         
 -12   5   5       1623.44       1573.36        52.30 o                         
 -11   5   5       2443.14       2339.10        62.40 o                         
 -10   5   5        979.66        960.93        26.94 o                         
  -9   5   5        862.35        858.09        17.38 o                         
  -8   5   5        772.35        807.05        19.05 o                         
  -7   5   5         18.85         19.90         6.15 o                         
  -6   5   5          1.67          8.15         5.64 o                         
  -5   5   5        247.56        227.70         8.72 o                         
  -4   5   5       1965.21       1853.63        18.26 o                         
  -3   5   5       2828.85       2606.32        24.27 o                         
  -2   5   5       3564.31       3528.51        28.41 o                         
  -1   5   5       3360.95       3328.93        27.15 o                         
   0   5   5       3489.93       3391.27        32.93 o                         
   1   5   5       2961.95       2600.79        75.98 o                         
   2   5   5        909.85        923.69        33.11 o                         
   3   5   5        102.16         98.81         6.72 o                         
   4   5   5         61.07         64.57         8.48 o                         
   5   5   5        687.19        677.29        14.42 o                         
   6   5   5        691.70        685.24        17.96 o                         
   7   5   5        806.21        733.66        20.52 o                         
   8   5   5       1574.29       1469.50        41.58 o                         
   9   5   5       1239.93       1160.57        33.86 o                         
  10   5   5        884.70        798.98        61.13 o                         
 -13   6   5         84.54         95.40        12.08 o                         
 -12   6   5         11.80         13.02        10.34 o                         
 -11   6   5         19.58         17.15         9.32 o                         
 -10   6   5         10.40         10.17         8.89 o                         
  -9   6   5        402.17        414.16        13.92 o                         
  -8   6   5       1087.10       1165.96        21.40 o                         
  -7   6   5       1165.18       1176.85        17.82 o                         
  -6   6   5        220.90        225.81         8.73 o                         
  -5   6   5        390.00        376.32        10.40 o                         
  -4   6   5        293.68        289.19        10.65 o                         
  -3   6   5        442.59        425.28         9.61 o                         
  -2   6   5         82.04         66.43         7.65 o                         
  -1   6   5       1774.04       1729.67        17.49 o                         
   0   6   5        663.30        632.51        11.27 o                         
   1   6   5       1866.83       1876.31        99.72 o                         
   2   6   5        566.86        605.66        17.67 o                         
   3   6   5       1273.97       1247.57        24.32 o                         
   4   6   5       2903.58       2812.74        51.16 o                         
   5   6   5        832.66        850.17        19.74 o                         
   6   6   5        242.91        242.89         9.68 o                         
   7   6   5         39.90         32.76         8.93 o                         
   8   6   5         14.75         15.22         9.04 o                         
   9   6   5        100.51         90.78        21.40 o                         
 -13   7   5          5.93          2.54        10.49 o                         
 -12   7   5         28.48         23.94        11.57 o                         
 -11   7   5         12.92         13.63         9.99 o                         
 -10   7   5         84.39         98.03         9.79 o                         
  -9   7   5        161.21        153.96        10.74 o                         
  -8   7   5        172.73        159.90        10.08 o                         
  -7   7   5         18.87         15.54         6.49 o                         
  -6   7   5         18.58         10.57        10.23 o                         
  -5   7   5        416.98        401.42        16.49 o                         
  -4   7   5          6.26          6.39         8.18 o                         
  -3   7   5        687.77        675.70        17.73 o                         
  -2   7   5        402.95        384.77        11.09 o                         
  -1   7   5        129.91        129.99         5.81 o                         
   0   7   5        115.26        111.97         9.77 o                         
   1   7   5        162.09        163.32        12.18 o                         
   2   7   5         38.18         36.85        11.18 o                         
   3   7   5         58.81         59.14         6.83 o                         
   4   7   5          2.45          5.18         9.96 o                         
   5   7   5        353.88        368.53        16.16 o                         
   6   7   5        498.51        477.12        16.74 o                         
   7   7   5        752.44        769.57        21.30 o                         
   8   7   5        217.50        236.15        15.07 o                         
   9   7   5         22.84         16.13        11.35 o                         
 -12   8   5         21.84         19.14        10.60 o                         
 -11   8   5          9.33         15.35        14.66 o                         
 -10   8   5         70.82         79.82        10.54 o                         
  -9   8   5         22.04         15.88         9.21 o                         
  -8   8   5         18.58         17.19         7.63 o                         
  -7   8   5         24.46         21.73         7.68 o                         
  -6   8   5         13.40         21.55         6.01 o                         
  -5   8   5        131.77         99.34        12.43 o                         
  -4   8   5         19.00         11.81         6.28 o                         
  -3   8   5         96.85         77.58         6.54 o                         
  -2   8   5          7.95         11.15         8.21 o                         
  -1   8   5          5.46          1.50         7.10 o                         
   0   8   5         61.39         65.49         6.67 o                         
   1   8   5        247.80        264.65        14.28 o                         
   2   8   5         33.47         34.46         9.90 o                         
   3   8   5        135.67        150.61        10.02 o                         
   4   8   5        286.63        294.95        14.78 o                         
   5   8   5          8.00          6.27        14.86 o                         
   6   8   5         40.74         42.70         9.65 o                         
   7   8   5          2.93          3.88         9.99 o                         
   8   8   5        219.61        238.31        13.17 o                         
   9   8   5         27.90         23.39        14.02 o                         
 -11   9   5        208.43        203.18        18.28 o                         
 -10   9   5         62.98         70.37        10.13 o                         
  -9   9   5        653.09        608.20        16.94 o                         
  -8   9   5        199.82        227.85        14.21 o                         
  -7   9   5         41.63         37.37         6.48 o                         
  -6   9   5          1.24          5.81         6.94 o                         
  -5   9   5        145.94        178.33         9.45 o                         
  -4   9   5         21.63         20.60         6.41 o                         
  -3   9   5        539.53        522.64        18.48 o                         
  -2   9   5        612.54        611.69        14.50 o                         
  -1   9   5        311.24        337.13        10.16 o                         
   0   9   5        816.09        847.61        20.02 o                         
   1   9   5        802.65        914.50        22.29 o                         
   2   9   5          3.37          9.91         9.94 o                         
   3   9   5         26.31         22.64         9.99 o                         
   4   9   5         90.95        106.04        12.74 o                         
   5   9   5        202.34        204.23        14.62 o                         
   6   9   5          3.34          8.16        10.37 o                         
   7   9   5        892.27        982.12        28.52 o                         
   8   9   5       1221.50       1389.11        36.35 o                         
 -11  10   5         13.36          3.03        13.92 o                         
 -10  10   5        138.00        156.41        16.91 o                         
  -9  10   5        247.44        256.67        15.55 o                         
  -8  10   5        532.86        574.37        18.57 o                         
  -7  10   5        873.38        903.55        25.23 o                         
  -6  10   5       1352.97       1309.71        29.55 o                         
  -5  10   5       1232.04       1188.34        26.88 o                         
  -4  10   5        612.03        560.92        19.49 o                         
  -3  10   5        141.80        152.16         7.37 o                         
  -2  10   5          4.27         10.15         5.54 o                         
  -1  10   5          0.31          7.16         6.32 o                         
   0  10   5        311.52        329.78        12.84 o                         
   1  10   5       1360.72       1503.28        39.05 o                         
   2  10   5        558.64        620.12        20.00 o                         
   3  10   5        568.41        622.24        39.82 o                         
   4  10   5       1429.78       1507.46       156.02 o                         
   5  10   5       1467.98       1492.81       183.87 o                         
   6  10   5        850.02        817.94        29.80 o                         
   7  10   5        235.80        254.59        18.99 o                         
 -10  11   5        620.01        629.83        20.87 o                         
  -9  11   5        259.45        285.39        20.36 o                         
  -8  11   5        392.98        414.45        17.61 o                         
  -7  11   5         13.91         23.47        12.13 o                         
  -6  11   5        104.27        122.46        16.51 o                         
  -5  11   5         48.26         54.63        14.32 o                         
  -4  11   5       1312.17       1272.93        28.84 o                         
  -3  11   5       1958.41       1860.86        32.69 o                         
  -2  11   5       2262.72       2397.10        38.15 o                         
  -1  11   5       1488.55       1577.35        25.82 o                         
   0  11   5       1011.19       1070.26        21.91 o                         
   1  11   5        592.17        707.26        17.92 o                         
   2  11   5        424.70        431.89        42.17 o                         
   3  11   5        273.48        299.79        34.37 o                         
   4  11   5         29.66         37.72        11.35 o                         
   5  11   5        370.27        396.61        58.91 o                         
   6  11   5        916.07        870.56        83.09 o                         
  -9  12   5        526.36        516.88        19.83 o                         
  -8  12   5        863.22        877.34        23.31 o                         
  -7  12   5       1163.19       1200.92        31.52 o                         
  -6  12   5       1076.73       1097.74        28.92 o                         
  -5  12   5       1338.80       1244.44        30.13 o                         
  -4  12   5       1936.82       1839.06        33.54 o                         
  -3  12   5        514.12        519.99        19.95 o                         
  -2  12   5         12.26         12.29         8.34 o                         
  -1  12   5          2.15          1.27         7.66 o                         
   0  12   5        134.22        153.15        11.04 o                         
   1  12   5        344.63        388.91        25.45 o                         
   2  12   5       1048.39       1119.47       122.37 o                         
   3  12   5       1318.53       1260.30        35.15 o                         
   4  12   5       1619.78       1674.60       187.40 o                         
   5  12   5        719.49        773.86        85.10 o                         
  -7  13   5          7.12         -1.26        17.43 o                         
  -6  13   5         72.44         72.63        17.58 o                         
  -5  13   5        201.37        195.48        18.18 o                         
  -4  13   5        252.72        263.66        24.96 o                         
  -3  13   5       1156.10       1231.56        41.43 o                         
  -2  13   5        675.61        683.72        23.52 o                         
  -1  13   5        928.63        894.83        21.86 o                         
   0  13   5        800.58        759.13        20.60 o                         
   1  13   5         75.15         84.64        10.43 o                         
   2  13   5        135.20        137.32        17.96 o                         
   3  13   5         17.20         21.18        17.65 o                         
  -5  14   5        100.55        133.55        17.91 o                         
  -4  14   5         42.93         51.53        16.10 o                         
  -3  14   5          8.61          2.94        14.21 o                         
  -2  14   5          2.00         11.38        13.90 o                         
  -1  14   5        338.18        374.14        19.72 o                         
   0  14   5        177.95        193.00        17.28 o                         
   1  14   5        265.63        272.34        51.45 o                         
 -14   0   6       1223.28       1229.55       114.05 o                         
 -13   0   6        447.72        474.94        26.00 o                         
 -12   0   6       1579.54       1636.63        92.53 o                         
 -11   0   6       2860.53       2661.97        47.69 o                         
 -10   0   6       1310.29       1342.50        30.53 o                         
  -9   0   6       1189.69       1229.78        27.62 o                         
  -8   0   6        424.82        406.79        14.73 o                         
  -7   0   6          2.01         -1.18        10.96 o                         
  -6   0   6        134.13        144.64        12.63 o                         
  -5   0   6       1504.52       1532.66        30.81 o                         
  -4   0   6       6561.73       6247.37        39.65 o                         
  -3   0   6       1870.08       1760.71        28.03 o                         
  -2   0   6        463.24        444.06        14.75 o                         
  -1   0   6       4553.33       4267.55        27.86 o                         
   0   0   6       4748.38       4754.55        52.90 o                         
   1   0   6       3080.90       3035.86        34.65 o                         
   2   0   6         27.44         28.02         5.53 o                         
   3   0   6        468.78        436.34        10.98 o                         
   4   0   6        782.25        758.72        20.54 o                         
   5   0   6        674.46        738.70        64.15 o                         
   6   0   6       1705.84       1838.96       115.25 o                         
   7   0   6       3175.88       3152.52       132.98 o                         
   8   0   6       1846.92       1725.11        32.72 o                         
   9   0   6       1474.93       1393.19        42.46 o                         
 -14   1   6        337.22        327.53        17.13 o                         
 -13   1   6        191.82        182.31        14.03 o                         
 -12   1   6          0.01         -1.07        11.10 o                         
 -11   1   6         20.37         30.05         9.94 o                         
 -10   1   6        306.84        305.65        11.59 o                         
  -9   1   6        457.08        471.06        12.38 o                         
  -8   1   6       2375.50       2363.68        29.76 o                         
  -7   1   6       4061.19       4097.37        73.18 o                         
  -6   1   6       1568.15       1585.23        22.34 o                         
  -5   1   6       1568.64       1570.88        14.88 o                         
  -4   1   6       1405.35       1343.09        19.77 o                         
  -3   1   6        266.83        250.63         8.41 o                         
  -2   1   6        225.42        222.89         7.00 o                         
  -1   1   6         35.84         32.93         4.20 o                         
   0   1   6       1509.88       1480.05        14.83 o                         
   1   1   6        975.87        961.84        12.23 o                         
   2   1   6       2282.15       2385.85        26.22 o                         
   3   1   6       3647.82       3805.20        32.14 o                         
   4   1   6       1861.48       1902.86        25.30 o                         
   5   1   6       1186.41       1295.71        42.78 o                         
   6   1   6        406.37        423.00        14.89 o                         
   7   1   6        382.59        364.73        13.09 o                         
   8   1   6         12.98         12.09        12.52 o                         
   9   1   6        321.80        292.40        19.82 o                         
 -14   2   6        152.99        160.13        13.12 o                         
 -13   2   6        543.52        540.64        41.83 o                         
 -12   2   6        414.71        409.20        19.82 o                         
 -11   2   6        200.39        208.55        12.24 o                         
 -10   2   6        525.24        523.11        15.51 o                         
  -9   2   6        608.15        613.72        15.16 o                         
  -8   2   6         14.01         21.77         7.82 o                         
  -7   2   6        152.39        149.66         8.02 o                         
  -6   2   6        188.31        188.81         9.35 o                         
  -5   2   6        504.38        492.89         8.92 o                         
  -4   2   6        467.76        441.38        11.05 o                         
  -3   2   6       2878.65       2695.41        20.03 o                         
  -2   2   6       4016.14       3930.75        51.80 o                         
  -1   2   6       2158.84       2119.26        15.67 o                         
   0   2   6       2046.56       2017.88        18.34 o                         
   1   2   6         21.57         27.69         3.99 o                         
   2   2   6        117.19        120.49         3.62 o                         
   3   2   6        487.13        474.85        14.81 o                         
   4   2   6         42.54         45.47         4.80 o                         
   5   2   6        421.49        430.01         7.80 o                         
   6   2   6        647.99        649.82        17.62 o                         
   7   2   6       1124.67       1139.09        27.63 o                         
   8   2   6        818.95        833.14        20.80 o                         
   9   2   6        404.80        362.94        18.76 o                         
 -13   3   6          0.21          9.65        10.86 o                         
 -12   3   6          6.40          2.05        10.82 o                         
 -11   3   6        400.35        358.46        16.26 o                         
 -10   3   6        175.17        183.85        10.46 o                         
  -9   3   6        678.30        677.67        14.38 o                         
  -8   3   6        339.45        332.93        11.82 o                         
  -7   3   6        103.09        106.76         8.14 o                         
  -6   3   6        312.37        332.15        12.25 o                         
  -5   3   6        316.61        315.43         9.79 o                         
  -4   3   6        309.89        284.64         9.63 o                         
  -3   3   6         45.52         38.29         5.65 o                         
  -2   3   6        106.25        100.37         6.37 o                         
  -1   3   6        972.03        929.60        10.01 o                         
   0   3   6        881.59        811.78        10.97 o                         
   1   3   6       1164.60       1173.13        16.66 o                         
   2   3   6        383.01        363.69        10.69 o                         
   3   3   6        200.87        192.19        10.75 o                         
   4   3   6        997.02        993.21        28.25 o                         
   5   3   6        372.23        348.61        10.84 o                         
   6   3   6        542.51        560.49        21.01 o                         
   7   3   6         74.03         89.86        12.76 o                         
   8   3   6         64.52         59.98        12.69 o                         
   9   3   6         20.62         29.50        12.19 o                         
 -13   4   6         20.26         17.50        11.40 o                         
 -12   4   6         13.06         11.14        10.24 o                         
 -11   4   6          0.76         -3.89         9.68 o                         
 -10   4   6         49.30         51.55         8.83 o                         
  -9   4   6         27.17         26.90         8.07 o                         
  -8   4   6          1.78          3.32         7.53 o                         
  -7   4   6         37.33         28.93         7.84 o                         
  -6   4   6         86.45         95.74         7.58 o                         
  -5   4   6         92.76         94.64         8.16 o                         
  -4   4   6          3.37         -1.11         5.83 o                         
  -3   4   6         36.35         43.82         5.22 o                         
  -2   4   6         13.08         11.80         5.22 o                         
  -1   4   6         77.36         75.31         5.21 o                         
   0   4   6        366.52        349.49         9.29 o                         
   1   4   6          0.46         10.23         4.92 o                         
   2   4   6          9.17         13.50         6.50 o                         
   3   4   6          5.69          9.65         5.82 o                         
   4   4   6         11.14         13.13         8.96 o                         
   5   4   6          3.60          2.29         5.07 o                         
   6   4   6         31.28         41.99         7.01 o                         
   7   4   6        109.39        107.56        12.62 o                         
   8   4   6          2.25          4.23        11.82 o                         
   9   4   6          9.20         12.86        11.88 o                         
 -13   5   6          0.80         -1.61         9.56 o                         
 -12   5   6          9.59         15.74        10.69 o                         
 -11   5   6         45.78         44.83         9.87 o                         
 -10   5   6         20.59         20.60         9.58 o                         
  -9   5   6        227.63        240.33        10.62 o                         
  -8   5   6        546.58        523.65        16.07 o                         
  -7   5   6       1172.05       1159.76        21.11 o                         
  -6   5   6         61.78         75.51         9.67 o                         
  -5   5   6         74.75         80.33         8.76 o                         
  -4   5   6        881.30        801.36        15.88 o                         
  -3   5   6        184.82        168.14         8.48 o                         
  -2   5   6        424.73        407.46        11.74 o                         
  -1   5   6        761.91        742.71        13.29 o                         
   0   5   6       1698.37       1634.09        19.19 o                         
   1   5   6        137.46        149.02         6.13 o                         
   2   5   6        354.46        379.59        19.45 o                         
   3   5   6        340.06        336.35        12.74 o                         
   4   5   6        888.51        880.66        42.37 o                         
   5   5   6        845.84        746.95        60.30 o                         
   6   5   6        614.44        633.44        70.01 o                         
   7   5   6        309.98        301.59        18.77 o                         
   8   5   6         22.87         20.58        14.78 o                         
   9   5   6         66.27         73.25        17.41 o                         
 -12   6   6        324.69        320.07        16.55 o                         
 -11   6   6        660.76        662.58        27.78 o                         
 -10   6   6        401.98        398.52        16.79 o                         
  -9   6   6        861.29        847.54        18.01 o                         
  -8   6   6         45.01         52.13         8.59 o                         
  -7   6   6        152.81        138.80         9.78 o                         
  -6   6   6         58.28         59.93         8.62 o                         
  -5   6   6        124.52        126.93         8.65 o                         
  -4   6   6        821.68        783.09        16.43 o                         
  -3   6   6       1435.09       1379.34        20.77 o                         
  -2   6   6       2688.63       2572.43        30.28 o                         
  -1   6   6       2449.54       2450.38        30.10 o                         
   0   6   6       1602.08       1607.79        39.01 o                         
   1   6   6        144.49        159.02        10.07 o                         
   2   6   6         66.66         62.57         7.52 o                         
   3   6   6        222.70        214.75        10.40 o                         
   4   6   6         48.39         55.61         7.36 o                         
   5   6   6         39.91         45.35         9.60 o                         
   6   6   6        591.16        676.47        19.62 o                         
   7   6   6       1194.64       1194.17        51.33 o                         
   8   6   6        874.36        892.47        27.84 o                         
 -12   7   6          1.72         13.13        11.03 o                         
 -11   7   6        251.19        242.13        14.89 o                         
 -10   7   6        688.24        679.98        21.53 o                         
  -9   7   6        840.73        824.15        19.68 o                         
  -8   7   6       1315.00       1284.12        22.40 o                         
  -7   7   6       1479.61       1442.59        20.07 o                         
  -6   7   6       2355.86       2243.30        27.57 o                         
  -5   7   6       2213.18       2099.09        25.91 o                         
  -4   7   6        685.23        619.14        22.42 o                         
  -3   7   6        136.75        147.08         8.74 o                         
  -2   7   6         35.42         29.50         7.54 o                         
  -1   7   6          6.53          3.16         6.53 o                         
   0   7   6        773.95        744.70        27.18 o                         
   1   7   6       2307.43       2370.22        31.91 o                         
   2   7   6       2063.63       2219.10        36.76 o                         
   3   7   6       2427.44       2593.13       146.63 o                         
   4   7   6       1236.75       1334.62        70.35 o                         
   5   7   6        712.78        779.16        23.98 o                         
   6   7   6        722.15        699.40        23.32 o                         
   7   7   6        501.97        515.80        22.40 o                         
   8   7   6        141.43        151.78        17.73 o                         
 -11   8   6        528.12        515.23        20.00 o                         
 -10   8   6        773.55        720.85        23.04 o                         
  -9   8   6       1069.37       1097.01        28.22 o                         
  -8   8   6        177.08        163.43        11.19 o                         
  -7   8   6        210.73        185.94        12.78 o                         
  -6   8   6         88.13         88.99        10.60 o                         
  -5   8   6        693.95        664.70        16.80 o                         
  -4   8   6       1227.51       1192.23        25.03 o                         
  -3   8   6       1587.36       1533.03        28.59 o                         
  -2   8   6        988.43       1023.13        18.79 o                         
  -1   8   6       1020.69       1110.67        38.73 o                         
   0   8   6       1841.91       2025.54        32.03 o                         
   1   8   6       1245.99       1308.83        25.10 o                         
   2   8   6        154.15        180.40        15.16 o                         
   3   8   6        127.38        170.17        18.85 o                         
   4   8   6        857.89        906.21        24.04 o                         
   5   8   6       1263.74       1355.55        46.48 o                         
   6   8   6        255.31        259.47        13.29 o                         
   7   8   6       1106.46       1093.02        29.55 o                         
 -11   9   6        129.72        148.45        13.90 o                         
 -10   9   6         67.81        104.22        16.42 o                         
  -9   9   6        310.71        290.49        15.48 o                         
  -8   9   6       1280.86       1282.67        20.84 o                         
  -7   9   6       1188.59       1153.74        22.29 o                         
  -6   9   6       1042.52       1018.14        27.54 o                         
  -5   9   6        928.75        899.21        32.67 o                         
  -4   9   6        329.12        359.10        17.28 o                         
  -3   9   6         57.67         65.13         8.17 o                         
  -2   9   6          0.14          1.07         8.54 o                         
  -1   9   6         99.27        121.12        12.46 o                         
   0   9   6        241.06        289.24        20.23 o                         
   1   9   6        526.43        585.15        15.27 o                         
   2   9   6       1085.53       1180.93        37.30 o                         
   3   9   6       2286.73       2514.82        35.15 o                         
   4   9   6       1958.31       2170.68        34.74 o                         
   5   9   6        301.97        323.95        18.91 o                         
   6   9   6         21.31         25.77        15.83 o                         
 -10  10   6         36.80         32.92        12.80 o                         
  -9  10   6         34.37         54.53         9.88 o                         
  -8  10   6         39.82         48.82        12.39 o                         
  -7  10   6        166.95        173.69        14.91 o                         
  -6  10   6        172.99        149.23        12.15 o                         
  -5  10   6        434.13        429.80        15.29 o                         
  -4  10   6       1525.22       1448.80        42.32 o                         
  -3  10   6       1040.81       1079.14        52.57 o                         
  -2  10   6        811.68        868.81        22.64 o                         
  -1  10   6        972.93       1094.65        20.94 o                         
   0  10   6        246.94        293.11        16.99 o                         
   1  10   6        156.92        177.11        11.13 o                         
   2  10   6        354.53        371.67        17.33 o                         
   3  10   6        192.75        214.28        15.85 o                         
   4  10   6        112.72        130.50        15.94 o                         
   5  10   6        272.23        283.64        18.92 o                         
  -9  11   6        166.95        149.14        19.72 o                         
  -8  11   6          4.47          2.53        18.88 o                         
  -7  11   6         11.79         14.38        15.96 o                         
  -6  11   6         19.85         26.14        11.07 o                         
  -5  11   6        112.41        121.65        12.03 o                         
  -4  11   6         93.99         99.94        15.37 o                         
  -3  11   6          2.52          5.32         9.57 o                         
  -2  11   6         62.91         60.78        14.68 o                         
  -1  11   6         71.79         88.36        12.89 o                         
   0  11   6        127.08        139.43        14.11 o                         
   1  11   6        211.46        238.01        16.41 o                         
   2  11   6         20.51         27.43        10.32 o                         
   3  11   6          1.66          7.01        12.00 o                         
   4  11   6         32.58         28.93        14.29 o                         
  -7  12   6         21.06         20.89        16.86 o                         
  -6  12   6         40.01         61.38        16.81 o                         
  -5  12   6        120.32        108.73        17.56 o                         
  -4  12   6        116.72        107.01        10.80 o                         
  -3  12   6          6.34          0.01         8.93 o                         
  -2  12   6          2.76          9.79        10.52 o                         
  -1  12   6         11.57         27.29        12.03 o                         
   0  12   6        377.56        413.27        18.53 o                         
   1  12   6        126.44        138.71        26.08 o                         
   2  12   6         65.11         68.63        13.86 o                         
   3  12   6         40.35         42.09        19.86 o                         
  -5  13   6        203.32        196.25        19.30 o                         
  -4  13   6        452.33        499.81        23.20 o                         
  -3  13   6         41.45         54.28        14.10 o                         
  -2  13   6         15.29         30.05        14.75 o                         
  -1  13   6          9.01         17.03        10.43 o                         
   0  13   6         65.98         76.97        13.71 o                         
 -13   1   7        221.44        240.26        14.45 o                         
 -12   1   7        439.81        464.75        20.48 o                         
 -11   1   7        420.99        387.96        16.05 o                         
 -10   1   7        383.21        377.69        13.70 o                         
  -9   1   7         89.43         96.27        10.16 o                         
  -8   1   7         18.13         14.76         7.87 o                         
  -7   1   7        365.74        345.04        11.29 o                         
  -6   1   7         63.35         63.50         8.10 o                         
  -5   1   7          7.83          3.51         7.24 o                         
  -4   1   7        350.39        321.65         9.25 o                         
  -3   1   7        424.45        417.13         9.71 o                         
  -2   1   7       3211.12       3103.38        25.37 o                         
  -1   1   7       2350.38       2248.42        18.40 o                         
   0   1   7          5.61          9.49         4.79 o                         
   1   1   7          3.16          4.69         5.62 o                         
   2   1   7        386.17        434.75         8.16 o                         
   3   1   7        215.37        211.07         6.45 o                         
   4   1   7          2.20         14.00         9.94 o                         
   5   1   7        144.05        148.73        11.55 o                         
   6   1   7        651.09        668.99        26.46 o                         
   7   1   7          5.30          0.41        14.66 o                         
   8   1   7         74.61         87.44        14.25 o                         
 -13   2   7          8.40          5.84        10.23 o                         
 -12   2   7         41.35         55.80        12.40 o                         
 -11   2   7         47.87         49.27        10.56 o                         
 -10   2   7        642.64        647.04        15.90 o                         
  -9   2   7        971.05        902.40        21.21 o                         
  -8   2   7       1442.45       1372.01        24.06 o                         
  -7   2   7        248.74        267.37        13.39 o                         
  -6   2   7        228.58        233.31        10.54 o                         
  -5   2   7       1411.36       1331.15        24.83 o                         
  -4   2   7       1123.94       1071.85        16.87 o                         
  -3   2   7        222.59        211.99         8.64 o                         
  -2   2   7         46.22         44.86         5.45 o                         
  -1   2   7        375.55        376.06         7.59 o                         
   0   2   7        788.50        760.22        11.15 o                         
   1   2   7        361.92        368.91        11.21 o                         
   2   2   7       1149.07       1180.05        21.15 o                         
   3   2   7        496.93        562.02        10.88 o                         
   4   2   7        471.71        475.19        25.36 o                         
   5   2   7        754.94        700.17        23.41 o                         
   6   2   7        424.29        366.66        20.48 o                         
   7   2   7         25.40         22.67        13.04 o                         
   8   2   7        137.68        134.75        12.95 o                         
 -12   3   7        791.35        803.82        25.34 o                         
 -11   3   7        858.61        833.84        23.50 o                         
 -10   3   7       1118.94       1140.78        22.63 o                         
  -9   3   7        307.30        295.43        15.06 o                         
  -8   3   7          5.65          3.26         7.30 o                         
  -7   3   7         32.00         38.52         9.38 o                         
  -6   3   7        361.06        355.37        12.05 o                         
  -5   3   7       1046.91       1017.93        24.83 o                         
  -4   3   7       1472.09       1362.82        22.13 o                         
  -3   3   7       2596.92       2618.37        77.27 o                         
  -2   3   7       1641.90       1607.49        37.35 o                         
  -1   3   7       3412.82       3360.79        29.61 o                         
   0   3   7       1361.10       1371.81        18.46 o                         
   1   3   7        111.99        109.48         6.86 o                         
   2   3   7        436.93        412.41        11.47 o                         
   3   3   7         27.95         14.48         7.54 o                         
   4   3   7        447.85        410.75        29.72 o                         
   5   3   7        541.24        517.82        27.00 o                         
   6   3   7       1405.08       1275.67        65.71 o                         
   7   3   7       1888.32       1852.38        99.34 o                         
 -12   4   7         69.70         73.85        11.48 o                         
 -11   4   7         41.50         42.64        12.28 o                         
 -10   4   7         88.92         94.17        10.54 o                         
  -9   4   7        778.77        779.33        20.15 o                         
  -8   4   7       2076.98       2093.28        30.25 o                         
  -7   4   7       2050.10       2006.39        50.78 o                         
  -6   4   7       1553.29       1421.86        33.65 o                         
  -5   4   7       1975.32       1807.79        26.50 o                         
  -4   4   7         86.42         79.94         8.77 o                         
  -3   4   7          2.37         -3.89         6.21 o                         
  -2   4   7         23.25         26.05         6.00 o                         
  -1   4   7        691.56        677.72        10.08 o                         
   0   4   7        616.02        634.47        13.79 o                         
   1   4   7       2573.04       2694.47        76.52 o                         
   2   4   7       2985.82       2847.92       112.94 o                         
   3   4   7       3090.28       2617.92        32.15 o                         
   4   4   7       1838.28       1957.38       106.92 o                         
   5   4   7        925.48        932.59        68.27 o                         
   6   4   7        983.03        953.57        72.43 o                         
   7   4   7         54.43         54.57        13.10 o                         
 -12   5   7        637.71        662.80        20.96 o                         
 -11   5   7        249.78        254.58        14.03 o                         
 -10   5   7        206.01        215.67        11.41 o                         
  -9   5   7        498.72        487.12        15.44 o                         
  -8   5   7        100.62        102.26        10.54 o                         
  -7   5   7          3.77          6.90         9.05 o                         
  -6   5   7        138.71        144.59        10.24 o                         
  -5   5   7       1523.91       1524.79        29.27 o                         
  -4   5   7       1497.98       1411.57        28.00 o                         
  -3   5   7        705.61        685.00        15.83 o                         
  -2   5   7       1069.16       1098.81        16.41 o                         
  -1   5   7       1237.37       1201.32        20.95 o                         
   0   5   7        759.61        765.62        14.31 o                         
   1   5   7        501.53        500.96        15.23 o                         
   2   5   7        110.33        126.77         9.73 o                         
   3   5   7         64.27         57.17         8.76 o                         
   4   5   7        345.88        340.46        22.65 o                         
   5   5   7        525.30        497.73        30.49 o                         
   6   5   7        697.49        679.24        35.14 o                         
   7   5   7        896.45        765.81        50.18 o                         
 -11   6   7        323.50        336.30        14.26 o                         
 -10   6   7        144.62        157.55        11.58 o                         
  -9   6   7        817.83        792.14        17.87 o                         
  -8   6   7       1094.62       1014.91        22.38 o                         
  -7   6   7        791.86        723.05        19.89 o                         
  -6   6   7       1470.34       1352.96        20.06 o                         
  -5   6   7        261.65        267.86        11.92 o                         
  -4   6   7        473.97        458.14        18.88 o                         
  -3   6   7        324.66        304.11        12.94 o                         
  -2   6   7         20.46         21.95         6.70 o                         
  -1   6   7        146.51        142.57         9.90 o                         
   0   6   7        908.93        889.93        14.33 o                         
   1   6   7        415.05        438.46        15.30 o                         
   2   6   7        505.78        585.44        17.34 o                         
   3   6   7       1053.74       1143.88        56.84 o                         
   4   6   7       1026.65       1133.96        57.82 o                         
   5   6   7        229.27        191.96        16.42 o                         
   6   6   7         42.48         37.05        27.25 o                         
 -11   7   7         72.02         95.17        12.97 o                         
 -10   7   7        151.11        149.02        12.00 o                         
  -9   7   7          5.33          4.58        11.06 o                         
  -8   7   7         44.90         38.84         8.59 o                         
  -7   7   7         49.57         57.82        11.56 o                         
  -6   7   7          9.22          6.63         8.88 o                         
  -5   7   7         21.73         15.98         7.94 o                         
  -4   7   7        170.76        165.51        13.45 o                         
  -3   7   7        463.02        480.17        14.82 o                         
  -2   7   7        571.03        563.52        17.06 o                         
  -1   7   7         32.22         28.49         6.85 o                         
   0   7   7        293.33        306.12        16.65 o                         
   1   7   7         77.22         70.30         9.88 o                         
   2   7   7         28.42         22.91        10.27 o                         
   3   7   7          2.31         10.20        13.71 o                         
   4   7   7        147.17        180.24        20.57 o                         
   5   7   7         12.13         11.81        13.50 o                         
   6   7   7          3.66          9.31        15.08 o                         
 -10   8   7         82.32         82.55        12.77 o                         
  -9   8   7         23.94         35.71        11.02 o                         
  -8   8   7        507.02        539.07        19.01 o                         
  -7   8   7        114.64        111.92        10.71 o                         
  -6   8   7         44.86         40.10         8.67 o                         
  -5   8   7         24.37         21.64         8.10 o                         
  -4   8   7        125.53        116.73         8.94 o                         
  -3   8   7        253.17        278.80        11.73 o                         
  -2   8   7          7.11          3.18         7.68 o                         
  -1   8   7         28.63         44.81        10.66 o                         
   0   8   7          2.23          0.40        11.10 o                         
   1   8   7          5.27          1.63        10.27 o                         
   2   8   7          0.78          1.13        11.17 o                         
   3   8   7         56.63         56.89        17.81 o                         
   4   8   7        392.49        448.78        21.41 o                         
   5   8   7         84.01         95.38        16.73 o                         
  -9   9   7          6.74         11.57        12.70 o                         
  -8   9   7         24.53         44.35        13.01 o                         
  -7   9   7        101.44        114.28        17.39 o                         
  -6   9   7          0.25         -3.03        10.91 o                         
  -5   9   7         60.87         63.47        11.73 o                         
  -4   9   7         82.59         95.28        14.12 o                         
  -3   9   7        340.33        370.47        19.08 o                         
  -2   9   7        553.52        636.52        19.32 o                         
  -1   9   7        369.25        416.87        17.36 o                         
   0   9   7        536.28        582.79        16.94 o                         
   1   9   7         18.10         24.63        10.69 o                         
   2   9   7        138.87        151.93        14.06 o                         
   3   9   7        244.21        292.48        18.69 o                         
   4   9   7         64.40         89.71        16.47 o                         
  -8  10   7        626.81        614.22        20.79 o                         
  -7  10   7        114.72        106.34        13.20 o                         
  -6  10   7        513.78        545.40        18.13 o                         
  -5  10   7       1104.42       1063.63        28.12 o                         
  -4  10   7        368.23        384.63        15.56 o                         
  -3  10   7        143.90        176.83        16.65 o                         
  -2  10   7          8.41          5.87        14.54 o                         
  -1  10   7         93.33        115.58        16.03 o                         
   0  10   7        215.39        263.74        16.42 o                         
   1  10   7        630.49        718.39        22.96 o                         
   2  10   7        907.82       1056.06        28.92 o                         
   3  10   7        556.22        644.12        23.63 o                         
  -6  11   7         48.43         45.05        11.88 o                         
  -5  11   7        520.00        505.20        24.91 o                         
  -4  11   7        757.18        810.17        25.35 o                         
  -3  11   7        759.32        884.53        29.01 o                         
  -2  11   7       1007.44       1165.98        65.44 o                         
  -1  11   7       1459.41       1704.11        33.78 o                         
   0  11   7        441.46        500.02        22.42 o                         
   1  11   7        311.18        323.65        20.15 o                         
  -3  12   7         49.58         61.56        15.40 o                         
  -2  12   7          0.23          7.09        14.50 o                         
 -12   0   8        401.24        395.28        23.17 o                         
 -11   0   8       1112.68       1066.06        32.70 o                         
 -10   0   8        295.53        333.55        21.41 o                         
  -9   0   8         89.79         96.80        14.42 o                         
  -8   0   8         81.14         83.01        16.28 o                         
  -7   0   8        184.68        173.68        15.52 o                         
  -6   0   8         32.14         38.77        10.84 o                         
  -5   0   8       1542.41       1439.55        30.43 o                         
  -4   0   8       3717.47       3561.75        44.89 o                         
  -3   0   8       2108.37       2099.54        35.15 o                         
  -2   0   8       3366.91       3214.99        42.11 o                         
  -1   0   8       1796.05       1862.70        36.92 o                         
   0   0   8        729.20        743.57        17.27 o                         
   1   0   8       1687.38       1598.82        31.63 o                         
   2   0   8        220.54        209.57        15.49 o                         
   3   0   8        588.06        592.65        21.55 o                         
   4   0   8         13.51         27.49        14.99 o                         
   5   0   8        262.90        245.54        27.45 o                         
   6   0   8       1288.03       1305.40       113.09 o                         
 -12   1   8         35.75         41.43        12.28 o                         
 -11   1   8        169.12        155.96        13.14 o                         
 -10   1   8        434.08        416.69        16.58 o                         
  -9   1   8       1018.53        988.22        23.33 o                         
  -8   1   8        780.72        723.74        25.52 o                         
  -7   1   8        829.22        836.51        25.19 o                         
  -6   1   8       1364.98       1330.83        30.38 o                         
  -5   1   8        703.49        678.91        16.27 o                         
  -4   1   8        126.05        142.52        11.16 o                         
  -3   1   8          8.68         14.67         6.57 o                         
  -2   1   8         54.65         50.73         6.46 o                         
  -1   1   8        848.62        817.70        13.03 o                         
   0   1   8       1267.03       1243.31        19.04 o                         
   1   1   8       1065.23       1091.06        19.11 o                         
   2   1   8       1309.62       1262.32        54.79 o                         
   3   1   8       1332.56       1316.02        41.22 o                         
   4   1   8       1048.93       1030.65        48.45 o                         
   5   1   8        848.17        785.75        45.20 o                         
   6   1   8        212.50        203.45        14.03 o                         
 -11   2   8        231.49        239.15        14.27 o                         
 -10   2   8        531.76        511.25        20.32 o                         
  -9   2   8        117.79        112.49        11.81 o                         
  -8   2   8          2.83          8.39         9.93 o                         
  -7   2   8          0.63          6.21        11.33 o                         
  -6   2   8        415.02        403.91        20.22 o                         
  -5   2   8        108.43        120.63        10.19 o                         
  -4   2   8        298.80        295.33        14.38 o                         
  -3   2   8        938.58        912.46        19.50 o                         
  -2   2   8        933.48        964.78        14.38 o                         
  -1   2   8        665.63        631.88        11.41 o                         
   0   2   8         52.25         49.33         5.92 o                         
   1   2   8         94.81         99.27        10.75 o                         
   2   2   8         57.72         73.11         9.66 o                         
   3   2   8          2.76         -7.03         8.73 o                         
   4   2   8        456.02        448.54        21.41 o                         
   5   2   8        609.50        539.60        23.26 o                         
   6   2   8        493.53        477.10        23.50 o                         
 -11   3   8          4.72         16.07        11.96 o                         
 -10   3   8        187.33        181.09        13.74 o                         
  -9   3   8        272.41        276.84        14.04 o                         
  -8   3   8        244.19        209.71        13.20 o                         
  -7   3   8         99.86         81.92        12.70 o                         
  -6   3   8        324.78        338.96        19.83 o                         
  -5   3   8        204.35        204.10        17.34 o                         
  -4   3   8         42.59         41.25         8.22 o                         
  -3   3   8        135.46        119.63         8.84 o                         
  -2   3   8         13.10         16.05         7.22 o                         
  -1   3   8          7.81          5.02         6.42 o                         
   0   3   8         13.97         19.84         8.34 o                         
   1   3   8        183.55        172.27         9.48 o                         
   2   3   8        217.71        210.72        13.88 o                         
   3   3   8        345.00        333.39        18.57 o                         
   4   3   8         63.78         79.36        12.01 o                         
   5   3   8         18.87          6.79        13.08 o                         
 -11   4   8         49.17         51.67        12.52 o                         
 -10   4   8         35.71         41.24        11.68 o                         
  -9   4   8          0.18         10.38        10.62 o                         
  -8   4   8         96.38        111.33        12.22 o                         
  -7   4   8         28.55         41.05        10.89 o                         
  -6   4   8          0.21          2.15         9.81 o                         
  -5   4   8        100.62        110.14        12.53 o                         
  -4   4   8         37.44         25.05         9.41 o                         
  -3   4   8         59.85         48.90         8.49 o                         
  -2   4   8         20.43         22.72         6.99 o                         
  -1   4   8         58.94         69.42         7.27 o                         
   0   4   8         14.53         17.71         8.78 o                         
   1   4   8         64.17         66.95         9.25 o                         
   2   4   8        139.63        142.38        11.10 o                         
   3   4   8         14.40         16.03        11.66 o                         
   4   4   8         13.45         22.25        12.49 o                         
   5   4   8          0.33         -1.93        12.17 o                         
 -10   5   8        276.77        296.95        16.27 o                         
  -9   5   8        235.45        233.79        15.48 o                         
  -8   5   8        215.16        219.53        13.27 o                         
  -7   5   8         23.45         32.90         8.52 o                         
  -6   5   8        390.84        356.29        16.07 o                         
  -5   5   8        440.05        401.05        20.46 o                         
  -4   5   8         55.97         57.95         9.64 o                         
  -3   5   8        243.96        254.87        14.30 o                         
  -2   5   8          2.81         12.92         8.41 o                         
  -1   5   8         29.85         25.43         9.69 o                         
   0   5   8         72.73         77.08         9.74 o                         
   1   5   8         21.02         28.62        10.01 o                         
   2   5   8         49.68         66.40        11.68 o                         
   3   5   8        475.79        516.72        44.20 o                         
   4   5   8        247.62        235.76        18.51 o                         
   5   5   8        218.69        200.51        18.13 o                         
 -10   6   8        337.98        341.53        18.48 o                         
  -9   6   8        112.50        104.18        12.41 o                         
  -8   6   8          5.74         10.41        10.01 o                         
  -7   6   8         60.44         53.31        10.86 o                         
  -6   6   8         36.64         38.78         9.93 o                         
  -5   6   8        144.83        159.24        15.12 o                         
  -4   6   8        526.55        529.75        24.22 o                         
  -3   6   8        595.65        628.38        18.84 o                         
  -2   6   8       1324.84       1352.25        25.40 o                         
  -1   6   8        398.47        386.98        13.92 o                         
   0   6   8         14.97          5.61         9.29 o                         
   1   6   8        649.96        697.78        23.90 o                         
   2   6   8         96.04        106.01        10.65 o                         
   3   6   8        100.12        114.02        15.91 o                         
   4   6   8        187.89        233.15        18.68 o                         
  -9   7   8       1609.55       1620.71        31.08 o                         
  -8   7   8        411.49        396.66        22.28 o                         
  -7   7   8        601.18        563.91        18.70 o                         
  -6   7   8       1958.29       1962.63        37.17 o                         
  -5   7   8        735.35        730.56        25.21 o                         
  -4   7   8        268.64        296.20        14.46 o                         
  -3   7   8         10.36         25.44         9.83 o                         
  -2   7   8         47.61         41.72        11.42 o                         
  -1   7   8         80.86         90.82        11.21 o                         
   0   7   8        432.30        449.84        20.52 o                         
   1   7   8       1703.41       1914.80        36.36 o                         
   2   7   8       1740.25       1880.47        30.00 o                         
   3   7   8       1318.94       1432.14        55.84 o                         
  -8   8   8         15.68         14.86        13.71 o                         
  -7   8   8         23.93         34.62        12.23 o                         
  -6   8   8        695.91        689.82        20.44 o                         
  -5   8   8       1342.70       1453.16        50.64 o                         
  -4   8   8        531.46        591.35        18.80 o                         
  -3   8   8       1357.71       1411.48        32.61 o                         
  -2   8   8       1542.20       1635.21        34.50 o                         
  -1   8   8       1038.66       1162.80        27.78 o                         
   0   8   8        965.39       1086.57        27.66 o                         
   1   8   8         41.80         47.60        15.36 o                         
   2   8   8         10.06         20.37        12.87 o                         
  -7   9   8        982.62       1039.85        29.15 o                         
  -6   9   8        440.67        471.18        23.00 o                         
  -5   9   8         78.38         82.95        14.88 o                         
  -4   9   8          6.56         10.58        18.88 o                         
  -3   9   8         89.97         79.24        13.57 o                         
  -2   9   8          9.03          5.89        11.48 o                         
  -1   9   8        593.09        616.59        19.08 o                         
   0   9   8        678.76        760.00        20.93 o                         
   1   9   8        579.27        632.04        20.03 o                         
  -5  10   8        240.11        264.55        19.86 o                         
  -4  10   8        441.15        494.35        22.99 o                         
  -3  10   8        109.75        140.04        18.66 o                         
  -2  10   8        177.34        166.07        19.10 o                         
  -1  10   8        348.78        400.57        22.52 o                         
 -10   1   9         10.55         12.96        14.50 o                         
  -9   1   9        272.37        255.15        20.88 o                         
  -8   1   9         63.10         51.01        12.82 o                         
  -7   1   9          0.90         -2.61        11.80 o                         
  -6   1   9          1.42         -0.50        10.19 o                         
  -5   1   9        324.30        308.89        16.10 o                         
  -4   1   9         89.23         97.83        11.97 o                         
  -3   1   9         50.48         53.52         8.63 o                         
  -2   1   9        137.99        139.33        10.18 o                         
  -1   1   9         21.78         19.54         9.11 o                         
   0   1   9          2.07          2.70         7.59 o                         
   1   1   9        217.84        237.42        12.51 o                         
   2   1   9         29.43         42.09        16.55 o                         
   3   1   9          3.18         -2.20        10.12 o                         
  -9   2   9        139.12        122.76        16.00 o                         
  -8   2   9        112.51        108.27        14.95 o                         
  -7   2   9        824.08        792.39        22.66 o                         
  -6   2   9        465.49        432.85        18.30 o                         
  -5   2   9        283.16        279.80        15.41 o                         
  -4   2   9          2.21         -3.03         9.63 o                         
  -3   2   9        207.65        199.54        12.59 o                         
  -2   2   9        195.82        191.19        15.52 o                         
  -1   2   9        361.86        357.43        13.46 o                         
   0   2   9        118.25        117.41        10.45 o                         
   1   2   9        353.59        348.09        13.35 o                         
   2   2   9       1465.85       1414.69        32.70 o                         
   3   2   9       1130.84       1122.43        30.66 o                         
  -9   3   9          4.43         -8.97        13.94 o                         
  -8   3   9          5.90          0.83        11.05 o                         
  -7   3   9         13.79         15.43        11.58 o                         
  -6   3   9        149.37        152.26        13.86 o                         
  -5   3   9        590.57        527.30        19.22 o                         
  -4   3   9       1469.35       1573.29        57.47 o                         
  -3   3   9       1400.07       1410.22        47.05 o                         
  -2   3   9       1021.13       1058.40        23.93 o                         
  -1   3   9        463.15        457.72        15.55 o                         
   0   3   9        930.58        910.15        19.31 o                         
   1   3   9        453.87        441.94        18.15 o                         
   2   3   9          0.15          7.65        12.58 o                         
   3   3   9         49.27         60.35        15.92 o                         
  -9   4   9        885.46        858.11        24.04 o                         
  -8   4   9        876.00        859.01        29.60 o                         
  -7   4   9       1094.46       1067.97        31.21 o                         
  -6   4   9       1075.35       1193.77        92.53 o                         
  -5   4   9        216.53        238.32        14.16 o                         
  -4   4   9        615.66        611.20        31.36 o                         
  -3   4   9        262.94        265.71        11.99 o                         
  -2   4   9         40.01         42.02         9.94 o                         
  -1   4   9        399.63        407.97        15.45 o                         
   0   4   9        948.50       1011.41        23.81 o                         
   1   4   9        739.55        747.77        26.63 o                         
   2   4   9       1197.65       1242.86        32.29 o                         
  -8   5   9         85.25         94.31        14.22 o                         
  -7   5   9        105.70         94.91        13.59 o                         
  -6   5   9        316.41        301.47        17.07 o                         
  -5   5   9        804.20        921.31        47.56 o                         
  -4   5   9        498.39        543.57        20.24 o                         
  -3   5   9       1034.47       1089.05        24.95 o                         
  -2   5   9       1427.24       1469.06        35.18 o                         
  -1   5   9        492.94        482.89        16.00 o                         
   0   5   9        403.09        407.65        15.74 o                         
   1   5   9         44.29         51.43        11.65 o                         
   2   5   9        208.83        221.99        16.07 o                         
  -7   6   9        455.59        452.18        18.89 o                         
  -6   6   9        127.20        138.57        16.70 o                         
  -5   6   9          5.66         -0.96        11.52 o                         
  -4   6   9          6.01         15.19        11.42 o                         
  -3   6   9         18.26         15.98        11.10 o                         
  -2   6   9         87.27         92.93        13.59 o                         
  -1   6   9        228.86        242.84        13.48 o                         
   0   6   9        314.52        284.36        14.84 o                         
   1   6   9        575.61        600.00        20.47 o                         
  -6   7   9        220.75        242.16        20.97 o                         
  -5   7   9         33.43         20.20        14.61 o                         
  -4   7   9         27.17         22.69        11.44 o                         
  -3   7   9        144.92        145.53        12.84 o                         
  -2   7   9         12.01         18.68        10.72 o                         
  -1   7   9         18.01         13.86        11.12 o                         
  -6   0  10        111.57        133.92        35.66 o                         
  -5   0  10        253.40        251.04        20.48 o                         
  -4   0  10        495.74        552.23        24.87 o                         
  -3   0  10        501.53        484.70        24.66 o                         
  -2   0  10        523.65        527.62        25.11 o                         
  -1   0  10        483.89        468.84        24.38 o                         
  -6   1  10        158.12        156.23        16.16 o                         
  -5   1  10        233.19        251.71        15.21 o                         
  -4   1  10         61.52         76.26        10.91 o                         
  -3   1  10          0.31          3.29        12.35 o                         
  -2   1  10         96.91        100.47        12.17 o                         
  -1   1  10        334.00        336.12        13.81 o                         
  -5   2  10        552.61        545.65        19.90 o                         
  -4   2  10        430.41        400.81        18.91 o                         
  -3   2  10        611.23        571.23        20.90 o                         
  -2   2  10        250.94        272.59        15.77 o                         
  -4   3  10          0.07          5.96        10.59 o                         
  -3   3  10        150.62        142.15        11.78 o                         
                                                                                
